# Supplementary material for: “All-In-One” Genetic Tool Assessing Endometrial Receptivity for Personalized Screening of Female Sex Steroid Hormones
Source: Front Cell Dev Biol. 2021 Feb 15;9:624053. doi: 10.3389/fcell.2021.624053 (PMC7917288; doi:10.3389/fcell.2021.624053)
Supplement: Supplementary Table 1 — The results of DE analysis of decidualized vs. non-differentiated ESCs. [file Data_Sheet_1.CSV]

	ID	Description	setSize	enrichmentScore	NES	pvalue	p.adjust	qvalues	rank	leading_edge	core_enrichment
E2F.4	E2F.4	E2F.4	239	-0.426444366512921	-1.66156765972582	6.98259007541197e-05	0.00404990224373894	0.00330754266730041	1715	tags=29%, list=11%, signal=26%	EXOSC9/H2AZ1/MCM6/PLK1/CSF1/ALDH5A1/NCL/BRCA1/TP53/ZFP36L1/RRM1/MSH2/HMGA1/ACTA1/CKS2/CDK2/WEE1/MCM3/CBX5/SMARCB1/THOP1/HNRNPD/TMPO/SMC2/BUB3/RFC4/FEN1/SUPT4H1/ACTB/CENPE/MAD2L1/MCM5/CCNA2/YWHAH/CKS1B/RBL1/TK1/POLA2/NDC80/JUN/POLE2/CDC6/RFC3/PTTG1/CCND1/CENPA/HMGB3/PRIM2/DHFR/CDK1/TTK/PPP2R2B/PRC1/MKI67/GINS1/NEK2/HMMR/E2F2/STMN1/TYMS/KIF4A/RAD51/ORC1/BIRC5/CAV1/AURKB/ANLN/RAD54L/KRT19
TFAP2A	TFAP2A	TFAP2A	243	0.4290190228458	1.62095387416604	0.000227882272512139	0.00660858590285203	0.00539721171739277	1584	tags=25%, list=10%, signal=23%	ALOX15/AQP2/NTRK1/ICAM4/ANOS1/CLU/CGA/PTGDS/MT1A/ALOX5AP/SPHK1/SERPINA3/APOE/SCNN1G/F3/AKR1C1/SLC19A1/VEGFA/PTGS2/SERPINB2/PENK/BSG/FBLN1/MMP7/NME3/NPY1R/HGF/MMP2/ITPR1/PLAT/PLAUR/JUP/SLC13A4/MAN2B1/IFNGR1/GPC3/PIM1/MPG/GCLC/GAA/PGRMC1/CLN5/IGF1R/HTR4/PCSK6/IL13RA2/SYT1/ETS2/HEXA/CD58/GALNS/POLD2/HSD17B2/NOL3/CNTN1/CSTA/SMPD1/TALDO1/PLA2G4A/HEXB/HFE
CREB1	CREB1	CREB1	132	0.483514733375779	1.6978249976243	0.000540452899529806	0.0104487560575762	0.00853346683468115	751	tags=20%, list=5%, signal=20%	IGFBP1/AQP2/PDE4D/PTGS1/CGA/NR4A2/AREG/IL1B/TSC22D3/CXCR4/F3/PCSK1/TG/SLC19A1/PTGS2/SERPINB2/PENK/CYP11A1/HGF/NR4A3/TFRC/PLAT/REN/B3GAT3/FOS/HTR2A/IFNGR1
NFKB1	NFKB1	NFKB1	142	0.434217135106197	1.53963750051761	0.00339311682016481	0.0465107990590919	0.0379852260918173	715	tags=20%, list=5%, signal=19%	CD83/ABCG1/PTGS1/IL1R1/NR4A2/IL1RN/CCR7/AREG/IL1B/THBD/OGN/SERPINA3/APOE/F3/AKR1C1/CXCL1/VEGFA/PTGS2/WT1/EDN1/FYN/CYP11A1/NPY1R/TFPI2/HGF/PLAUR/ID1/FOS
AR	AR	AR	163	0.417394582301404	1.50700722922964	0.00400955164302516	0.0465107990590919	0.0379852260918173	1718	tags=25%, list=11%, signal=23%	S100A8/CD83/HSD11B1/PTGS1/ADAMTS4/AREG/STRA6/GADD45G/SAT1/CYP1A1/APOE/PTGER2/TG/PPARGC1A/SERPINF1/VEGFA/PTGS2/TNFRSF1B/EDN1/LPL/HGF/PLAT/LCP1/ADAMTS3/ESR1/TNFRSF11B/NCOR2/STAT5B/PCK1/TRPS1/CD38/NR1D1/MIF/SFTPB/NOL3/SMPD1/SCD/PNRC1/GATD3A/ACAA1/CD40
JUN	JUN	JUN	161	0.408502249723234	1.47352925599958	0.00633778996279219	0.0547159589770413	0.0446863548814312	1584	tags=27%, list=10%, signal=25%	LBP/NTRK1/CLU/PTGS1/CGA/PTGDS/CCR7/MT1A/IGF1/APOE/F3/VEGFA/SLC3A2/PTGS2/SERPINB2/PENK/MMP7/EDN1/CYP11A1/TFPI2/CCL7/MMP2/TFRC/PLAT/PLAUR/LCP1/FOS/TNFAIP6/PGR/CLN5/ESR1/GNLY/ABCA1/MTCH1/ETS2/POLD2/NOL3/CNTN1/TXN/PLA2G4A/BCHE/DMD/HEXB/HFE
SP1	SP1	SP1	233	0.376777081814639	1.41752600042674	0.00680570416235463	0.0547159589770413	0.0446863548814312	1602	tags=23%, list=10%, signal=21%	EDNRB/IGFBP1/CD83/CDKN1C/STAR/ABCG1/RBP1/AREG/IL1B/CYP1A1/SERPINA3/SCNN1G/BDKRB2/INSR/CXCL1/VEGFA/PTGS2/SERPINB2/WT1/CYP11A1/CTSL/TFPI2/MMP2/EFEMP1/RORA/PLAUR/JUP/COL18A1/HTR2A/IFNGR1/GPC3/CD14/MPG/PGR/ACACB/IGF1R/ESR1/CDKN2B/HTR4/PCSK6/MMP14/DDIT4/PCK1/ALOX15B/CYP3A7/ETS2/CAT/GALNS/NOL3/COL4A2/SPIDR/COL7A1/COL4A1/SLC19A3
SP3	SP3	SP3	66	0.502803705667588	1.58688820739841	0.0075470288244195	0.0547159589770413	0.0446863548814312	1469	tags=27%, list=9%, signal=25%	IGFBP1/CD83/CYP1A1/F3/CXCL1/CYP11A1/CTSL/RORA/CD14/PGR/ESR1/CDKN2B/NPR2/ABCA1/CYP3A7/DNASE2/NOL3/CNTN1
HIF1A	HIF1A	HIF1A	64	0.492381594534263	1.54600455344402	0.0126714760961388	0.081660623730672	0.0666919794533618	945	tags=22%, list=6%, signal=21%	IGFBP1/EGLN3/LINC01140/GPX3/F3/VEGFA/EDN1/SLC2A1/B4GALT1/TFRC/RORA/KDR/VEGFD/ESR1
PPARG	PPARG	PPARG	60	0.496012492051027	1.540618896768	0.0145166735436438	0.084196706553134	0.0687631904698917	1718	tags=35%, list=11%, signal=31%	CD83/ADAMTS4/GADD45G/SAT1/APOE/PTGER2/PPARGC1A/VEGFA/PTGS2/EDN1/LPL/HGF/ADAMTS3/ESR1/TNFRSF11B/PCK1/NR1D1/NOL3/GATD3A/ACAA1/CD40
USF2	USF2	USF2	52	-0.489702472426465	-1.52364394078361	0.0179880647911338	0.0948461598077966	0.0774605660862223	525	tags=23%, list=3%, signal=22%	MYH9/BRCA2/FGA/CYP19A1/TYMS/PSG1/B4GALNT2/APOC3/CCNB1/THBS1/APOA2/ALB
CEBPB	CEBPB	CEBPB	45	0.496231975103954	1.46301256860862	0.0383575116793705	0.175477848714833	0.143312217643693	1061	tags=33%, list=7%, signal=31%	PRL/PTGS1/CSF3R/GADD45G/IL1B/F3/AKR1C1/INSR/PTGS2/HGF/RAB4B/FOS/CD14/TNFAIP6/SAA1
ETS1	ETS1	ETS1	116	0.392339261518051	1.35326117675558	0.0393312419533247	0.175477848714833	0.143312217643693	1299	tags=21%, list=8%, signal=19%	PRL/ICAM4/CSF3R/THBD/ANGPT2/SLC19A1/VEGFA/ANPEP/PTGS2/MMP7/CCL7/MMP2/TFRC/BMP4/REN/B3GAT3/LCP1/FOS/KDR/ECE1/PCSK6/IL13RA2/ETS2/SURF1
ESR1	ESR1	ESR1	84	0.411852318828946	1.35221017426889	0.0547828974065739	0.226265051202221	0.184789969221414	1474	tags=26%, list=10%, signal=24%	CGA/TIMP4/CYP1B1/FOXO1/GADD45G/IGF1/CYP1A1/TSC22D3/APOE/FBLN1/TFAP2C/REN/FOS/PGR/PTPRG/TNFRSF11B/SP3/CCN5/C3/EBAG9/NOL3/STAT5A
REL	REL	REL	16	0.625637310741742	1.48220385484394	0.0595584359810256	0.226265051202221	0.184789969221414	472	tags=31%, list=3%, signal=30%	IL1B/F3/CXCL1/PTGS2/HGF
FOS	FOS	FOS	34	0.507664524509136	1.41651822599946	0.0649038002254533	0.226265051202221	0.184789969221414	886	tags=26%, list=6%, signal=25%	CGA/PTGDS/MT1A/PTGS2/PENK/MMP2/PLAUR/TNFAIP6/PGR
ATF1	ATF1	ATF1	60	0.438998014118982	1.3635314574411	0.0663190667316854	0.226265051202221	0.184789969221414	715	tags=18%, list=5%, signal=18%	NTRK1/CGA/IL1B/PCSK1/TG/SLC19A1/PTGS2/HGF/TFRC/PLAUR/FOS
NFIC	NFIC	NFIC	84	0.395268303388627	1.29776086469017	0.0825801453499096	0.26609157946082	0.217316171973446	1609	tags=23%, list=10%, signal=20%	CGA/RBP1/CYP1A1/F3/INSR/PTGS2/WT1/EDN1/CYP11A1/TFPI2/HGF/PLAT/FOS/COL18A1/POLD2/PIR/SFTPB/NOL3/SCD
ARNT	ARNT	ARNT	10	0.660150570630051	1.40429678132738	0.104522771032261	0.310724301324824	0.253767578214466	2049	tags=80%, list=13%, signal=69%	EDN1/TFRC/ERO1A/FOS/PGR/PGRMC1/EGLN2/HIF1A
USF1	USF1	USF1	77	-0.376238951762081	-1.25493706038408	0.107708667910934	0.310724301324824	0.253767578214466	525	tags=17%, list=3%, signal=16%	MYH9/BRCA2/CCND1/FGA/CYP19A1/TYMS/PSG1/B4GALNT2/APOC3/CCNB1/THBS1/APOA2/ALB
PPARD	PPARD	PPARD	20	0.545789227534081	1.3618728237883	0.112503626341746	0.310724301324824	0.253767578214466	431	tags=20%, list=3%, signal=19%	HSD11B1/GADD45G/VEGFA/LPL
EGR1	EGR1	EGR1	76	0.386751223051232	1.24977288203383	0.121279637572179	0.310919004949912	0.253926592064356	1469	tags=21%, list=9%, signal=19%	DUSP4/AREG/GCG/TIMP3/PCSK2/F3/PTGES/VEGFA/WT1/TFPI2/HGF/MMP14/CAT/CDK5/CEBPB/CNTN1
MYB	MYB	MYB	152	-0.321566886432298	-1.18518366622376	0.123295467480138	0.310919004949912	0.253926592064356	2754	tags=34%, list=18%, signal=28%	TNFRSF10B/PAICS/SNRPF/DKC1/SNRPE/EBNA1BP2/CDC5L/ERBB2/HNRNPR/NRAS/PCNA/DEK/RBMX/HMGB1/SMC4/ELK1/BCLAF1/PDE4DIP/EIF2S1/TOP2A/GTF2H3/SOCS2/CREBBP/CSF1/NCL/CCT5/NPM1/MCM3/VIM/WDHD1/PSAT1/MAD2L1/CDC7/EPCAM/EXO1/RBL1/COL1A1/PTPRC/MCAM/TK1/HMGB2/EZH2/CDK1/HMMR/SLC25A21/RAD51/MCM7/BUB1B/PSG1/CENPF/IGFBP5
STAT5A	STAT5A	STAT5A	21	0.528131789124616	1.33101479947921	0.130670382412138	0.315703582820266	0.257834142049219	945	tags=24%, list=6%, signal=22%	TIMP3/IGF1/HGF/PIM1/ESR1
TP53	TP53	TP53	232	0.307065061583356	1.15495977343772	0.144772117962467	0.315703582820266	0.257834142049219	1756	tags=19%, list=11%, signal=17%	S100A8/VCAN/IL11/PTGS1/CGA/IL1B/TIMP3/UNC5B/CDX1/SLC19A1/VEGFA/PTGS2/GAS1/FBLN1/IL15/FBLN2/HGF/MMP2/EFEMP1/TFRC/ING1/ANTXR1/JAK2/SRGN/NDRG1/FOS/ABCC3/IGF1R/ESR1/NINJ1/DUSP1/DDIT4/NINJ2/ETS2/PRKAB1/LRIG1/MIF/NOL3/SMPD1/SESN2/NLRC4/ABCC1/LITAF/CLK1
CEBPD	CEBPD	CEBPD	16	0.557754431024854	1.32138181903058	0.147012317723076	0.315703582820266	0.257834142049219	589	tags=44%, list=4%, signal=42%	GADD45G/IL1B/ALOX5AP/F3/PTGS2/HGF/RAB4B
CEBPA	CEBPA	CEBPA	110	0.349470290431982	1.19636897514743	0.1478053747409	0.315703582820266	0.257834142049219	498	tags=13%, list=3%, signal=12%	IGFBP1/LBP/STAR/CSF3R/IGF1/ALOX5AP/LDLR/TSC22D3/F3/PTGS2/EDN1/HGF/MMP2/IRS1
LEF1	LEF1	LEF1	20	0.51969375077983	1.29675845578221	0.155923024852529	0.315703582820266	0.257834142049219	465	tags=20%, list=3%, signal=19%	DLL1/CD1D/MMP7/CCL7
RARA	RARA	RARA	77	0.373359373039569	1.20883412833147	0.157851791410133	0.315703582820266	0.257834142049219	1647	tags=26%, list=11%, signal=23%	S100A8/AREG/STRA6/GADD45G/TG/SERPINF1/VEGFA/TNFRSF1B/HGF/PLAT/ESR1/NCOR2/STAT5B/PCK1/CD38/MIF/SFTPB/SMPD1/PNRC1/GATD3A
PGR	PGR	PGR	19	0.52066386073357	1.28294957466845	0.167894247170104	0.317371774757126	0.259196549257181	1444	tags=42%, list=9%, signal=38%	IGFBP1/CGA/FKBP5/VEGFA/REN/OVGP1/HSD17B2/NOL3
POU2F1	POU2F1	POU2F1	69	0.378209098386384	1.20315468721051	0.169962168508545	0.317371774757126	0.259196549257181	1874	tags=25%, list=12%, signal=22%	PRL/PTGDS/OGN/TSC22D3/AKR1C1/LPL/TFPI2/AKR1C2/IL13RA2/MTCH1/ETS2/NOL3/BCHE/H2BC5/PRRX1/PSAP/ERVW-1
STAT3	STAT3	STAT3	44	0.415863411842731	1.22049792023336	0.179663970602163	0.317371774757126	0.259196549257181	1718	tags=30%, list=11%, signal=26%	LBP/TIMP3/IGF1/VEGFA/HGF/RORA/B3GAT3/FOS/PIM1/CEBPB/NOL3/SPIDR/CD40
RELA	RELA	RELA	62	-0.368696553310125	-1.1843823081049	0.183027177999785	0.317371774757126	0.259196549257181	1778	tags=26%, list=11%, signal=23%	AR/CCL5/TP53/A2M/AGT/FN1/COL1A1/VCAM1/ICAM1/BRCA2/CCND1/CFTR/APOC3/BIRC3/MMP1/CXCL10
ETS2	ETS2	ETS2	48	-0.390968207528143	-1.19785008034415	0.186045523133488	0.317371774757126	0.259196549257181	1560	tags=33%, list=10%, signal=30%	BRCA1/TP53/FOSL1/FLI1/CCNA2/JAK3/LIF/JUN/CCND1/HBEGF/CDK1/FLT1/PTHLH/FGF1/KRT18/MMP1
JUND	JUND	JUND	11	0.571524476775066	1.24406576239263	0.220717365738926	0.357511800930582	0.291978784789041	1469	tags=36%, list=9%, signal=33%	F3/HGF/PLAT/CNTN1
PPARA	PPARA	PPARA	40	0.409880895543295	1.18081244710808	0.221903876439671	0.357511800930582	0.291978784789041	431	tags=18%, list=3%, signal=17%	PTGS1/GADD45G/CYP1A1/VEGFA/PTGS2/EDN1/LPL
MYBL2	MYBL2	MYBL2	14	0.529203368752658	1.21704663441578	0.236353669042212	0.37050034606617	0.302586489527725	1444	tags=36%, list=9%, signal=32%	CDKN1C/CLU/IGF1/IGF1R/NOL3
SMAD1	SMAD1	SMAD1	27	0.440582295996049	1.17333431304664	0.24898405152584	0.371085047499321	0.3030640133842	1086	tags=26%, list=7%, signal=24%	LBP/TGFBI/EDN1/ID3/CDKN2B/TNFRSF11B/BAMBI
RARB	RARB	RARB	37	-0.395132909227559	-1.15085163105718	0.251375798595737	0.371085047499321	0.3030640133842	591	tags=19%, list=4%, signal=18%	ICAM1/JUN/CCND1/KLF5/PLAAT4/PTHLH/KRT19
ETV4	ETV4	ETV4	53	0.372920198261666	1.13268722962443	0.26186933840562	0.371085047499321	0.3030640133842	1584	tags=36%, list=10%, signal=32%	SCNN1G/PTGS2/WT1/MMP7/MMP2/PLAUR/FOS/HTR2A/ECE1/PCSK6/SURF2/NRG1/ETS2/SURF1/TXN/SLC6A6/PLA2G4A/BCHE/HFE
E2F.1	E2F.1	E2F.1	479	0.263504196365064	1.06113616761239	0.264347392892727	0.371085047499321	0.3030640133842	1641	tags=14%, list=11%, signal=13%	CLDN5/FPR1/DUSP4/SULF2/DNER/MT1A/IL1B/GPX3/ALOX5AP/PTGER2/MT1X/DIRAS2/ALG12/CLDN23/ITIH1/SLC3A2/GGT5/CUZD1/GRIA4/EDN1/FHIT/PRDM1/KCNC4/ARHGAP20/CHST15/PLAUR/C1S/SRXN1/PCOLCE/ADD3/RDH16/ID3/PEX5/MPG/TOR1B/KLF10/SYCP3/TXNDC15/MMP14/CTBS/ABCA1/AGPAT4/ZNF268/CD320/DDIT4/PPP2R2D/MAPK6/GPX1/ATP6V0B/ZNF540/NDUFV1/CDKN2C/BEAN1/NUPR1/WDR25/SSR4/NOL3/GALNT2/ST6GALNAC2/PDE8A/SGSH/GRAMD4/TBC1D16/DNAAF2/HFE/P…
STAT5B	STAT5B	STAT5B	20	0.467605470321411	1.16678591324104	0.268716758533991	0.371085047499321	0.3030640133842	945	tags=20%, list=6%, signal=19%	TIMP3/IGF1/PIM1/ESR1
ERG	ERG	ERG	13	-0.50451145198269	-1.16348417709032	0.28575803356335	0.385441068527309	0.314788531465134	1103	tags=38%, list=7%, signal=36%	VIM/TNC/JUN/FLT1/MMP1
RARG	RARG	RARG	26	-0.416990573605908	-1.1264742867895	0.29522539788351	0.389160751755535	0.31782638528129	591	tags=23%, list=4%, signal=22%	ICAM1/JUN/CCND1/KLF5/PLAAT4/PTHLH
ATF2	ATF2	ATF2	23	0.436010632349824	1.12072996519048	0.311551767457142	0.401555611389206	0.327949228902255	1104	tags=35%, list=7%, signal=32%	CGA/NR4A2/PTGS2/PENK/PLAT/FOS/HLA-E/PCK1
WT1	WT1	WT1	32	-0.387983557496771	-1.09612195876379	0.323018867924528	0.407284659557014	0.332628124865075	3026	tags=34%, list=20%, signal=28%	CYP27B1/RARA/ABCB1/SLC22A8/FOXD1/TP53/MDK/CDKN1A/SLC25A21/CCN2/THBS1
STAT1	STAT1	STAT1	40	-0.361938041126044	-1.07060529095247	0.348083468995116	0.424073359883462	0.346339404623517	1615	tags=32%, list=10%, signal=29%	CSF1/TP53/A2M/MET/MUC1/CDKN1A/JAK3/PSMB9/ICAM1/GBP1/JUN/HSPB1/CYP19A1
TAL1	TAL1	TAL1	13	0.486604054645284	1.10089132072383	0.355488043904351	0.424073359883462	0.346339404623517	802	tags=31%, list=5%, signal=29%	VEGFA/ID1/KDR/ID3
BCL6	BCL6	BCL6	12	0.495039182902103	1.10020805734484	0.358268873004994	0.424073359883462	0.346339404623517	715	tags=25%, list=5%, signal=24%	HDAC4/PRDM1/FOS
BRCA1	BRCA1	BRCA1	16	0.456608257147892	1.08175536733222	0.36867277021883	0.427660413453843	0.349268940207313	945	tags=25%, list=6%, signal=23%	AREG/JAK2/IGF1R/ESR1
CREM	CREM	CREM	12	-0.472342395479104	-1.06780373911575	0.391135541614729	0.444820812032437	0.363283784781482	1162	tags=33%, list=7%, signal=31%	PLN/ICAM1/JUN/CCND1
ELK1	ELK1	ELK1	22	0.404417649329847	1.02972081381836	0.420957910014514	0.46952997655465	0.383463683211602	715	tags=14%, list=5%, signal=13%	PRL/PLAT/FOS
FLI1	FLI1	FLI1	24	-0.375375915873322	-0.997113281489667	0.463791599152437	0.50754552360078	0.414510863194829	1957	tags=33%, list=13%, signal=29%	PDGFC/ID2/CREBBP/CDKN1A/COL1A1/TNC/CCND1/MMP1
SPI1	SPI1	SPI1	51	0.316138853596716	0.953399946197189	0.532210351779624	0.571633340800337	0.4668511857716	1724	tags=20%, list=11%, signal=17%	CSF3R/IL1RN/IL1B/CFD/MMP2/CD68/CD58/GATD3A/CD40/MSR1
SMAD3	SMAD3	SMAD3	38	-0.31528523802085	-0.922918381922628	0.583347407532511	0.614050445915632	0.50149310464979	620	tags=29%, list=4%, signal=28%	SMAD7/BTRC/ZFP36/ART4/SERPINE1/AR/CREBBP/TNC/JUN/PTHLH/ANKRD1
SMAD4	SMAD4	SMAD4	29	0.336239112077092	0.909269073396135	0.592876292608196	0.614050445915632	0.50149310464979	973	tags=17%, list=6%, signal=16%	AREG/PTGS2/EDN1/ESR1/CDKN2B
ESR2	ESR2	ESR2	23	0.346876974318663	0.891619126942814	0.614348389091823	0.625126431005714	0.51053882750013	1630	tags=30%, list=11%, signal=27%	CD68/FOS/PGR/C3/EBAG9/STAT5A/PNRC1
E2F.2	E2F.2	E2F.2	167	-0.240963705209739	-0.899904076866718	0.729248560197459	0.729248560197459	0.595575049163079	2322	tags=20%, list=15%, signal=17%	UTRN/IQCK/ERH/SOHLH2/CLIP1/SERPINE1/TUBA4A/MRPS6/BLVRA/DCAF7/PKD1L1/MAPRE1/KNSTRN/MEMO1/C11orf54/DOCK9/MFSD10/H2AZ1/ST6GAL1/MAGOH/TGFB2/TNS3/ENAH/PRAG1/MKX/SSTR1/POLE2/CDCA3/MYL12A/ARMC4/NEK2/RAD51/ASB9
