# Supplementary material for: “All-In-One” Genetic Tool Assessing Endometrial Receptivity for Personalized Screening of Female Sex Steroid Hormones
Source: Front Cell Dev Biol. 2021 Feb 15;9:624053. doi: 10.3389/fcell.2021.624053 (PMC7917288; doi:10.3389/fcell.2021.624053)
Supplement: Supplementary Table 2 — Subset of DEGs identified from DE analysis of decidualized vs. non-differentiated ESCs. [file Data_Sheet_2.CSV]

	baseMean	log2FoldChange	lfcSE	svalue	symbol	entrez	genename
ENSG00000136160.17	622.598103152199	14.5369247766555	3.27035216480499	5.91019056995133e-07	EDNRB	1910	endothelin receptor type B
ENSG00000162552.15	475.835083225123	14.1219777482146	3.23185208431157	8.76442087265028e-07	WNT4	54361	Wnt family member 4
ENSG00000161905.13	83.4313712476272	11.3067649550484	2.96013919517538	9.73961700493711e-06	ALOX15	246	arachidonate 15-lipoxygenase
ENSG00000146678.10	8618.38771157706	11.1734747819141	0.285001346434693	2.7042840723528e-300	IGFBP1	3484	insulin like growth factor binding protein 1
ENSG00000140519.14	76.1676878017146	11.1506640777868	2.96557822689982	1.20901622277475e-05	RHCG	51458	Rh family C glycoprotein
ENSG00000249835.2	54.7498726156964	10.6018369187327	2.9148070428723	2.07204271799807e-05	VCAN-AS1	105379054	VCAN antisense RNA 1
ENSG00000172179.12	1278.56593816143	10.385860225113	0.459967257425746	1.07379124984129e-101	PRL	5617	prolactin
ENSG00000157005.4	34646.5978237425	10.2910496448343	0.250376129504769	0	SST	6750	somatostatin
ENSG00000108700.5	1501.56481588448	10.2517693024528	0.466196575907185	8.79107394860921e-97	CCL8	6355	C-C motif chemokine ligand 8
ENSG00000115602.17	1043.2690156259	10.073204885533	0.514780599004288	2.0480070396369e-77	IL1RL1	9173	interleukin 1 receptor like 1
ENSG00000279841.1	33.6054369247293	9.80050973012827	2.82763969189097	4.2269511255331e-05	NA	NA	NA
ENSG00000050767.17	29.728873303696	9.56118195304435	2.83665120404212	6.28366114782669e-05	COL23A1	91522	collagen type XXIII alpha 1 chain
ENSG00000167580.7	28.5700808108272	9.52879046808481	2.79526105000432	5.12888018566388e-05	AQP2	359	aquaporin 2
ENSG00000143125.6	27.8588463195983	9.47980834651912	2.80389581080093	6.06841925963113e-05	PROK1	84432	prokineticin 1
ENSG00000143546.10	24.2310561394946	9.24055545425705	2.7761153794156	7.54228282621578e-05	S100A8	6279	S100 calcium binding protein A8
ENSG00000112541.15	1176.07483272417	9.2121762488925	0.464579412880662	2.61266666725527e-78	PDE10A	10846	phosphodiesterase 10A
ENSG00000089199.10	464.433083372271	9.17432819592671	0.587431597211027	1.88117894840732e-50	CHGB	1114	chromogranin B
ENSG00000108551.5	22.7161719730727	9.14422670916431	2.75836223533443	7.84885650434881e-05	RASD1	51655	ras related dexamethasone induced 1
ENSG00000157502.13	774.966778391832	8.70865960273162	0.382560953931758	7.00730885513773e-101	PWWP3B	139221	PWWP domain containing 3B
ENSG00000112149.10	2361.53166939423	8.53661969280571	0.263603515897392	1.21329822208504e-198	CD83	9308	CD83 molecule
ENSG00000166819.12	62.9079253148376	8.41244552819619	1.29671444744742	3.64956018842533e-11	PLIN1	5346	perilipin 1
ENSG00000083782.8	268.430545405551	8.40904537684111	0.592293293416967	1.19158342973803e-41	EPYC	1833	epiphycan
ENSG00000269113.4	14.5707088442183	8.35541745474443	2.7001564450298	0.000173830077052853	TRABD2B	388630	TraB domain containing 2B
ENSG00000243836.5	14.4915785603053	8.32560349533183	2.70892077276539	0.000188571954505659	WDR86-AS1	100131176	WDR86 antisense RNA 1
ENSG00000117594.10	13316.4101350907	8.32424693833091	0.120457232045081	0	HSD11B1	3290	hydroxysteroid 11-beta dehydrogenase 1
ENSG00000129757.13	84236.670175368	8.29212948696582	0.246936499830764	3.5941506167993e-212	CDKN1C	1028	cyclin dependent kinase inhibitor 1C
ENSG00000175538.10	12.8873676859129	8.13745139012006	2.67822452309311	0.000222283215619443	KCNE3	10008	potassium voltage-gated channel subfamily E regulatory subunit 3
ENSG00000198963.11	536.959536960414	8.13051324519395	0.404217846409107	6.81017753759957e-79	RORB	6096	RAR related orphan receptor B
ENSG00000261578.1	79.3759755789837	8.0792705950835	0.969698969651955	2.57051158489099e-16	NA	NA	NA
ENSG00000038427.16	4170.40180464984	7.99633238807588	0.231776700158243	2.85872217609359e-222	VCAN	1462	versican
ENSG00000168079.17	530.63369436019	7.92313815315908	0.371903664648642	1.9262216724048e-87	SCARA5	286133	scavenger receptor class A member 5
ENSG00000204291.11	497.49796408507	7.91450937783996	0.370957582723958	7.23851956204287e-88	COL15A1	1306	collagen type XV alpha 1 chain
ENSG00000119457.8	11.0129615109729	7.8677085622294	2.64966037850137	0.000294151494670423	SLC46A2	57864	solute carrier family 46 member 2
ENSG00000129988.6	10.8903667787095	7.8207498702618	2.66849459970752	0.000337410377885173	LBP	3929	lipopolysaccharide binding protein
ENSG00000145423.5	10.546143932864	7.75643928214107	2.65604573139275	0.000353560307037827	SFRP2	6423	secreted frizzled related protein 2
ENSG00000285413.1	10.0856875312248	7.69642990912805	2.63635309199113	0.000356819840527992	NA	NA	NA
ENSG00000146411.6	108.581723613898	7.68837102030829	0.712842979094635	2.65019340052722e-25	SLC2A12	154091	solute carrier family 2 member 12
ENSG00000286153.1	385.741262645071	7.68021524114608	0.392191327060925	2.85873851566714e-74	NA	NA	NA
ENSG00000181374.8	34.7538809453474	7.63881899448228	1.29936766196166	1.28011215697674e-09	CCL13	6357	C-C motif chemokine ligand 13
ENSG00000256713.7	9.88182604918721	7.60219511068769	2.66596034836022	0.000416217820731455	PGA5	5222	pepsinogen A5
ENSG00000118432.12	67.8768131289321	7.57025034454909	0.972763789764018	1.78612058006734e-14	CNR1	1268	cannabinoid receptor 1
ENSG00000108932.12	935.370585816817	7.48226577930188	0.260643293555151	1.58873298955626e-153	SLC16A6	9120	solute carrier family 16 member 6
ENSG00000167261.14	54.2871011490504	7.38862359072256	0.988081912392834	1.81662403707903e-13	DPEP2	64174	dipeptidase 2
ENSG00000115919.15	413.894563522248	7.30007457667209	1.02392781098654	1.64901269379948e-12	KYNU	8942	kynureninase
ENSG00000257894.2	281.394080333578	7.23766927116261	0.420730766228982	6.97369947229308e-58	NA	NA	NA
ENSG00000170801.10	63.2441804277551	7.22334837225906	0.822663194625394	1.30412253579826e-17	HTRA3	94031	HtrA serine peptidase 3
ENSG00000064886.14	197.975846681979	7.15244734310848	0.477705574250666	2.97437295009049e-44	CHI3L2	1117	chitinase 3 like 2
ENSG00000130600.19	43.234632153704	7.10864884943535	0.981168912643545	8.18152521921914e-13	H19	283120	H19 imprinted maternally expressed transcript
ENSG00000236627.1	7.85407759370519	7.10213967171667	2.69860387539756	0.000794608773895932	NA	NA	NA
ENSG00000143768.13	7.03024553917587	7.01902635423851	2.59288108812052	0.000673903815446016	LEFTY2	7044	left-right determination factor 2
ENSG00000281832.1	7.07666649972994	7.01684425713231	2.61814228803967	0.000721220668862268	LINC00602	441177	long intergenic non-protein coding RNA 602
ENSG00000116574.6	68.2890101252088	6.9923256250203	0.719528027337981	7.27309420804986e-21	RHOU	58480	ras homolog family member U
ENSG00000146477.6	6.72919424352827	6.94279491503951	2.58642977033366	0.000718188209686416	SLC22A3	6581	solute carrier family 22 member 3
ENSG00000115590.14	51.2149288147371	6.92352425950857	1.02138086733096	1.28824340108733e-11	IL1R2	7850	interleukin 1 receptor type 2
ENSG00000189058.9	1318.82673893045	6.89416529735581	0.211724194328022	6.09655991885039e-193	APOD	347	apolipoprotein D
ENSG00000162595.7	247.554058763999	6.87919221491641	0.378490535260786	2.44288502909951e-63	DIRAS3	9077	DIRAS family GTPase 3
ENSG00000184113.9	16.2401521400472	6.85562660608272	1.37109571028014	1.43324412089006e-07	CLDN5	7122	claudin 5
ENSG00000113448.19	177.815587375481	6.7521342907315	0.463643082852231	3.66880372584328e-42	PDE4D	5144	phosphodiesterase 4D
ENSG00000095752.7	194.380569267265	6.7411024120328	0.463056226668009	6.58134772248174e-42	IL11	3589	interleukin 11
ENSG00000198400.11	6.91236049143971	6.72597522876446	2.66373123813683	0.00111444799926965	NTRK1	4914	neurotrophic receptor tyrosine kinase 1
ENSG00000119915.5	194.947602007724	6.63406235455391	0.395767036834735	3.69577750880817e-54	ELOVL3	83401	ELOVL fatty acid elongase 3
ENSG00000253165.1	5.77296276948352	6.63059966509725	2.57765050726249	0.000994883898771039	LOC101927798	101927798	uncharacterized LOC101927798
ENSG00000285873.1	5.67861352644316	6.62113802224472	2.56375713072939	0.000979079971224018	LOC105376845	105376845	uncharacterized LOC105376845
ENSG00000147465.12	126.081868112899	6.58064755298768	0.593799179570593	6.60066667635075e-26	STAR	6770	steroidogenic acute regulatory protein
ENSG00000105371.10	5.73489153031976	6.53772053377072	2.63772010706469	0.00130701967556334	ICAM4	3386	intercellular adhesion molecule 4 (Landsteiner-Wiener blood group)
ENSG00000198719.9	16.2726723570528	6.4946604099051	1.31575604585792	2.33695993233144e-07	DLL1	28514	delta like canonical Notch ligand 1
ENSG00000236136.1	5.35750845196447	6.48361522543292	2.57336021826749	0.0011672072070671	NA	NA	NA
ENSG00000174600.14	37.6583103789216	6.38118506951619	0.978131988545752	7.4174382945276e-11	CMKLR1	1240	chemerin chemokine-like receptor 1
ENSG00000258819.2	83.5499673964368	6.3746056485569	0.511208583698285	2.22600217561282e-31	LINC02289	102724190	long intergenic non-protein coding RNA 2289
ENSG00000280165.1	44.3378207143602	6.34874490628792	0.730761072063481	5.36297818645233e-17	PCDH20	64881	protocadherin 20
ENSG00000049323.16	1928.98289162331	6.32632420323421	0.264736093807872	5.62883143454209e-104	LTBP1	4052	latent transforming growth factor beta binding protein 1
ENSG00000152463.14	14.351199751597	6.31620026704176	1.31705831053348	4.8694275701218e-07	OLAH	55301	oleoyl-ACP hydrolase
ENSG00000141750.7	14.5575221856166	6.25555101517574	1.30323545616591	4.93267092845583e-07	STAC2	342667	SH3 and cysteine rich domain 2
ENSG00000171051.8	5.16499013805326	6.2397573040463	2.65387208931688	0.00188247432858547	FPR1	2357	formyl peptide receptor 1
ENSG00000124406.16	67.8018980367882	6.22127308336368	0.56735185749664	6.03971837858603e-25	ATP8A1	10396	ATPase phospholipid transporting 8A1
ENSG00000231948.2	4.57953367141293	6.18420843676264	2.55594107815907	0.00162072272951566	HS1BP3-IT1	100874343	HS1BP3 intronic transcript 1
ENSG00000154319.16	355.408369289323	6.11376788826484	0.285221593045582	3.6240457560269e-84	FAM167A	83648	family with sequence similarity 167 member A
ENSG00000205221.12	52.4523804407153	6.036458085017	0.582662004937352	1.1511631965649e-22	VIT	5212	vitrin
ENSG00000184160.8	136.431884781263	6.03083722426899	0.397918211277764	6.06374326006879e-44	ADRA2C	152	adrenoceptor alpha 2C
ENSG00000189196.4	4.36268088334109	5.99239247393784	2.62071032019697	0.00236683447899917	LINC00994	100287879	long intergenic non-protein coding RNA 994
ENSG00000160179.18	98.7210168217474	5.96510568914574	0.466902457564865	3.61115850228398e-32	ABCG1	9619	ATP binding cassette subfamily G member 1
ENSG00000275993.3	58.4016985966712	5.95205544859639	0.576426351829876	1.98786756597193e-22	SIK1B	102724428	salt inducible kinase 1B (putative)
ENSG00000011201.12	235.710858445198	5.94110271822936	0.351101260911669	1.27671482241509e-53	ANOS1	3730	anosmin 1
ENSG00000152086.9	4.15404579290046	5.91993899847986	2.58897732939355	0.00239561129754522	TUBA3E	112714	tubulin alpha 3e
ENSG00000170891.11	676.869743047852	5.91208795607722	0.192941256628945	1.5075514990628e-165	CYTL1	54360	cytokine like 1
ENSG00000120885.22	8181.30900760194	5.87378661835798	0.293702623010763	5.78784602563789e-73	CLU	1191	clusterin
ENSG00000095303.17	12456.9323993508	5.83736823950469	0.235856361312692	2.31132306372038e-109	PTGS1	5742	prostaglandin-endoperoxide synthase 1
ENSG00000104953.20	4.22025807334294	5.81433785805858	2.66096762210348	0.00312359758975973	TLE6	79816	TLE family member 6, subcortical maternal complex member
ENSG00000171303.7	60.0105656040246	5.78845163573208	0.544860919052604	1.86932539666003e-23	KCNK3	3777	potassium two pore domain channel subfamily K member 3
ENSG00000170509.12	138.609186042582	5.76601424254733	0.361188748616981	5.749887472467e-48	HSD17B13	345275	hydroxysteroid 17-beta dehydrogenase 13
ENSG00000187479.8	34.0495240865394	5.7281510657467	0.680939299401722	9.59562579080228e-16	C11orf96	387763	chromosome 11 open reading frame 96
ENSG00000129521.14	8.08338028973157	5.72378294710106	1.22202455353581	9.69051218440934e-07	EGLN3	112399	egl-9 family hypoxia inducible factor 3
ENSG00000170369.4	3.5907442598783	5.62768962862115	2.57516030927578	0.00323686630817359	CST2	1470	cystatin SA
ENSG00000115598.10	3.64330477774977	5.61095485623404	2.60349054633373	0.00347073208949878	IL1RL2	8808	interleukin 1 receptor like 2
ENSG00000084628.10	3.44275370251912	5.54883601013184	2.56697666366175	0.00345231864032682	NKAIN1	79570	sodium/potassium transporting ATPase interacting 1
ENSG00000168995.13	8.52882054748662	5.54278912619617	1.51629083021251	4.42936591723513e-05	SIGLEC7	27036	sialic acid binding Ig like lectin 7
ENSG00000249341.1	9.16362693726636	5.51880402030601	1.35219322194802	9.93373005477101e-06	LOC100506444	100506444	uncharacterized LOC100506444
ENSG00000248115.1	8.9579603856286	5.50258229231164	1.09856207438007	2.86033546341718e-07	NA	NA	NA
ENSG00000115604.10	10.9009418820106	5.49331355724594	1.40850664850895	1.89682310484569e-05	IL18R1	8809	interleukin 18 receptor 1
ENSG00000135525.18	51.0917606740212	5.48330023273221	0.55115064683092	1.26413732030454e-20	MAP7	9053	microtubule associated protein 7
ENSG00000150048.10	9.22846493298998	5.38779614910255	1.36643359665955	1.68383871676093e-05	CLEC1A	51267	C-type lectin domain family 1 member A
ENSG00000158270.12	131.987275380191	5.3782729279583	0.333023157407503	2.30849528298405e-48	COLEC12	81035	collectin subfamily member 12
ENSG00000120875.9	99.1338662566902	5.3285437543763	0.364261003802874	7.27780905271977e-40	DUSP4	1846	dual specificity phosphatase 4
ENSG00000125144.13	3.11185793407533	5.32664657462556	2.56154759948188	0.00432246188072249	MT1G	4495	metallothionein 1G
ENSG00000128045.7	234.629714038174	5.3058354256982	0.24918381582756	4.35050312767772e-80	RASL11B	65997	RAS like family 11 member B
ENSG00000169071.15	3.06399560935881	5.29216048532224	2.5441674916095	0.00433313432518019	ROR2	4920	receptor tyrosine kinase like orphan receptor 2
ENSG00000197880.8	19.9194959423772	5.24515804579782	0.862418621387164	1.85895593507862e-09	MDS2	259283	myelodysplastic syndrome 2 translocation associated
ENSG00000248810.2	29.7834076345029	5.22733724717654	0.660891094259032	9.47377048284169e-14	LINC02432	100507639	long intergenic non-protein coding RNA 2432
ENSG00000173376.14	7.64895670186265	5.22648066678165	1.37456024747213	3.03867177278736e-05	NDNF	79625	neuron derived neurotrophic factor
ENSG00000131746.13	7.89641696713987	5.2178929494898	1.36060874806879	2.70780549590432e-05	TNS4	84951	tensin 4
ENSG00000011465.17	55025.0483276298	5.21210303457752	0.109700855965007	0	DCN	1634	decorin
ENSG00000196562.14	564.787206748049	5.19973419300811	0.387891464582171	4.92283254993669e-34	SULF2	55959	sulfatase 2
ENSG00000054356.14	3.16313164090234	5.17284622645171	2.64740640264438	0.00564183409594573	PTPRN	5798	protein tyrosine phosphatase receptor type N
ENSG00000284564.1	2.96787864276707	5.12388804234351	2.60660467673362	0.00555015527170875	MIR3064	100616387	microRNA 3064
ENSG00000227047.1	7.3457661907985	5.10278200238399	1.3543636843664	3.59582578368061e-05	NA	NA	NA
ENSG00000224650.2	7.17419156301744	5.09525957184181	1.34893111656174	3.45608153727715e-05	NA	NA	NA
ENSG00000272841.1	50.783381260041	5.08972506855879	0.475883467611394	4.95418073537228e-23	NA	NA	NA
ENSG00000254990.5	2.78339364368525	5.05418966956769	2.55530487753501	0.00543414173906145	NA	NA	NA
ENSG00000125148.7	7646.00515437351	5.0515415831075	0.144944353647607	8.1948882415741e-204	MT2A	4502	metallothionein 2A
ENSG00000189367.15	172.895479872784	5.04710062199476	0.272962167026112	1.51963212265596e-60	KIAA0408	9729	KIAA0408
ENSG00000154262.13	53.4937916667712	5.04691690428852	0.639644795485501	1.41368219570826e-13	ABCA6	23460	ATP binding cassette subfamily A member 6
ENSG00000135346.8	4894.58867773668	5.04597587893804	0.167986703303354	1.4569104061127e-152	CGA	1081	glycoprotein hormones, alpha polypeptide
ENSG00000115594.12	2704.36413173494	5.04371557314246	0.0958192874199456	0	IL1R1	3554	interleukin 1 receptor type 1
ENSG00000169908.12	28053.3626019967	5.04365795021144	0.0674493655353403	0	TM4SF1	4071	transmembrane 4 L six family member 1
ENSG00000106123.12	40.8936517520131	5.01075649526094	0.645009198469334	3.41010492234408e-13	EPHB6	2051	EPH receptor B6
ENSG00000171246.6	219.927665159146	4.99097553272365	0.258096720258361	1.22453712163635e-65	NPTX1	4884	neuronal pentraxin 1
ENSG00000005108.16	41.8205671245339	4.98784628282116	0.54764693193386	3.42654523617572e-17	THSD7A	221981	thrombospondin type 1 domain containing 7A
ENSG00000157150.5	2.71494595914171	4.98769524194499	2.57276512188703	0.00585669231871097	TIMP4	7079	TIMP metallopeptidase inhibitor 4
ENSG00000229859.10	13.6169949296096	4.95981816270079	0.900842638639571	4.0673051819042e-08	PGA3	643834	pepsinogen A3
ENSG00000116741.8	8736.50395465434	4.95844467216619	0.0875094188409201	0	RGS2	5997	regulator of G protein signaling 2
ENSG00000152932.8	3.90170497809039	4.93733855253807	3.06646533147357	0.0114234533589482	RAB3C	115827	RAB3C, member RAS oncogene family
ENSG00000146555.19	35.6741529459591	4.93302232626453	0.793100303602191	1.16886920890699e-09	SDK1	221935	sidekick cell adhesion molecule 1
ENSG00000280400.1	3.39897269854844	4.91750758604667	2.99935089644872	0.0106621757144012	NA	NA	NA
ENSG00000163956.13	1868.5600504418	4.91624963191616	0.851768576032714	1.20595103505847e-08	LRPAP1	4043	LDL receptor related protein associated protein 1
ENSG00000120594.17	145.139561973286	4.85794590662804	0.289703283569155	4.18121661195182e-50	PLXDC2	84898	plexin domain containing 2
ENSG00000153234.14	106.127752216879	4.84188656870769	0.320287112969354	2.62657335512832e-41	NR4A2	4929	nuclear receptor subfamily 4 group A member 2
ENSG00000166016.6	54.5253783102969	4.8230154005372	0.446287298753172	3.58376484881502e-23	ABTB2	25841	ankyrin repeat and BTB domain containing 2
ENSG00000154856.13	99.9110035313276	4.81500213435598	0.460261213805977	5.41247507333115e-22	APCDD1	147495	APC down-regulated 1
ENSG00000004799.8	75.2928788142105	4.81318301754989	0.36334604031506	1.16292460384067e-32	PDK4	5166	pyruvate dehydrogenase kinase 4
ENSG00000185565.12	53.3327096684527	4.81207372622874	0.595857118544665	4.94256581051072e-14	LSAMP	4045	limbic system associated membrane protein
ENSG00000119535.17	16.4003845977806	4.81058513980452	0.938470885019354	2.51510736980598e-07	CSF3R	1441	colony stimulating factor 3 receptor
ENSG00000138061.12	211.565255610431	4.79503535817602	0.218315652129922	2.60599670703787e-82	CYP1B1	1545	cytochrome P450 family 1 subfamily B member 1
ENSG00000222044.1	6.19274143572028	4.79065201361858	1.38510832333824	0.000111475846361733	NA	NA	NA
ENSG00000168389.17	19.8811612327814	4.78615033541995	0.869078639253318	4.70655940175826e-08	MFSD2A	84879	major facilitator superfamily domain containing 2A
ENSG00000150907.10	2010.43357383117	4.74904575918424	0.124452793856967	9.30165183840435e-239	FOXO1	2308	forkhead box O1
ENSG00000187955.12	161.160840449779	4.73719106761044	0.250654242677242	7.77008207193047e-62	COL14A1	7373	collagen type XIV alpha 1 chain
ENSG00000254501.1	3.20397663889958	4.72537884071254	3.04899740293848	0.013313006824406	NA	NA	NA
ENSG00000249706.1	9.31620937092624	4.72146281067953	1.0537039797919	3.38428381925084e-06	NA	NA	NA
ENSG00000127377.9	2.4796347263601	4.71569555262782	2.61171969603233	0.00795295888567967	CRYGN	155051	crystallin gamma N
ENSG00000175785.13	5.88032207303787	4.70239352042669	1.38415858550183	0.00013339483563056	PRIMA1	145270	proline rich membrane anchor 1
ENSG00000138449.10	1076.18389072895	4.69786348377866	0.16410999379316	4.90566247310091e-136	SLC40A1	30061	solute carrier family 40 member 1
ENSG00000153815.16	264.037432066486	4.65126915568448	0.209904236846825	3.60397257692599e-83	CMIP	80790	c-Maf inducing protein
ENSG00000187957.8	36.7667787538161	4.63527646008235	0.501112327450639	2.36137661727901e-17	DNER	92737	delta/notch like EGF repeat containing
ENSG00000229771.2	5.76495848928811	4.63289061256174	1.42665913257935	0.000237892344342589	NA	NA	NA
ENSG00000175356.13	264.047490395658	4.62435787803574	0.347674771031299	2.15220914057019e-32	SCUBE2	57758	signal peptide, CUB domain and EGF like domain containing 2
ENSG00000131370.16	776.711363927271	4.61883336377562	0.161795517851376	2.07591628747969e-134	SH3BP5	9467	SH3 domain binding protein 5
ENSG00000160223.17	41.5679314478548	4.61688819009861	0.470313431658791	2.74280801305755e-19	ICOSLG	23308	inducible T cell costimulator ligand
ENSG00000279322.1	2.5169086911583	4.61297388491267	2.70587997245668	0.00983155195640764	NA	NA	NA
ENSG00000232124.3	17.8881431312957	4.61255153768426	0.723214127510555	7.06431153153375e-10	NA	NA	NA
ENSG00000107317.13	30.7663839722567	4.60925751566326	0.642456017343301	1.19340314696396e-11	PTGDS	5730	prostaglandin D2 synthase
ENSG00000288005.1	2.44456713258168	4.58700486895591	2.67050013206018	0.00969533602752426	NA	NA	NA
ENSG00000113924.12	23.1093314586923	4.57254321124358	0.652901569950141	3.28957214343109e-11	HGD	3081	homogentisate 1,2-dioxygenase
ENSG00000136689.18	33.2006656330348	4.56801776903622	0.565631346278971	9.81178816104499e-14	IL1RN	3557	interleukin 1 receptor antagonist
ENSG00000155962.13	13.7698544345615	4.56289945224294	0.872027174967008	1.9850895000521e-07	CLIC2	1193	chloride intracellular channel 2
ENSG00000007237.18	16.0407050496097	4.55122651729252	0.800743739915706	2.69508129392472e-08	GAS7	8522	growth arrest specific 7
ENSG00000069535.14	8.42033530553045	4.55087068480145	1.12046165124005	1.59260205185081e-05	MAOB	4129	monoamine oxidase B
ENSG00000120162.10	83.1823656682035	4.54453636528299	0.325680554172524	2.28909046937914e-35	MOB3B	79817	MOB kinase activator 3B
ENSG00000269072.1	2.42013184154232	4.53594616990509	2.71837416623653	0.0105164843568757	LOC101928517	101928517	uncharacterized LOC101928517
ENSG00000280241.4	17.0610280913939	4.53527047758177	0.65002410667621	3.92924040070913e-11	NA	NA	NA
ENSG00000188037.12	6.43075554045863	4.53209518433899	1.96076402261552	0.00277755969075771	CLCN1	1180	chloride voltage-gated channel 1
ENSG00000259367.1	8.36955772003488	4.53099631738474	1.10394454284864	1.39502501264549e-05	NA	NA	NA
ENSG00000129244.9	2.53403845941875	4.5274367094989	2.77863952213718	0.0115314127398466	ATP1B2	482	ATPase Na+/K+ transporting subunit beta 2
ENSG00000267009.6	30.5836234002216	4.52246964229821	0.56611324574049	1.68888146951963e-13	NA	NA	NA
ENSG00000127083.7	4.9383383814991	4.51721635600529	1.41008159461752	0.000279997968908898	OMD	4958	osteomodulin
ENSG00000126353.3	10.8736752204953	4.5136208256479	1.21962220891012	5.77587120298092e-05	CCR7	1236	C-C motif chemokine receptor 7
ENSG00000242550.6	6.38222473110183	4.50996276842888	1.45427532042668	0.000375273946702232	SERPINB10	5273	serpin family B member 10
ENSG00000106025.9	30.7886120829431	4.50991791546676	0.573511135751226	3.99873704417809e-13	TSPAN12	23554	tetraspanin 12
ENSG00000172201.12	41.0771637487771	4.50965838763312	0.464318536056196	7.56527145044773e-19	ID4	3400	inhibitor of DNA binding 4, HLH protein
ENSG00000154099.18	11.3587738508232	4.50914222183034	0.730649351505369	2.98831960802333e-09	DNAAF1	123872	dynein axonemal assembly factor 1
ENSG00000267272.5	16.5639710507479	4.50817990983959	0.711819561456728	1.10029855483355e-09	LINC01140	339524	long intergenic non-protein coding RNA 1140
ENSG00000187260.15	2.33686839168581	4.50171241773392	2.66910246571229	0.0102903689984005	WDR86	349136	WD repeat domain 86
ENSG00000100505.13	10.7479682285452	4.49080651582547	0.903249033223689	6.38270402101061e-07	TRIM9	114088	tripartite motif containing 9
ENSG00000114115.10	701.503177813402	4.47745076793868	0.154048934083039	6.71676512567065e-138	RBP1	5947	retinol binding protein 1
ENSG00000261040.7	1212.97713429326	4.47716106930578	0.167243286898345	9.96094091593505e-118	WFDC21P	645638	WAP four-disulfide core domain 21, pseudogene
ENSG00000188487.11	7.25937573279007	4.47549643360205	1.52220738943773	0.000577854643043167	INSC	387755	INSC spindle orientation adaptor protein
ENSG00000205362.11	16.3341451104216	4.47335559286831	0.732260286107437	3.98942552329918e-09	MT1A	4489	metallothionein 1A
ENSG00000158859.10	424.616304052752	4.46867956599266	0.173600772493913	6.0892184442944e-109	ADAMTS4	9507	ADAM metallopeptidase with thrombospondin type 1 motif 4
ENSG00000182704.8	124.495633162163	4.46818889650946	0.330411955738902	5.22036341574943e-33	TSKU	25987	tsukushi, small leucine rich proteoglycan
ENSG00000109321.11	83.9925576138371	4.45378022519329	0.322398657993003	1.49240104879297e-34	AREG	374	amphiregulin
ENSG00000230333.6	9.97246711864729	4.45303831134995	0.971046725732434	2.73519619538064e-06	NA	NA	NA
ENSG00000149380.12	182.105371009425	4.44015572112247	0.300262409907643	1.11125996056072e-38	P4HA3	283208	prolyl 4-hydroxylase subunit alpha 3
ENSG00000137868.19	175.886445054711	4.42368197464327	0.276644379390433	2.35164105713e-44	STRA6	64220	stimulated by retinoic acid 6
ENSG00000240541.3	12.8572715181549	4.39196755450515	0.826322667192599	1.55488599342018e-07	TM4SF1-AS1	100874091	TM4SF1 antisense RNA 1
ENSG00000135324.6	12.9181563459907	4.38156599085481	0.829313004994499	1.813517515739e-07	MRAP2	112609	melanocortin 2 receptor accessory protein 2
ENSG00000162804.14	88.004587092551	4.36573639425106	0.362981101406106	6.46017652295518e-27	SNED1	25992	sushi, nidogen and EGF like domains 1
ENSG00000143512.13	18.3122114013557	4.35753138437596	0.798996757395903	7.64158671716424e-08	HHIPL2	79802	HHIP like 2
ENSG00000162407.9	192.238125864614	4.35197924728951	0.270930690066149	1.16319827159083e-44	PLPP3	8613	phospholipid phosphatase 3
ENSG00000184374.3	112.500989772979	4.34783599536072	0.338815449667797	3.68792604376331e-30	COLEC10	10584	collectin subfamily member 10
ENSG00000171658.8	7.13359001893565	4.33343019290178	1.23093471144359	0.000110774378021305	NMRAL2P	344887	NmrA like redox sensor 2, pseudogene
ENSG00000147647.13	2.79899667353247	4.32101519653407	1.65049451467506	0.00137501557322156	DPYS	1807	dihydropyrimidinase
ENSG00000198417.7	5.00667377478814	4.31842352036735	1.55187775830871	0.000888652947102334	MT1F	4494	metallothionein 1F
ENSG00000115263.15	4.21833326887361	4.30350784329724	1.44076170087411	0.000533895435406816	GCG	2641	glucagon
ENSG00000060656.20	29.0875063703003	4.28610286177512	0.52411885434901	8.48839272537443e-14	PTPRU	10076	protein tyrosine phosphatase receptor type U
ENSG00000130222.11	2.35286329219345	4.28545411799911	2.82130109517907	0.0149469339547406	GADD45G	10912	growth arrest and DNA damage inducible gamma
ENSG00000125538.12	148.181702392695	4.27754427891969	0.468734139161604	1.12381120690079e-16	IL1B	3553	interleukin 1 beta
ENSG00000120211.4	2.1035062530803	4.27550993841942	2.65153214328819	0.0122844220958887	INSL4	3641	insulin like 4
ENSG00000213761.4	2.07497731350239	4.26168005875256	2.64405167910621	0.0123294853022225	NA	NA	NA
ENSG00000285907.1	6.70367623692186	4.24156085584966	1.1873658886245	9.73250467644438e-05	NA	NA	NA
ENSG00000170500.13	83.1887847027727	4.24050345571813	0.473753196725508	5.37492567063891e-16	LONRF2	164832	LON peptidase N-terminal domain and ring finger 2
ENSG00000197594.13	261.763230524979	4.23550678399553	0.192082607191679	1.56932486292626e-79	ENPP1	5167	ectonucleotide pyrophosphatase/phosphodiesterase 1
ENSG00000104415.14	259.540429509089	4.22755561855304	0.191526033411754	9.37747787945975e-80	CCN4	8840	cellular communication network factor 4
ENSG00000143333.7	20.1059153999392	4.20583228228814	0.790519886042484	1.84183836985563e-07	RGS16	6004	regulator of G protein signaling 16
ENSG00000280420.1	4.47801732313358	4.17834743806187	1.47288114140601	0.000801329397726031	NA	NA	NA
ENSG00000100234.11	26877.4608716699	4.15459058528857	0.0737273852993713	0	TIMP3	7078	TIMP metallopeptidase inhibitor 3
ENSG00000166603.5	4.63734636809647	4.14864875732129	1.51002921136025	0.00102687822913113	MC4R	4160	melanocortin 4 receptor
ENSG00000250986.1	47.3792031885473	4.14130737204728	0.416913894862823	6.49595675884882e-19	NA	NA	NA
ENSG00000152270.9	9.04148729234583	4.14022499171458	1.27927766653832	0.000301351787661567	PDE3B	5140	phosphodiesterase 3B
ENSG00000180537.13	550.664205854623	4.1344570077541	0.133712278123414	4.51706636952602e-151	RNF182	221687	ring finger protein 182
ENSG00000017427.16	27.4561247534481	4.13351468481344	0.738331133071254	5.66016452226679e-08	IGF1	3479	insulin like growth factor 1
ENSG00000102362.15	230.171493483429	4.11086810487562	0.410720872166045	3.59050979338845e-19	SYTL4	94121	synaptotagmin like 4
ENSG00000184408.10	794.101572482662	4.11083413211427	0.267598289069153	1.83135872123771e-40	KCND2	3751	potassium voltage-gated channel subfamily D member 2
ENSG00000278408.1	4.28877197410696	4.10348613157235	1.44023441622385	0.000791247776630442	NA	NA	NA
ENSG00000256977.12	723.838372787417	4.0998951009717	0.602943164001807	2.09271302781896e-10	LIMS3	96626	LIM zinc finger domain containing 3
ENSG00000178726.7	32.9514977036792	4.09463413604996	0.502484141755186	1.57006369595793e-13	THBD	7056	thrombomodulin
ENSG00000162105.19	23.7462737485481	4.09112782059858	0.850750937249227	1.5702882648283e-06	SHANK2	22941	SH3 and multiple ankyrin repeat domains 2
ENSG00000171227.7	34.171865625827	4.09002678961683	0.506610899441443	2.85088085160281e-13	TMEM37	140738	transmembrane protein 37
ENSG00000130844.18	916.02923966804	4.05910966840144	0.132221837456803	5.66691882484904e-148	ZNF331	55422	zinc finger protein 331
ENSG00000106809.11	13.7113079637123	4.05843683287646	0.813312719375977	8.23832990759548e-07	OGN	4969	osteoglycin
ENSG00000287731.1	1.98961002143259	4.05202247665907	2.71526410554371	0.0162661328536914	NA	NA	NA
ENSG00000140379.8	2.0665227496001	4.04084388055379	2.77982421497329	0.0172235666355738	BCL2A1	597	BCL2 related protein A1
ENSG00000211445.12	40.2997974622536	4.01216947599205	0.476033069966145	3.47058846862069e-14	GPX3	2878	glutathione peroxidase 3
ENSG00000134853.12	7226.13540993433	3.98250659662641	0.115133002997739	3.58979753370364e-185	PDGFRA	5156	platelet derived growth factor receptor alpha
ENSG00000130066.16	22362.1812321585	3.97934655439777	0.135437190178697	6.88260496766898e-135	SAT1	6303	spermidine/spermine N1-acetyltransferase 1
ENSG00000172572.6	115.42360848765	3.97770679465475	0.249468636722918	5.74667796660238e-43	PDE3A	5139	phosphodiesterase 3A
ENSG00000275636.1	2.1032946358842	3.94991465011005	2.882310430921	0.0202010037627528	NA	NA	NA
ENSG00000231863.2	5.07803784585667	3.94690644086521	1.16480047358905	0.000202720440074415	NA	NA	NA
ENSG00000235139.2	21.9397441779443	3.93701855710417	1.69304328477503	0.00315833457845974	LOC101927378	101927378	uncharacterized LOC101927378
ENSG00000188002.10	111.291421458856	3.93601501092333	1.45926309983108	0.00123564376820378	NA	NA	NA
ENSG00000143878.10	494.000984651552	3.9336416539692	0.159140266246084	2.58553073958716e-96	RHOB	388	ras homolog family member B
ENSG00000085514.16	9.65350101933309	3.92583141623645	0.925352787176824	1.30482480687357e-05	PILRA	29992	paired immunoglobin like type 2 receptor alpha
ENSG00000109906.14	22.4283736041147	3.91655942773698	1.27371062252841	0.000485458178567866	ZBTB16	7704	zinc finger and BTB domain containing 16
ENSG00000140465.14	2.02502136625241	3.91524398268563	2.82084219486638	0.0197001660940772	CYP1A1	1543	cytochrome P450 family 1 subfamily A member 1
ENSG00000107731.12	11.9314785396662	3.9033281331685	0.808322941041185	1.68980109000974e-06	UNC5B	219699	unc-5 netrin receptor B
ENSG00000152583.12	31.4998444705702	3.89333343145916	0.457769968510028	2.80622725265148e-14	SPARCL1	8404	SPARC like 1
ENSG00000237499.7	7.4274720950995	3.88846571049909	0.971971726107472	3.06337664416218e-05	WAKMAR2	100130476	wound and keratinocyte migration associated lncRNA 2
ENSG00000132965.9	23.0427194382109	3.88586992891419	0.559936861165547	1.39169856019661e-10	ALOX5AP	241	arachidonate 5-lipoxygenase activating protein
ENSG00000118515.11	4399.23552689254	3.88447735875332	0.0783938514270806	0	SGK1	6446	serum/glucocorticoid regulated kinase 1
ENSG00000272717.1	3.77523349359112	3.88237097378712	1.50489432853594	0.00170671388379438	NA	NA	NA
ENSG00000249332.2	2.13110357750843	3.86880432574416	2.95051582783984	0.0229472962862814	NA	NA	NA
ENSG00000205213.14	454.754532605903	3.85929202363795	0.143793142218749	5.88520843106588e-112	LGR4	55366	leucine rich repeat containing G protein-coupled receptor 4
ENSG00000172594.13	282.117984057106	3.84098133633337	0.162906267039594	3.96978675827969e-87	SMPDL3A	10924	sphingomyelin phosphodiesterase acid like 3A
ENSG00000227036.8	38.1812065943998	3.83263803384037	1.05050105619432	9.47829256640623e-05	LINC00511	400619	long intergenic non-protein coding RNA 511
ENSG00000131831.18	4.42468451414543	3.82795509884596	1.7393415274223	0.00434381591857163	RAI2	10742	retinoic acid induced 2
ENSG00000153094.23	64.7048840049672	3.80992188265125	0.357977826905151	8.72159673719992e-21	BCL2L11	10018	BCL2 like 11
ENSG00000269952.1	11.8511113626481	3.80805101775979	0.71549864912727	3.10094312723972e-07	NA	NA	NA
ENSG00000176170.13	65.3521674679559	3.79942553508693	0.561586802429531	4.55336812357598e-10	SPHK1	8877	sphingosine kinase 1
ENSG00000141753.7	18893.8587076749	3.79591112883111	0.132794589429267	3.10301986280273e-125	IGFBP4	3487	insulin like growth factor binding protein 4
ENSG00000285802.1	3.57801701705702	3.79050117515579	1.50029423810519	0.00203596151639634	NA	NA	NA
ENSG00000161896.12	38.1563790698629	3.78730047085091	0.412640388094668	4.41758814380454e-16	IP6K3	117283	inositol hexakisphosphate kinase 3
ENSG00000158473.7	12.5600524133227	3.77653737518509	0.782444943444097	2.01212312187495e-06	CD1D	912	CD1d molecule
ENSG00000196208.14	21.3529274175372	3.77377891637741	0.592225269554129	3.19238041699218e-09	GREB1	9687	growth regulating estrogen receptor binding 1
ENSG00000124215.17	14.2841818213634	3.7569903402909	0.667036883405518	6.76040203277297e-08	CDH26	60437	cadherin 26
ENSG00000218052.5	138.375925985483	3.75225816056282	0.265178091568327	7.7618680729759e-34	NA	NA	NA
ENSG00000125851.10	10.691563425194	3.7501952706635	0.938604283401966	3.40130570556048e-05	PCSK2	5126	proprotein convertase subtilisin/kexin type 2
ENSG00000178538.10	7.61796966751521	3.74531709127507	1.13962606094029	0.000315968327562321	CA8	767	carbonic anhydrase 8
ENSG00000149506.11	22.1117497932293	3.73211065659839	0.611395368039935	1.03436040906162e-08	ZP1	22917	zona pellucida glycoprotein 1
ENSG00000182118.8	162.305757150513	3.73010864460045	0.217723652853624	1.25734222220105e-47	FAM89A	375061	family with sequence similarity 89 member A
ENSG00000187954.12	15.1877966701906	3.72770805836939	0.826874992162877	6.247716436083e-06	CYHR1	50626	cysteine and histidine rich 1
ENSG00000198729.5	7.06526159037232	3.72698502170961	0.985080155151966	7.10031204568262e-05	PPP1R14C	81706	protein phosphatase 1 regulatory inhibitor subunit 14C
ENSG00000267278.6	183.805340731726	3.7248017520004	0.207376189813299	4.84830187039703e-52	NA	NA	NA
ENSG00000136826.15	27.4521410621479	3.72065311799665	0.485625474464457	5.79700119443646e-12	KLF4	9314	Kruppel like factor 4
ENSG00000124882.4	226.436813445874	3.71856119381412	0.180743767452267	1.06606493462822e-66	EREG	2069	epiregulin
ENSG00000103196.12	4852.95414869491	3.70791793440432	0.102863573967658	7.01837715191808e-195	CRISPLD2	83716	cysteine rich secretory protein LCCL domain containing 2
ENSG00000130164.14	1865.56841543336	3.6931204771247	0.188985652512572	3.78637703114828e-60	LDLR	3949	low density lipoprotein receptor
ENSG00000065717.15	14.6127752707989	3.69196182818151	0.742197965438516	1.28641226314517e-06	TLE2	7089	TLE family member 2, transcriptional corepressor
ENSG00000165794.10	9.05789748766008	3.68922753926054	0.854663536391192	1.19726222766566e-05	SLC39A2	29986	solute carrier family 39 member 2
ENSG00000175040.6	403.880061284645	3.68885863132153	0.152153655006066	1.21996117589422e-90	CHST2	9435	carbohydrate sulfotransferase 2
ENSG00000269289.6	688.94245818567	3.68750190074878	0.145071717461082	5.09479325921244e-99	LOC100505851	100505851	uncharacterized LOC100505851
ENSG00000054690.14	23.5926729662576	3.68552860835849	2.02190187320432	0.00910756047924895	PLEKHH1	57475	pleckstrin homology, MyTH4 and FERM domain containing H1
ENSG00000157514.16	548.310956233381	3.68311701153856	0.128130187370411	5.4397378801998e-125	TSC22D3	1831	TSC22 domain family member 3
ENSG00000276397.2	2.66973187330623	3.67931889096492	1.67909861679575	0.0046279023473171	LINC01879	400661	long intergenic non-protein coding RNA 1879
ENSG00000139364.10	288.7400340913	3.67489640932056	0.172151276400529	3.24133298583119e-71	TMEM132B	114795	transmembrane protein 132B
ENSG00000196136.18	7.88597082081495	3.67399732234913	1.14091345052142	0.000382355099576241	SERPINA3	12	serpin family A member 3
ENSG00000269970.1	10.2803445399413	3.66454187341149	0.797754699655	5.04053377855006e-06	NA	NA	NA
ENSG00000198624.13	168.107284985769	3.64625437396663	0.237620879813387	1.60930449733184e-38	CCDC69	26112	coiled-coil domain containing 69
ENSG00000233399.2	3.47655103957903	3.64085152425828	1.51281521289984	0.00281014525051276	LINC01648	101929406	long intergenic non-protein coding RNA 1648
ENSG00000186019.11	43.4357931263212	3.607578598709	0.459391119256793	2.49779337157136e-12	LOC100379224	100379224	uncharacterized LOC100379224
ENSG00000102531.16	4408.35909578573	3.60206557122636	0.110470591517618	4.66985955970848e-158	FNDC3A	22862	fibronectin type III domain containing 3A
ENSG00000130203.10	2.81705274477557	3.58800466968444	1.61688700878447	0.00447344060755922	APOE	348	apolipoprotein E
ENSG00000109339.24	467.992267823106	3.58674205629653	0.137616850090139	1.75595414508083e-102	MAPK10	5602	mitogen-activated protein kinase 10
ENSG00000027869.11	4.54475057103236	3.56713986705465	1.56491401412164	0.00391610649981449	SH2D2A	9047	SH2 domain containing 2A
ENSG00000145569.6	714.069037270069	3.55067418542504	0.161559028808942	6.61136919072667e-74	OTULINL	54491	OTU deubiquitinase with linear linkage specificity like
ENSG00000269976.1	6.26404535553477	3.54512307467488	1.0230088810897	0.000206054621543913	NA	NA	NA
ENSG00000178695.6	119.446334784515	3.5405843696656	0.219949727052683	1.7708056277914e-41	KCTD12	115207	potassium channel tetramerization domain containing 12
ENSG00000091128.13	27.7047704137629	3.54036267565688	0.477329594453025	2.32488330237483e-11	LAMB4	22798	laminin subunit beta 4
ENSG00000107518.18	59.7295830905146	3.53391529828326	0.568635800997154	8.60588986789994e-09	ATRNL1	26033	attractin like 1
ENSG00000088826.18	223.726261563862	3.52965946826317	0.210251500964819	7.15080372542586e-45	SMOX	54498	spermine oxidase
ENSG00000171408.14	43.8003255080342	3.52729214844131	0.388995582810501	2.14079548683151e-15	PDE7B	27115	phosphodiesterase 7B
ENSG00000157551.19	13.0834756185363	3.52402443977247	0.772743603496988	6.57298597297707e-06	KCNJ15	3772	potassium inwardly rectifying channel subfamily J member 15
ENSG00000168077.14	84.6331685016696	3.51269033600477	0.266954664004176	2.34763480344715e-29	SCARA3	51435	scavenger receptor class A member 3
ENSG00000197580.13	23.344066800605	3.50460545689862	0.661451473649828	4.80640385880203e-07	BCO2	83875	beta-carotene oxygenase 2
ENSG00000002745.13	1.68632447960701	3.50105606576545	2.84789816213182	0.0278305507770168	WNT16	51384	Wnt family member 16
ENSG00000092068.20	61.511045528248	3.49683269729859	0.494884285440107	1.68841599260089e-10	SLC7A8	23428	solute carrier family 7 member 8
ENSG00000167202.11	106.44406996732	3.49100862478879	0.398453162254307	2.05824133142604e-14	TBC1D2B	23102	TBC1 domain family member 2B
ENSG00000171444.18	767.349492884919	3.49095648994456	0.115928516804313	8.91816994476412e-134	MCC	4163	MCC regulator of WNT signaling pathway
ENSG00000125384.7	16.7218306729038	3.47438582809315	0.628523787678152	2.01455462728736e-07	PTGER2	5732	prostaglandin E receptor 2
ENSG00000178919.9	36.7175656247983	3.46698257035148	0.393272584728141	1.62368288784189e-14	FOXE1	2304	forkhead box E1
ENSG00000070182.21	2.49485755094085	3.46466060840062	2.07027090180207	0.0127137568254709	SPTB	6710	spectrin beta, erythrocytic
ENSG00000267348.3	4.92170755137335	3.46459529233285	1.14529590018357	0.000685428287966336	GEMIN7-AS1	105372419	GEMIN7 antisense RNA 1
ENSG00000274719.1	3.21011840826224	3.46267825158665	1.60454285652622	0.00508349069984675	NA	NA	NA
ENSG00000134830.6	12.211670099006	3.45982300611915	0.683051790908601	1.15222918662896e-06	C5AR2	27202	complement component 5a receptor 2
ENSG00000132334.16	403.803388212061	3.45125775560162	0.132510862696802	1.41515070135234e-100	PTPRE	5791	protein tyrosine phosphatase receptor type E
ENSG00000275202.1	23.1518308114558	3.44707741796317	0.577982197966302	3.08608751438526e-08	NA	NA	NA
ENSG00000287067.1	6.31994349304046	3.43898393717221	0.988366296883175	0.000212863988271821	NA	NA	NA
ENSG00000131386.19	3415.2326583673	3.43561847088192	0.159254557606782	1.67995705369002e-70	GALNT15	117248	polypeptide N-acetylgalactosaminyltransferase 15
ENSG00000150681.10	4.58314626647155	3.43459368769458	1.26373760762911	0.00148053488326095	RGS18	64407	regulator of G protein signaling 18
ENSG00000160323.18	1.70637016583237	3.43405969636489	2.91791817157867	0.0299388848262442	ADAMTS13	11093	ADAM metallopeptidase with thrombospondin type 1 motif 13
ENSG00000099139.14	382.481515979927	3.43062552717682	0.292746611327984	1.01533978021797e-23	PCSK5	5125	proprotein convertase subtilisin/kexin type 5
ENSG00000270332.2	6.5321436791206	3.42946008698186	1.08325907466721	0.000487689867295055	SMC2-AS1	101928550	SMC2 antisense RNA 1 (head to head)
ENSG00000134363.12	49.564972404332	3.42504015531236	0.436463918181784	4.13889728867331e-12	FST	10468	follistatin
ENSG00000166828.3	3.67916230777366	3.42488557023367	1.76324009098902	0.00769903259014341	SCNN1G	6340	sodium channel epithelial 1 gamma subunit
ENSG00000151229.13	411.035069367189	3.41571066763885	0.150956412871965	7.75224184653498e-77	SLC2A13	114134	solute carrier family 2 member 13
ENSG00000256594.8	142.361295795742	3.4138085975011	0.319893924105057	4.51363775641165e-20	LOC374443	374443	C-type lectin domain family 2 member D pseudogene
ENSG00000172663.9	13.1431731725609	3.41100633417112	0.914985876103171	0.000101240423935256	TMEM134	80194	transmembrane protein 134
ENSG00000111275.13	187.37442057133	3.40623532740398	0.228294930963519	6.89411287733087e-36	ALDH2	217	aldehyde dehydrogenase 2 family member
ENSG00000274012.1	12.0225209415148	3.39547558008501	1.26390197206216	0.00161518119703491	RN7SL2	378706	RNA component of signal recognition particle 7SL2
ENSG00000113722.17	7.58826805227818	3.39450532435347	0.87470894501384	6.91109881657394e-05	CDX1	1044	caudal type homeobox 1
ENSG00000122420.10	165.813106590897	3.38826697127635	0.193571483067448	2.04667186577934e-47	PTGFR	5737	prostaglandin F receptor
ENSG00000121361.5	517.538357266563	3.38732786916693	0.137366044467738	5.00049833123994e-90	KCNJ8	3764	potassium inwardly rectifying channel subfamily J member 8
ENSG00000168702.18	21.7607472529137	3.38605988495287	0.709643058412741	3.65697534684247e-06	LRP1B	53353	LDL receptor related protein 1B
ENSG00000230910.4	2.17037556054291	3.38436272391731	2.07146329413466	0.0139047665861194	NA	NA	NA
ENSG00000121966.7	9.34966558301725	3.38088331989381	0.798208692038244	2.1640881822529e-05	CXCR4	7852	C-X-C motif chemokine receptor 4
ENSG00000134917.10	4.40087455809487	3.38008946228663	1.24303348524629	0.00151193859513353	ADAMTS8	11095	ADAM metallopeptidase with thrombospondin type 1 motif 8
ENSG00000091879.13	61.5423681542358	3.37784024007147	0.304030531282003	2.07813901087622e-21	ANGPT2	285	angiopoietin 2
ENSG00000187193.9	225.011896231583	3.36652510134233	0.236997257371709	1.63522938999156e-32	MT1X	4501	metallothionein 1X
ENSG00000088882.8	32.7022224096271	3.36421174650509	0.434577746396982	8.71371907271176e-12	CPXM1	56265	carboxypeptidase X, M14 family member 1
ENSG00000164047.6	3.29918042513265	3.36362316915376	1.66804933225495	0.00677708046068012	CAMP	820	cathelicidin antimicrobial peptide
ENSG00000100593.18	2.95958452284813	3.36201774461044	1.559424573862	0.00533225771293919	ISM2	145501	isthmin 2
ENSG00000165023.7	98.4723226847679	3.36077323483236	0.350512921200082	1.8828029540514e-16	DIRAS2	54769	DIRAS family GTPase 2
ENSG00000120708.17	2226.0014233543	3.35812025752509	0.111169141656686	2.90638738213289e-132	TGFBI	7045	transforming growth factor beta induced
ENSG00000244122.2	4.82820538781389	3.3534718624395	1.33565495161513	0.00249821376413125	UGT1A7	54577	UDP glucuronosyltransferase family 1 member A7
ENSG00000283375.1	2.3924242526065	3.35170162383795	4.02604529596441	0.0522661313337657	NA	NA	NA
ENSG00000182858.14	23.8978497550109	3.34876894710744	0.480601820425602	4.43660711036791e-10	ALG12	79087	ALG12 alpha-1,6-mannosyltransferase
ENSG00000264876.2	2.11142300112532	3.3439707067282	3.50822040028432	0.044309902079767	NA	NA	NA
ENSG00000117525.14	2432.41967824025	3.34256207750426	0.0784135892995087	5.66868822843235e-258	F3	2152	coagulation factor III, tissue factor
ENSG00000108176.15	15.9465684079708	3.34173910619425	0.583113318213007	9.10456343087472e-08	DNAJC12	56521	DnaJ heat shock protein family (Hsp40) member C12
ENSG00000175426.11	8.90085564446533	3.34048511271407	0.793661966961388	2.38441648141161e-05	PCSK1	5122	proprotein convertase subtilisin/kexin type 1
ENSG00000112773.16	362.562960479717	3.34035342184178	0.309646421525749	3.01741481446439e-20	TENT5A	55603	terminal nucleotidyltransferase 5A
ENSG00000042832.12	15.4594826557695	3.32195520701464	0.7768323901594	2.01798703209633e-05	TG	7038	thyroglobulin
ENSG00000110436.13	50.5309159672597	3.32035145314205	0.359171208727596	1.64736466639557e-15	SLC1A2	6506	solute carrier family 1 member 2
ENSG00000141337.12	436.68826775656	3.31565282025459	0.162965929697732	4.48287506013409e-62	ARSG	22901	arylsulfatase G
ENSG00000229425.3	11.3513147597442	3.31510733188908	0.698980863445972	4.4470088943627e-06	LOC101927745	101927745	uncharacterized LOC101927745
ENSG00000173599.15	15.0341982025059	3.31296789747849	0.916086717693734	0.000153485134103275	PC	5091	pyruvate carboxylase
ENSG00000169756.16	7834.49002530144	3.30436033797534	0.116282250364025	1.10089401656523e-116	LIMS1	3987	LIM zinc finger domain containing 1
ENSG00000103723.15	3.67869119076936	3.30019695935733	1.37697277809609	0.00335227195390016	AP3B2	8120	adaptor related protein complex 3 subunit beta 2
ENSG00000255501.3	2.4186684844829	3.29526745572804	1.87546048015776	0.0112524807187463	CARD18	59082	caspase recruitment domain family member 18
ENSG00000253958.2	5.27991394255662	3.29229069647385	1.0369898724693	0.000519713104984285	CLDN23	137075	claudin 23
ENSG00000269421.1	1.60415643804762	3.28651244266126	2.91847933411114	0.0332045241670737	NA	NA	NA
ENSG00000184588.18	519.600843779168	3.28636783421596	0.123779101995892	4.7795004140509e-102	PDE4B	5142	phosphodiesterase 4B
ENSG00000184544.11	1.60298110865578	3.28605222193203	2.91664591440381	0.0330909933255536	DHRS7C	201140	dehydrogenase/reductase 7C
ENSG00000227619.3	264.645393735305	3.27674982516099	0.156224268609344	2.7131299726016e-65	NA	NA	NA
ENSG00000002587.10	4.57228634092367	3.27222128027908	1.27524941581943	0.00225282579367126	HS3ST1	9957	heparan sulfate-glucosamine 3-sulfotransferase 1
ENSG00000249346.7	3.3170184730592	3.26867586685552	1.3101736147941	0.00269004466567747	LINC01016	100507584	long intergenic non-protein coding RNA 1016
ENSG00000187134.14	752.366071902041	3.26810297791578	0.111468836491051	2.94021026428541e-123	AKR1C1	1645	aldo-keto reductase family 1 member C1
ENSG00000101187.16	11.5516267341282	3.25884166819121	0.768343499971218	2.32243268804177e-05	SLCO4A1	28231	solute carrier organic anion transporter family member 4A1
ENSG00000108960.9	125.441440413265	3.24921513216375	0.261682640867392	2.00123484994973e-25	MMD	23531	monocyte to macrophage differentiation associated
ENSG00000163638.13	240.454221685122	3.23882156289275	0.223186730463093	3.94393009348112e-33	ADAMTS9	56999	ADAM metallopeptidase with thrombospondin type 1 motif 9
ENSG00000154822.18	33.4206021930406	3.23089773167083	0.377898801948963	2.22880602626132e-13	PLCL2	23228	phospholipase C like 2
ENSG00000185250.16	9.58590324936127	3.22950604481368	0.863435703747354	0.000115047423639538	PPIL6	285755	peptidylprolyl isomerase like 6
ENSG00000183484.12	2.33141321053014	3.22555058597441	2.10498449959427	0.0171152343516612	GPR132	29933	G protein-coupled receptor 132
ENSG00000169084.15	176.57701739417	3.22514678520626	0.341511330931351	7.18231538613511e-16	DHRSX	207063	dehydrogenase/reductase X-linked
ENSG00000133657.15	3314.01351406308	3.22349735820821	0.135093645464897	1.32353435591755e-82	ATP13A3	79572	ATPase 13A3
ENSG00000122378.14	7699.81963776632	3.22046640391494	0.0686464900953512	1.20002656455277e-305	PRXL2A	84293	peroxiredoxin like 2A
ENSG00000096060.14	127.324832844438	3.21727576014022	0.275506702815594	8.67697171488733e-23	FKBP5	2289	FKBP prolyl isomerase 5
ENSG00000189221.9	759.091021141867	3.18147141362909	0.139448431998081	2.72388031653666e-75	MAOA	4128	monoamine oxidase A
ENSG00000286088.1	3.88821343772367	3.17958893792252	1.24023033107716	0.00242445506218203	FAM24B-CUZD1	100533195	FAM24B-CUZD1 readthrough
ENSG00000135472.9	24.9324769036943	3.17438176423689	0.57018020345912	2.93940545953076e-07	FAIM2	23017	Fas apoptotic inhibitory molecule 2
ENSG00000089127.13	35.8080760908235	3.16767222552158	0.397588360492303	5.62016512043328e-12	OAS1	4938	2'-5'-oligoadenylate synthetase 1
ENSG00000174944.9	17.2507007528144	3.16261442245657	0.546391678572555	1.00285000441279e-07	P2RY14	9934	purinergic receptor P2Y14
ENSG00000168398.6	1657.65550092365	3.16238683473261	0.223295155008967	1.62140587255863e-31	BDKRB2	624	bradykinin receptor B2
ENSG00000113532.13	14.7404849724909	3.15899149242421	0.553382816705791	1.60520867927345e-07	ST8SIA4	7903	ST8 alpha-N-acetyl-neuraminide alpha-2,8-sialyltransferase 4
ENSG00000171522.6	48.4819740712972	3.15751774365996	0.310897709332148	9.45279977281437e-18	PTGER4	5734	prostaglandin E receptor 4
ENSG00000086848.15	694.608195892913	3.14453386726931	0.142745364040187	3.90116214367366e-70	ALG9	79796	ALG9 alpha-1,2-mannosyltransferase
ENSG00000055957.11	2.90552280680106	3.14307191854398	1.62613655280367	0.00848753497324073	ITIH1	3697	inter-alpha-trypsin inhibitor heavy chain 1
ENSG00000229694.7	12.2611233565371	3.14287308542615	0.655425778282794	4.68593307828085e-06	LINC00484	100129347	long intergenic non-protein coding RNA 484
ENSG00000115252.18	151.569661463883	3.1418842972173	0.196760402764188	7.62318147765449e-39	PDE1A	5136	phosphodiesterase 1A
ENSG00000272848.2	4.16963018780681	3.13879303780958	1.2441763550962	0.0026821891966719	NA	NA	NA
ENSG00000147408.14	17.4642536960355	3.13350375304631	0.591754339236742	8.44675276841681e-07	CSGALNACT1	55790	chondroitin sulfate N-acetylgalactosaminyltransferase 1
ENSG00000253420.1	3.85815729625446	3.12708136745727	1.27180246617569	0.00313224660840116	NA	NA	NA
ENSG00000137558.9	6.58795863084545	3.12143746227543	0.979223044580008	0.000567895355496637	PI15	51050	peptidase inhibitor 15
ENSG00000171105.14	247.864688283294	3.09926081374649	0.151555401985479	7.88137961705543e-61	INSR	3643	insulin receptor
ENSG00000173638.19	141.026169351679	3.09320412764714	0.274219676264161	4.73576482093999e-21	SLC19A1	6573	solute carrier family 19 member 1
ENSG00000158747.14	84.4221758700798	3.06338538475834	0.286902406386579	4.62760882045455e-19	NBL1	4681	NBL1, DAN family BMP antagonist
ENSG00000138615.6	3.96403695585224	3.05319754858756	1.27346262353516	0.00369805339153874	CILP	8483	cartilage intermediate layer protein
ENSG00000109819.9	41.6691812002273	3.05193515145161	0.839532605748063	0.000177983294341794	PPARGC1A	10891	PPARG coactivator 1 alpha
ENSG00000260643.2	16.3767077252502	3.04630062881856	0.681366045167142	1.44881838144399e-05	NA	NA	NA
ENSG00000126822.17	31.4360556688917	3.04086133866558	1.00291871833582	0.000838810424563313	PLEKHG3	26030	pleckstrin homology and RhoGEF domain containing G3
ENSG00000148344.11	174.306807399441	3.04064442631707	0.47296730813419	9.65987088236852e-09	PTGES	9536	prostaglandin E synthase
ENSG00000259616.2	4.29304830648934	3.03705670906342	1.39063893468797	0.00561550975350442	NA	NA	NA
ENSG00000260802.1	11.3693637289734	3.02739035283878	0.627545210405064	4.93597985948772e-06	SERTM2	401613	serine rich and transmembrane domain containing 2
ENSG00000132386.11	162.52702464777	3.02462223883971	0.415209042000748	2.29075944057898e-10	SERPINF1	5176	serpin family F member 1
ENSG00000198873.12	49.801198944158	3.00759758114733	0.36207939671716	1.86914537865291e-12	GRK5	2869	G protein-coupled receptor kinase 5
ENSG00000176845.13	21.7676947286966	3.00274889845681	0.459165598395241	6.98300671260058e-09	METRNL	284207	meteorin like, glial cell differentiation regulator
ENSG00000283537.2	6.19667543986693	2.99892193746512	1.48202187704436	0.00748411335123663	NA	NA	NA
ENSG00000074706.13	4.22987544994881	2.99878552179358	1.50230230509893	0.00788495391314856	IPCEF1	26034	interaction protein for cytohesin exchange factors 1
ENSG00000163739.5	18.8091586446375	2.99647752461425	0.544988321945453	5.32671137260843e-07	CXCL1	2919	C-X-C motif chemokine ligand 1
ENSG00000287824.1	6.4948627136554	2.99041487601712	1.00660740190722	0.00101080154942454	NA	NA	NA
ENSG00000112715.23	210.550890212413	2.98821317524503	0.17091837238415	1.7531932132532e-44	VEGFA	7422	vascular endothelial growth factor A
ENSG00000203709.12	23.2581342956178	2.98407072703596	0.472272568276987	1.87758136125246e-08	NA	NA	NA
ENSG00000168003.16	256.823978430351	2.98318548601424	0.350574796199181	5.71756179023766e-13	SLC3A2	6520	solute carrier family 3 member 2
ENSG00000166825.14	346.411507204499	2.9828793482171	0.367576278503028	4.9303273242062e-12	ANPEP	290	alanyl aminopeptidase, membrane
ENSG00000163453.11	3886.86525354245	2.97992707747196	0.128213871564615	1.30767220364146e-75	IGFBP7	3490	insulin like growth factor binding protein 7
ENSG00000165655.17	144.075239197537	2.97730954715574	0.236191092159624	7.3033774714729e-25	ZNF503	84858	zinc finger protein 503
ENSG00000166482.11	13090.8623781977	2.97684726788064	0.144128137989554	2.52879619428111e-60	MFAP4	4239	microfibril associated protein 4
ENSG00000286221.1	3.88340050086844	2.97288593701703	1.5058031411692	0.00839913651815728	NA	NA	NA
ENSG00000073756.12	10.4652140267648	2.96403944369564	0.720471675909014	4.82090163133932e-05	PTGS2	5743	prostaglandin-endoperoxide synthase 2
ENSG00000151012.13	3724.15874444631	2.96222188241924	0.108125696525243	8.1023439347703e-103	SLC7A11	23657	solute carrier family 7 member 11
ENSG00000140332.16	42.5731307424848	2.96010222684573	0.378160468085224	1.57602448367235e-11	TLE3	7090	TLE family member 3, transcriptional corepressor
ENSG00000162998.5	17.3556203643414	2.95888161760146	0.526977828381479	3.9075922150649e-07	FRZB	2487	frizzled related protein
ENSG00000225308.2	23.2668487660107	2.9530321935897	0.494923961080303	7.79264369926029e-08	NA	NA	NA
ENSG00000198959.12	3273.23530716499	2.94829573637595	0.17725089158015	1.09693880429898e-40	TGM2	7052	transglutaminase 2
ENSG00000197632.9	381.56063867437	2.94784284507891	0.177528884541556	2.80066823358099e-40	SERPINB2	5055	serpin family B member 2
ENSG00000180447.7	471.127168584188	2.94743312144267	0.146199989860117	1.59146709356281e-57	GAS1	2619	growth arrest specific 1
ENSG00000181195.11	584.731986331622	2.94317055113623	0.215669026772181	7.12498610087235e-29	PENK	5179	proenkephalin
ENSG00000095794.19	2056.28075913646	2.94157715465229	0.128085352599401	2.55600055810947e-73	CREM	1390	cAMP responsive element modulator
ENSG00000075213.11	8748.4622411072	2.93593988801013	0.11696725703348	2.2774822724438e-86	SEMA3A	10371	semaphorin 3A
ENSG00000154153.13	22.9043824772213	2.93351624806278	0.503358668717871	1.63040917889777e-07	RETREG1	54463	reticulophagy regulator 1
ENSG00000143162.9	375.833331968711	2.93294583018179	0.128639959178899	2.99120677906277e-72	CREG1	8804	cellular repressor of E1A stimulated genes 1
ENSG00000169242.12	21.2234516007218	2.92812837253369	0.650585386463531	1.53398246522973e-05	EFNA1	1942	ephrin A1
ENSG00000185437.13	17.0898222694611	2.92471358062917	0.649744564788519	1.54847613073856e-05	SH3BGR	6450	SH3 domain binding glutamate rich protein
ENSG00000238266.2	11.7373693879574	2.92256567138984	0.741664463279141	8.6265587723146e-05	LINC00707	100507127	long intergenic non-protein coding RNA 707
ENSG00000168874.13	24.1645523932943	2.92181259243553	0.428076097618268	2.54272325093286e-09	ATOH8	84913	atonal bHLH transcription factor 8
ENSG00000275212.3	5.08855152204132	2.91361388626231	1.02320767338124	0.00147535605644029	LINC02826	105370057	long intergenic non-protein coding RNA 2826
ENSG00000184937.15	88.9061824141432	2.91114632965699	0.225022127201505	4.40256627869566e-26	WT1	7490	WT1 transcription factor
ENSG00000172270.20	307.113285409671	2.89029403296734	0.667471871115145	2.84594755855938e-05	BSG	682	basigin (Ok blood group)
ENSG00000077942.19	6629.40805396645	2.88757312361249	0.109387757753159	1.83323340324419e-94	FBLN1	2192	fibulin 1
ENSG00000256040.2	624.301304718519	2.88198989297223	0.135600620904094	1.87880885165036e-62	PAPPA-AS1	493913	PAPPA antisense RNA 1
ENSG00000231721.7	112.441095038068	2.87821079073141	0.296178887058843	8.81530869542413e-16	LINC-PINT	378805	long intergenic non-protein coding RNA, p53 induced transcript
ENSG00000250461.1	8.80120844919215	2.87646018824911	0.783161504916208	0.000198336108509368	NA	NA	NA
ENSG00000287787.1	17.7721696131212	2.87092113055467	0.704873938728075	6.54846674307948e-05	NA	NA	NA
ENSG00000165389.7	2233.86817102466	2.86676677236221	0.160440275587411	1.41136524297634e-45	SPTSSA	171546	serine palmitoyltransferase small subunit A
ENSG00000028137.19	88.0714052370309	2.86652453244614	0.244596156823814	7.60015366066877e-22	TNFRSF1B	7133	TNF receptor superfamily member 1B
ENSG00000137673.9	4.55611632369827	2.86514322108731	1.13068047852025	0.00301167428659488	MMP7	4316	matrix metallopeptidase 7
ENSG00000055163.20	461.42375768407	2.86245697244653	0.230579632550117	3.61198846815259e-24	CYFIP2	26999	cytoplasmic FMR1 interacting protein 2
ENSG00000138135.7	3.52942103692767	2.86136041567121	1.31274663832559	0.00600907094908558	CH25H	9023	cholesterol 25-hydroxylase
ENSG00000232086.1	1.59522620095766	2.85693308147584	3.34576775955914	0.0538393859630899	NA	NA	NA
ENSG00000155275.19	101.073785672622	2.85645903905212	0.485163563832583	1.48162823488045e-07	TRMT44	152992	tRNA methyltransferase 44 homolog
ENSG00000007944.15	238.153681827289	2.84828894351312	0.176880709619772	1.85936582795696e-37	MYLIP	29116	myosin regulatory light chain interacting protein
ENSG00000267165.1	62.613298061041	2.84184943616503	1.7249899519018	0.0157776603124906	NA	NA	NA
ENSG00000068024.16	113.407014195594	2.84164938777852	0.269487295248879	6.29821522899868e-18	HDAC4	9759	histone deacetylase 4
ENSG00000198203.10	4.38494391751857	2.84087236943494	0.985018576702851	0.00140988455877004	SULT1C2	6819	sulfotransferase family 1C member 2
ENSG00000147642.17	33.1491877842854	2.84048376313066	0.4405439264723	1.73275394012835e-08	SYBU	55638	syntabulin
ENSG00000099998.17	4.22664708665699	2.83903536189734	1.17372252237286	0.00392620709425638	GGT5	2687	gamma-glutamyltransferase 5
ENSG00000189129.14	2.73872643096447	2.83598669483268	1.75845368878855	0.016580770127497	PLAC9	219348	placenta associated 9
ENSG00000171126.8	1.50160788921493	2.83589838706536	3.18834802586587	0.0513310372398768	KCNG3	170850	potassium voltage-gated channel modifier subfamily G member 3
ENSG00000248858.7	15.1760798509291	2.82519331173218	1.03701157644272	0.00205544318406009	FLJ46284	441369	uncharacterized LOC441369
ENSG00000186469.8	25.9188001951892	2.8238793068698	0.696503349290628	7.24577640553908e-05	GNG2	54331	G protein subunit gamma 2
ENSG00000133027.18	61.321621366002	2.82028175713173	0.441687028267538	2.21224497301933e-08	PEMT	10400	phosphatidylethanolamine N-methyltransferase
ENSG00000138161.14	22.6527417845833	2.81862577320847	0.514352729644389	7.62603898098022e-07	CUZD1	50624	CUB and zona pellucida like domains 1
ENSG00000154122.14	797.561728586516	2.81270072468899	0.141288860304131	9.87983128293389e-55	ANKH	56172	ANKH inorganic pyrophosphate transport regulator
ENSG00000103024.7	27.3010848953854	2.81120983504172	0.534833890692699	1.62899395727393e-06	NME3	4832	NME/NM23 nucleoside diphosphate kinase 3
ENSG00000183597.16	206.516394603358	2.81108847238624	1.02757170147298	0.00201007863492833	TANGO2	128989	transport and golgi organization 2 homolog
ENSG00000152578.13	25.6087371606604	2.80901278322711	0.585614278660303	7.70669500715948e-06	GRIA4	2893	glutamate ionotropic receptor AMPA type subunit 4
ENSG00000006611.16	2.99328200929065	2.80337508015929	2.08706542266003	0.0263745586860784	USH1C	10083	USH1 protein network component harmonin
ENSG00000164136.17	281.233934486635	2.79980005317873	0.254261296619478	3.16138982534836e-19	IL15	3600	interleukin 15
ENSG00000005187.12	37.291907236837	2.79450218254544	0.510213567169878	8.34220404905549e-07	ACSM3	6296	acyl-CoA synthetase medium chain family member 3
ENSG00000128590.5	585.419353931781	2.79316440130338	0.109394082100367	1.20682898564002e-86	DNAJB9	4189	DnaJ heat shock protein family (Hsp40) member B9
ENSG00000204103.4	133.929753441599	2.79093560991427	0.207809060136093	4.34482019937093e-27	MAFB	9935	MAF bZIP transcription factor B
ENSG00000070540.13	1385.7662666765	2.78525977306767	0.180436065608029	2.32224666203499e-34	WIPI1	55062	WD repeat domain, phosphoinositide interacting 1
ENSG00000134376.16	15.9626182433013	2.78515123983329	0.558318533378684	4.30711534934729e-06	CRB1	23418	crumbs cell polarity complex component 1
ENSG00000285999.1	24.6349807022799	2.78337882434727	0.467195712422049	1.31622694540042e-07	NA	NA	NA
ENSG00000154217.15	54.8202554179843	2.78187273182318	0.304097573757618	5.17386710805655e-14	PITPNC1	26207	phosphatidylinositol transfer protein cytoplasmic 1
ENSG00000078401.7	174.069213843777	2.77949892474277	0.252917452983868	5.18888943333348e-19	EDN1	1906	endothelin 1
ENSG00000182752.10	2999.05430990855	2.77846959857955	0.103110664348352	7.25329875975187e-96	PAPPA	5069	pappalysin 1
ENSG00000261061.1	206.400503719402	2.77540002167522	0.190458447420961	7.98761628678628e-31	NA	NA	NA
ENSG00000234754.2	12.4566707061647	2.77146682604195	0.777032399836661	0.000308611202390732	LINC02817	400804	long intergenic non-protein coding RNA 2817
ENSG00000144824.21	384.890371899114	2.77070431154284	0.169331528181475	6.4093812543049e-38	PHLDB2	90102	pleckstrin homology like domain family B member 2
ENSG00000163378.14	414.513327314806	2.76859195955226	0.208018081319812	1.16130734100671e-26	EOGT	285203	EGF domain specific O-linked N-acetylglucosamine transferase
ENSG00000225968.7	4.48814415153591	2.76299145026479	1.08285091436285	0.00308897628703071	ELFN1	392617	extracellular leucine rich repeat and fibronectin type III domain containing 1
ENSG00000240520.6	4.35945439536036	2.75871364432406	1.16414134488216	0.00459457443123887	NA	NA	NA
ENSG00000214717.12	242.242123574718	2.75641652457017	0.246365951174008	1.80867477389356e-19	ZBED1	9189	zinc finger BED-type containing 1
ENSG00000139329.5	67047.2006570761	2.75417659584358	0.0871599157665445	1.48444700373161e-129	LUM	4060	lumican
ENSG00000145335.16	56.7513009965285	2.75364550770219	0.459350853382398	1.20499443571664e-07	SNCA	6622	synuclein alpha
ENSG00000166821.9	216.902909576524	2.74729121103564	0.186360652643132	2.84343813607268e-31	PEX11A	8800	peroxisomal biogenesis factor 11 alpha
ENSG00000086991.13	55.7979415146858	2.74228241894936	0.434508415294013	3.62264496231223e-08	NOX4	50507	NADPH oxidase 4
ENSG00000234810.4	3.40512379991416	2.74081567948729	1.4645258566229	0.0107039890134691	NA	NA	NA
ENSG00000174684.7	264.438246527743	2.73646345897573	0.166124871518857	4.33021325572015e-38	B4GAT1	11041	beta-1,4-glucuronyltransferase 1
ENSG00000286397.1	2.43981672211985	2.73590111312738	1.67034447118167	0.0164227338736873	NA	NA	NA
ENSG00000130707.18	3156.9214859376	2.73289578990071	0.319826789630942	2.0459513346808e-12	ASS1	445	argininosuccinate synthase 1
ENSG00000010810.17	242.069779735777	2.72767052164493	0.244103614160133	2.07497413416275e-19	FYN	2534	FYN proto-oncogene, Src family tyrosine kinase
ENSG00000166979.13	89.7235302459819	2.72497461277784	0.290386186477971	2.15015531654575e-14	EVA1C	59271	eva-1 homolog C
ENSG00000174807.4	122.86002889454	2.70121647458579	0.295290584487074	1.05228952583283e-13	CD248	57124	CD248 molecule
ENSG00000003436.16	12144.2995637543	2.69976131886019	0.113176071570266	7.77191865542675e-75	TFPI	7035	tissue factor pathway inhibitor
ENSG00000173653.8	40.9532442213327	2.69743317556672	0.591439349987245	1.84568251202101e-05	RCE1	9986	Ras converting CAAX endopeptidase 1
ENSG00000163520.14	141.809135019369	2.69738235103423	0.521187256642885	2.76624066790431e-06	FBLN2	2199	fibulin 2
ENSG00000144476.6	42.7033100067675	2.69347680750205	0.427686300450909	4.79239539524976e-08	ACKR3	57007	atypical chemokine receptor 3
ENSG00000234362.6	1.59721204883895	2.69090217281579	3.62618944950483	0.0635585720190805	LINC01914	101929723	long intergenic non-protein coding RNA 1914
ENSG00000175445.17	4.54926945034167	2.68886901038982	1.06266982593536	0.00344314746643511	LPL	4023	lipoprotein lipase
ENSG00000140459.18	4.44454240457562	2.68559752193487	1.09697217145682	0.00401783457460354	CYP11A1	1583	cytochrome P450 family 11 subfamily A member 1
ENSG00000281186.1	13.0587329373215	2.6762567619883	0.642175013654397	6.50386448421784e-05	LINC00706	100652997	long intergenic non-protein coding RNA 706
ENSG00000144645.14	65.7723746620295	2.67457805455186	0.28905586571381	5.89610411071054e-14	OSBPL10	114884	oxysterol binding protein like 10
ENSG00000271270.7	54.4262672219302	2.66801636505281	0.748169862053689	0.000340618126354403	TMCC1-AS1	100507032	TMCC1 antisense RNA 1 (head to head)
ENSG00000197766.8	8.28804357762817	2.66621549688906	0.708983905797294	0.000201613350396414	CFD	1675	complement factor D
ENSG00000228889.7	10.088246983238	2.66522313237193	0.864770943091444	0.00100679300788299	UBAC2-AS1	100289373	UBAC2 antisense RNA 1
ENSG00000155926.14	44.3685905287619	2.6568089838691	0.338669474876148	6.42881920612307e-11	SLA	6503	Src like adaptor
ENSG00000124731.13	5.51806736524516	2.65590952258628	1.21332968669696	0.00635451732998692	TREM1	54210	triggering receptor expressed on myeloid cells 1
ENSG00000164128.7	7.3926050292427	2.65420261429143	0.919811029298931	0.00159855151629253	NPY1R	4886	neuropeptide Y receptor Y1
ENSG00000273173.5	26.5397518264801	2.65145431385695	0.64730950951887	8.00980132801668e-05	SNURF	8926	SNRPN upstream reading frame
ENSG00000162618.15	41.7247267467869	2.64697534929364	0.529301401593229	5.47161137712827e-06	ADGRL4	64123	adhesion G protein-coupled receptor L4
ENSG00000102359.7	5393.34643531444	2.64454092409745	0.131838322560952	2.14082160536424e-53	SRPX2	27286	sushi repeat containing protein X-linked 2
ENSG00000135047.15	8467.95219658301	2.63564120480445	0.0836980969607884	9.06129686839243e-125	CTSL	1514	cathepsin L
ENSG00000135272.10	307.363556417991	2.63386494243315	0.167813706690556	3.35958198075828e-34	MDFIC	29969	MyoD family inhibitor domain containing
ENSG00000101115.13	6.09093197332605	2.63019236088559	1.03449550361038	0.00347998014032393	SALL4	57167	spalt like transcription factor 4
ENSG00000189283.10	32.0704105836975	2.62674546737586	0.685994638764957	0.000168789872263896	FHIT	2272	fragile histidine triad diadenosine triphosphatase
ENSG00000105825.14	76.4519673838906	2.62672492985627	0.601935007299488	3.9422310572591e-05	TFPI2	7980	tissue factor pathway inhibitor 2
ENSG00000131459.13	141.190670342043	2.6209275935622	0.189240619667654	2.01741420710429e-27	GFPT2	9945	glutamine-fructose-6-phosphate transaminase 2
ENSG00000119514.7	6.10509851502809	2.61630489882407	1.00754168978511	0.00311494351922208	GALNT12	79695	polypeptide N-acetylgalactosaminyltransferase 12
ENSG00000171310.11	14.3833051367467	2.61250305131786	0.529660699834801	7.26274259655834e-06	CHST11	50515	carbohydrate sulfotransferase 11
ENSG00000286347.1	2.21856191421207	2.60754194455535	1.72482622002278	0.0207977240289714	NA	NA	NA
ENSG00000117394.23	1424.29018687246	2.60702029119729	0.307090969470338	4.28734277398416e-12	SLC2A1	6513	solute carrier family 2 member 1
ENSG00000108950.12	69.0765450519796	2.60328275860605	0.322340198313566	2.62291308413186e-11	FAM20A	54757	FAM20A golgi associated secretory pathway pseudokinase
ENSG00000104763.19	4092.96134290323	2.60275828036218	0.0926967542319265	1.20951168396917e-99	ASAH1	427	N-acylsphingosine amidohydrolase 1
ENSG00000286128.1	7.65253999906202	2.59514245861843	1.65284664780657	0.0192090926767421	NA	NA	NA
ENSG00000215158.9	33.3065724708081	2.59415448721759	0.333312864680487	1.22237823349376e-10	NA	NA	NA
ENSG00000186205.13	31.0699371561774	2.59283913436713	0.398729069007523	2.90674082352364e-08	MARC1	64757	mitochondrial amidoxime reducing component 1
ENSG00000257207.5	25.8745247696941	2.59245367144602	0.481492834827955	1.75172008955888e-06	NA	NA	NA
ENSG00000124216.4	4.35984347708141	2.58597176574034	1.1275423890675	0.00565500357614197	SNAI1	6615	snail family transcriptional repressor 1
ENSG00000151692.15	14.1235419569706	2.58456475255365	0.621424192671675	7.64292818869589e-05	RNF144A	9781	ring finger protein 144A
ENSG00000149485.19	4483.26437870747	2.58367914551428	0.0786865577396795	1.5898262988968e-133	FADS1	3992	fatty acid desaturase 1
ENSG00000197872.11	18.1876743541389	2.57782749552823	0.48262651083797	2.13188206930068e-06	FAM49A	81553	family with sequence similarity 49 member A
ENSG00000122861.16	1353.95978556436	2.57287852620735	0.223445740766015	7.71048497357094e-20	PLAU	5328	plasminogen activator, urokinase
ENSG00000125618.17	8.52050899074559	2.56901894450954	1.01723935171816	0.00371757148865181	PAX8	7849	paired box 8
ENSG00000141338.14	37.6093704752341	2.56638775474814	0.420942541190813	1.50587055347379e-07	ABCA8	10351	ATP binding cassette subfamily A member 8
ENSG00000086062.12	1202.14954106838	2.56506779775474	0.0852287978143128	1.0313986846287e-112	B4GALT1	2683	beta-1,4-galactosyltransferase 1
ENSG00000266086.3	17.7517297222861	2.55896005721147	0.622871604522958	8.74417779829032e-05	NA	NA	NA
ENSG00000061656.10	77.4356167443311	2.55871952762751	0.415434115606631	1.142408747481e-07	SPAG4	6676	sperm associated antigen 4
ENSG00000108688.11	22.545893227254	2.55660688007858	0.423340980344466	2.04442232605179e-07	CCL7	6354	C-C motif chemokine ligand 7
ENSG00000197121.15	225.551401794035	2.55589622250807	0.233980533097674	5.72847391119817e-18	PGAP1	80055	post-GPI attachment to proteins inositol deacylase 1
ENSG00000165507.9	200.037739774447	2.5547136644131	0.159207042398151	4.36415281266555e-35	DEPP1	11067	DEPP1 autophagy regulator
ENSG00000198535.5	2.06317430503259	2.55200623298934	1.7263129425335	0.0225417682838289	C2CD4A	145741	C2 calcium dependent domain containing 4A
ENSG00000215196.5	6.37049526889205	2.5498771420674	0.896727699847065	0.00188877128232835	BASP1-AS1	285696	BASP1 antisense RNA 1
ENSG00000255007.1	6.52073932206563	2.54636517250128	0.792369659506477	0.000831840909154741	NA	NA	NA
ENSG00000125845.7	84.7996728217177	2.54400852201764	0.258653220269399	4.9244531472564e-15	BMP2	650	bone morphogenetic protein 2
ENSG00000275774.3	2.22320970393012	2.54172359096046	1.79465729716705	0.0251246777226477	HNRNPCL2	440563	heterogeneous nuclear ribonucleoprotein C like 2
ENSG00000019991.18	113.895367825737	2.5407521206302	0.270450993791421	6.71601831114901e-14	HGF	3082	hepatocyte growth factor
ENSG00000244953.1	3.42676911191275	2.5390518570295	1.36767767691683	0.0119926149026965	NA	NA	NA
ENSG00000272168.8	30.6841246035943	2.53898107792147	0.444882712952136	7.14819843627746e-07	NA	NA	NA
ENSG00000257027.1	32.0556947593246	2.53311777299433	0.374936323858958	1.36600042457805e-08	NA	NA	NA
ENSG00000079385.22	7.13604640677925	2.53204321078042	1.20321456283636	0.00798695123198879	CEACAM1	634	CEA cell adhesion molecule 1
ENSG00000087245.13	2655.11801934606	2.52882103481432	0.179493125372781	9.78584059056383e-28	MMP2	4313	matrix metallopeptidase 2
ENSG00000241399.7	569.713906338264	2.52344036596454	0.116278573867523	6.45692770982517e-60	CD302	9936	CD302 molecule
ENSG00000087510.7	429.511783064528	2.52252113883775	0.150334071046783	1.21096290742112e-37	TFAP2C	7022	transcription factor AP-2 gamma
ENSG00000176788.9	791.928353677475	2.52072875192973	0.138845791106278	1.92128449434901e-43	BASP1	10409	brain abundant membrane attached signal protein 1
ENSG00000286944.1	2.23057499138187	2.5185378721788	1.71322349129245	0.0232295423248861	NA	NA	NA
ENSG00000142494.13	123.432773129974	2.51848575811098	0.224081115560163	9.9361476538828e-19	SLC47A1	55244	solute carrier family 47 member 1
ENSG00000253669.4	245.35211668374	2.51674549307795	0.197025948911552	2.43131676589942e-23	NA	NA	NA
ENSG00000164920.9	308.788840968418	2.5147960878046	0.262832480798687	3.33156382791711e-14	OSR2	116039	odd-skipped related transciption factor 2
ENSG00000133872.14	2792.86246966615	2.51359277197012	0.0782738597873478	6.94100442142975e-126	SARAF	51669	store-operated calcium entry associated regulatory factor
ENSG00000123154.12	13.8242905701911	2.51096381554956	0.679832710648369	0.000305684029944208	WDR83	84292	WD repeat domain 83
ENSG00000100600.15	271.397988498834	2.50857537726343	0.379576977329467	2.6448288334099e-08	LGMN	5641	legumain
ENSG00000121410.12	13.3332517380317	2.50626358631938	0.865636562989392	0.00176003603179352	A1BG	1	alpha-1-B glycoprotein
ENSG00000139289.13	896.737229340226	2.50622023187084	0.161947876080239	2.84318555793988e-32	PHLDA1	22822	pleckstrin homology like domain family A member 1
ENSG00000069849.11	4930.24603817992	2.5038023028116	0.0779150903355873	1.72660153739694e-125	ATP1B3	483	ATPase Na+/K+ transporting subunit beta 3
ENSG00000275880.1	6.55649581920466	2.50144724227034	0.853347418694725	0.00164321237035156	NA	NA	NA
ENSG00000150995.19	177.725111103761	2.49844447928128	0.266694607970885	1.32189588000397e-13	ITPR1	3708	inositol 1,4,5-trisphosphate receptor type 1
ENSG00000265401.1	105.504953028288	2.49622763250107	0.464538946118905	2.35833245145151e-06	NA	NA	NA
ENSG00000185052.12	18.6307026076238	2.49478038144981	0.469691237872447	2.86022534679133e-06	SLC24A3	57419	solute carrier family 24 member 3
ENSG00000230943.3	3.28513542984783	2.4887031119153	1.50206282411745	0.0172778054489113	LINC02541	101927686	long intergenic non-protein coding RNA 2541
ENSG00000119508.18	12.2713422091473	2.48832443966116	0.583596182179789	6.72877841887047e-05	NR4A3	8013	nuclear receptor subfamily 4 group A member 3
ENSG00000125246.15	21.5344476628169	2.48467269849254	0.659810377018085	0.000253020811408551	CLYBL	171425	citrate lyase beta like
ENSG00000182853.12	1.44323216935299	2.48333042893909	3.45625514776607	0.0675118671866081	VMO1	284013	vitelline membrane outer layer 1 homolog
ENSG00000233608.4	327.904129455228	2.46701836428932	0.132744336747456	3.74931187953269e-44	TWIST2	117581	twist family bHLH transcription factor 2
ENSG00000136720.7	30.7878360466574	2.45399933295927	0.378559520437939	5.06902949727567e-08	HS6ST1	9394	heparan sulfate 6-O-sulfotransferase 1
ENSG00000163050.17	13.4238250136256	2.45332171340414	0.634659068520496	0.000203831082578393	COQ8A	56997	coenzyme Q8A
ENSG00000157064.11	47.0860143236706	2.45329639722057	0.330150594439311	9.44419260521161e-10	NMNAT2	23057	nicotinamide nucleotide adenylyltransferase 2
ENSG00000267416.1	11.9806310671248	2.44746915925232	0.627664858408554	0.00018218007605698	LOC105371849	105371849	uncharacterized LOC105371849
ENSG00000260136.6	9.69574385007066	2.44608716556969	0.730514572138048	0.000700124127201773	NA	NA	NA
ENSG00000158560.14	5.24118891793041	2.43982066584922	0.992914726827443	0.00473984376931105	DYNC1I1	1780	dynein cytoplasmic 1 intermediate chain 1
ENSG00000169047.5	360.422315283014	2.43861097215102	0.333284087476651	1.80809546305534e-09	IRS1	3667	insulin receptor substrate 1
ENSG00000062282.15	7.62878616217446	2.43687022737972	0.997677014103347	0.00484293878547614	DGAT2	84649	diacylglycerol O-acyltransferase 2
ENSG00000142102.16	8.67661214328926	2.43212498228261	1.74721051582248	0.0270454228067035	PGGHG	80162	protein-glucosylgalactosylhydroxylysine glucosidase
ENSG00000198099.8	8.7737547104001	2.4311211529836	1.16591306249823	0.00864897544971863	ADH4	127	alcohol dehydrogenase 4 (class II), pi polypeptide
ENSG00000165105.10	4.72535820492492	2.42564054050627	1.30460125882956	0.0127593093290851	RASEF	158158	RAS and EF-hand domain containing
ENSG00000279333.1	14.5977551214598	2.42476541807824	0.561045323405034	6.32747632306268e-05	NA	NA	NA
ENSG00000241878.11	1051.07381997372	2.42449267862479	0.185930458173507	6.69951471941551e-24	PISD	23761	phosphatidylserine decarboxylase
ENSG00000065325.13	5.7655405905955	2.41538753159213	0.934837030954269	0.00370781002140107	GLP2R	9340	glucagon like peptide 2 receptor
ENSG00000115380.20	12.3476135417531	2.41096654182668	0.823054280508609	0.00179012756762712	EFEMP1	2202	EGF containing fibulin extracellular matrix protein 1
ENSG00000047936.10	3.48235885284885	2.40933283042489	2.06164818375347	0.0369159024945766	ROS1	6098	ROS proto-oncogene 1, receptor tyrosine kinase
ENSG00000197442.10	1503.96590181148	2.40596244537997	0.126193050725383	4.06886734942997e-46	MAP3K5	4217	mitogen-activated protein kinase kinase kinase 5
ENSG00000104332.12	201.856029905591	2.40528737115087	0.155033499678828	7.18683981654808e-32	SFRP1	6422	secreted frizzled related protein 1
ENSG00000165730.16	2.07581905213341	2.40445331536443	1.96865157764307	0.0340816551679079	STOX1	219736	storkhead box 1
ENSG00000125454.12	114.233171439723	2.40206920565996	0.37262543784535	6.35120389589158e-08	SLC25A19	60386	solute carrier family 25 member 19
ENSG00000233836.7	55.6406809397346	2.40103673240862	0.251920191164971	1.1261390426119e-13	NA	NA	NA
ENSG00000278071.1	5.10407744519556	2.39750435888234	0.945342840501433	0.00410104534550656	NA	NA	NA
ENSG00000171860.5	7.79528871774948	2.39165988196615	1.20406034490256	0.0103514740257546	C3AR1	719	complement C3a receptor 1
ENSG00000113494.17	23.3041582760315	2.37841851137818	0.741537825096759	0.00101480943437837	PRLR	5618	prolactin receptor
ENSG00000152049.6	105.273913176741	2.37775778692466	0.234132557756048	3.15846882049413e-15	KCNE4	23704	potassium voltage-gated channel subfamily E regulatory subunit 4
ENSG00000233452.7	24.7527050359954	2.37281068915302	0.417592904653474	1.21098793877779e-06	STXBP5-AS1	729178	STXBP5 antisense RNA 1
ENSG00000240350.3	10.5986847829534	2.36756857954398	0.712649865294878	0.00078789836988007	NA	NA	NA
ENSG00000119138.4	1128.37542569784	2.36385789550861	0.0871773869949658	6.92323604616035e-87	KLF9	687	Kruppel like factor 9
ENSG00000185634.12	57.3755543936435	2.35953516401977	0.291819588092214	1.01070606740098e-10	SHC4	399694	SHC adaptor protein 4
ENSG00000269930.1	15.6894811550919	2.35618759674387	0.601740220073992	0.000208313093910207	NA	NA	NA
ENSG00000115657.14	19.3806756893822	2.35603722046699	0.580535050765905	0.000138522391235576	ABCB6	10058	ATP binding cassette subfamily B member 6 (Langereis blood group)
ENSG00000187944.3	7.58159785560698	2.35385703509535	0.878470538359478	0.00328976414399488	C2orf66	401027	chromosome 2 open reading frame 66
ENSG00000284634.1	45.1535465413441	2.34818944804816	0.366084270152169	8.92960083003137e-08	NA	NA	NA
ENSG00000057657.17	919.138427937517	2.34807660856827	0.123072564243425	3.44770967084335e-45	PRDM1	639	PR/SET domain 1
ENSG00000221869.5	28.2270960171233	2.34773576882732	0.447665426711442	5.14634187298363e-06	CEBPD	1052	CCAAT enhancer binding protein delta
ENSG00000078114.18	8.51324438800865	2.3452055391839	1.31611616371934	0.0152211297613549	NEBL	10529	nebulette
ENSG00000132329.11	13.5889394278221	2.34387221509895	0.57377779649384	0.000129194046648718	RAMP1	10267	receptor activity modifying protein 1
ENSG00000033327.13	258.086393756974	2.34279698344704	0.256898490415471	1.26425980014565e-12	GAB2	9846	GRB2 associated binding protein 2
ENSG00000283913.1	5.40796857234351	2.34246439975234	0.9724458214969	0.00537016863718973	NA	NA	NA
ENSG00000248791.1	2.77293474157101	2.33818853012269	2.24286719349271	0.0458608041584977	NA	NA	NA
ENSG00000146834.14	357.74358300267	2.3370410431648	0.161713960198437	1.4934752227643e-27	MEPCE	56257	methylphosphate capping enzyme
ENSG00000212421.1	2.09106612931513	2.33435719187233	1.74691879863	0.0296514213641409	NA	NA	NA
ENSG00000138031.14	130.92794440877	2.33311575877823	0.343873557301695	2.79751652612644e-08	ADCY3	109	adenylate cyclase 3
ENSG00000134285.11	386.24011324868	2.33172462206262	0.195561628209213	9.17941921652947e-20	FKBP11	51303	FKBP prolyl isomerase 11
ENSG00000176155.19	11.8027257187062	2.32586552264756	2.0526224642098	0.040237662026543	CCDC57	284001	coiled-coil domain containing 57
ENSG00000159167.12	2958.3296370847	2.3236145826492	0.07746195020709	2.55285003077688e-104	STC1	6781	stanniocalcin 1
ENSG00000184347.14	8.38396756254155	2.32237022211963	1.32770353629909	0.0162402426932312	SLIT3	6586	slit guidance ligand 3
ENSG00000072274.13	2756.3354956324	2.31638276148843	0.0983161074347887	5.59793476581034e-66	TFRC	7037	transferrin receptor
ENSG00000256116.1	3.96233458018065	2.3155076655929	2.08500976462959	0.0417876664597075	NA	NA	NA
ENSG00000124466.9	3.63800169514693	2.31456626903907	1.17105993329075	0.0109772767863436	LYPD3	27076	LY6/PLAUR domain containing 3
ENSG00000287629.1	4.95230424678414	2.3092289472675	0.949032806142066	0.00529464577604666	NA	NA	NA
ENSG00000114251.14	9907.11996666751	2.30109474531976	0.0615006654466519	2.29198579138506e-158	WNT5A	7474	Wnt family member 5A
ENSG00000230596.3	11.6584243729141	2.30074545065839	0.663051382483424	0.000642963776529039	NA	NA	NA
ENSG00000134686.18	257.203185946627	2.29291479758634	0.223588336319145	4.10377810806168e-15	PHC2	1912	polyhomeotic homolog 2
ENSG00000284337.1	28.987615990142	2.28990875698005	0.448082841678731	8.99896008310658e-06	LIMS3-LOC440895	100271835	LIMS3-LOC440895 readthrough
ENSG00000121039.10	774.146477651913	2.28879271999279	0.10674997149261	4.74036659602508e-55	RDH10	157506	retinol dehydrogenase 10
ENSG00000125378.16	95.4584659381051	2.2876435935065	0.391136005084823	9.22262532891896e-07	BMP4	652	bone morphogenetic protein 4
ENSG00000104368.18	841.81711993663	2.28724046205361	0.360033519010953	1.68118323936499e-07	PLAT	5327	plasminogen activator, tissue type
ENSG00000103257.9	75.1134818663808	2.28324324066999	0.295417433887223	6.6169435070347e-10	SLC7A5	8140	solute carrier family 7 member 5
ENSG00000165030.4	420.251829314347	2.28309829871265	0.128410625493823	4.61332539737408e-39	NFIL3	4783	nuclear factor, interleukin 3 regulated
ENSG00000148082.10	792.453944492265	2.28193281956399	0.163533506128253	1.45689817992311e-25	SHC3	53358	SHC adaptor protein 3
ENSG00000163703.18	178.740600248964	2.27903034399021	0.924365885819082	0.00502201235469732	CRELD1	78987	cysteine rich with EGF like domains 1
ENSG00000116396.14	42.3767894688781	2.27877386053864	0.46517575882543	1.60760308705786e-05	KCNC4	3749	potassium voltage-gated channel subfamily C member 4
ENSG00000008513.16	994.823666979148	2.27845642398563	0.170716488525824	1.36263024309432e-23	ST3GAL1	6482	ST3 beta-galactoside alpha-2,3-sialyltransferase 1
ENSG00000183833.16	4.93699187252778	2.27841863096892	1.62359079644451	0.0279677678917911	MAATS1	89876	MYCBP associated and testis expressed 1
ENSG00000153487.12	193.28958122117	2.27799874493404	0.189924987201227	1.61857841201093e-19	ING1	3621	inhibitor of growth family member 1
ENSG00000120658.13	6.1828786811081	2.27768092834379	0.788416939943164	0.00224577961393552	ENOX1	55068	ecto-NOX disulfide-thiol exchanger 1
ENSG00000225975.7	15.391155084384	2.27615185756452	0.729985673093693	0.00142991489496331	LINC01534	101927621	long intergenic non-protein coding RNA 1534
ENSG00000115828.17	1279.94575793995	2.27563015751379	0.101230975755502	1.52770683064494e-59	QPCT	25797	glutaminyl-peptide cyclotransferase
ENSG00000168000.14	1069.41928510274	2.27208345587988	0.21717196208506	1.53923956624689e-15	BSCL2	26580	BSCL2 lipid droplet biogenesis associated, seipin
ENSG00000143839.15	1374.75415796002	2.27050161991455	0.198434096745271	4.08839073203898e-18	REN	5972	renin
ENSG00000180953.11	6.28376971256876	2.26930410673182	0.828109074210031	0.00310629049994035	ST20	400410	suppressor of tumorigenicity 20
ENSG00000174586.11	4.52343337969771	2.26742718998845	1.10251273701557	0.00992997171667593	ZNF497	162968	zinc finger protein 497
ENSG00000286084.2	4.06367274661714	2.26731503257339	0.991938622053962	0.00686916130537559	NA	NA	NA
ENSG00000185420.19	609.22315272004	2.26704354952055	0.130210631829153	2.97396069943659e-37	SMYD3	64754	SET and MYND domain containing 3
ENSG00000213144.2	8.25691632105901	2.2647169818016	2.00372747015573	0.0412154956203814	NA	NA	NA
ENSG00000144214.9	7.43962288872408	2.26391394790296	0.789359102360984	0.00243900695830324	LYG1	129530	lysozyme g1
ENSG00000215012.9	601.905564280918	2.26120629193899	0.154981588492383	2.79968662709143e-27	RTL10	79680	retrotransposon Gag like 10
ENSG00000013619.14	138.776802081701	2.25811656095834	0.199905443070013	1.57057390797948e-17	MAMLD1	10046	mastermind like domain containing 1
ENSG00000272622.2	49.5548430769203	2.25795758897755	0.292811503729978	8.29559201119109e-10	NA	NA	NA
ENSG00000085511.20	447.491745343535	2.25706922724004	0.389246131714434	1.19628065151306e-06	MAP3K4	4216	mitogen-activated protein kinase kinase kinase 4
ENSG00000162729.14	6.80803589730548	2.25260141790069	0.824978885854618	0.00327207532675499	IGSF8	93185	immunoglobulin superfamily member 8
ENSG00000197140.15	6.61739923668016	2.25243675747685	0.997702846908268	0.00732210489382541	ADAM32	203102	ADAM metallopeptidase domain 32
ENSG00000273763.2	11.0556200929605	2.24438028529546	1.16703351518799	0.0126910607556766	NA	NA	NA
ENSG00000132205.11	114.901804380721	2.24394731253022	0.299890666258177	3.05336706249115e-09	EMILIN2	84034	elastin microfibril interfacer 2
ENSG00000223485.4	49.3832890130174	2.24208018283992	0.498730062006597	5.61203840478396e-05	LINC01615	101929484	long intergenic non-protein coding RNA 1615
ENSG00000166147.13	4129.81329356939	2.23868150616944	0.0960925542012191	1.19614929616408e-62	FBN1	2200	fibrillin 1
ENSG00000162840.4	8.41996260962642	2.2356224130868	1.0757131411148	0.00985111996303693	NA	NA	NA
ENSG00000099219.14	973.617248609766	2.23182505618868	0.0956607710937819	7.12957466649472e-63	ERMP1	79956	endoplasmic reticulum metallopeptidase 1
ENSG00000136986.10	986.882255773309	2.22941492068404	0.185244808665567	2.35808073069353e-19	DERL1	79139	derlin 1
ENSG00000128039.11	87.4137032719772	2.22941031580206	0.22631968958136	8.81259576903171e-14	SRD5A3	79644	steroid 5 alpha-reductase 3
ENSG00000137504.13	149.045358877962	2.22187935340665	0.225886052662344	1.08923720129653e-13	CREBZF	58487	CREB/ATF bZIP transcription factor
ENSG00000198814.12	652.519969350448	2.22168440288253	0.160638662109243	1.39658383020726e-24	GK	2710	glycerol kinase
ENSG00000174332.5	4.3275838592971	2.22084152403388	1.18183349120136	0.0138331153064171	GLIS1	148979	GLIS family zinc finger 1
ENSG00000256671.6	1241.63101794253	2.21407202935056	0.154556693738556	2.48712846856801e-26	LIMS4	100288695	LIM zinc finger domain containing 4
ENSG00000234263.2	5.12470385887242	2.21399238071702	0.991421315776982	0.00773245758484272	MAP3K5-AS1	101928461	MAP3K5 antisense RNA 1
ENSG00000287390.1	1.92348042872573	2.21384809469299	1.78903186127552	0.0355881627791842	NA	NA	NA
ENSG00000102174.9	8.17726943812183	2.21238138623202	1.55274905655293	0.0277963174651792	PHEX	5251	phosphate regulating endopeptidase homolog X-linked
ENSG00000183117.19	12.5689489654812	2.21146222343619	1.21259879960175	0.0152462002832836	CSMD1	64478	CUB and Sushi multiple domains 1
ENSG00000107882.11	409.538313037001	2.21084844569851	0.134945119544356	7.89038126281105e-33	SUFU	51684	SUFU negative regulator of hedgehog signaling
ENSG00000242375.1	8.52078555373331	2.20825063497893	0.859429981753533	0.00463903607987678	NA	NA	NA
ENSG00000259712.1	10.6667168526503	2.20669975954112	0.653884433579651	0.000881437980921122	NA	NA	NA
ENSG00000286649.1	4.05077131600169	2.20456801905956	1.04645267405669	0.00961833221015283	NA	NA	NA
ENSG00000198691.13	47.5356509380832	2.20173881732918	0.649245192292225	0.000842343363057808	ABCA4	24	ATP binding cassette subfamily A member 4
ENSG00000131873.7	909.643291800074	2.2015903326072	0.090600869338348	3.21167548917489e-67	CHSY1	22856	chondroitin sulfate synthase 1
ENSG00000004660.15	18.8196207679785	2.20021056494302	0.546582937000466	0.000211724099284879	CAMKK1	84254	calcium/calmodulin dependent protein kinase kinase 1
ENSG00000288575.1	5.18986889389279	2.19986982830606	1.4627397524613	0.0248316822977687	NA	NA	NA
ENSG00000198732.10	2.18567235067755	2.19571365706988	2.1842905830059	0.0495242585924588	SMOC1	64093	SPARC related modular calcium binding 1
ENSG00000213185.7	197.660795211359	2.19556786211117	0.173716085649407	5.95947181572547e-21	FAM24B	196792	family with sequence similarity 24 member B
ENSG00000060140.9	19.9604899379999	2.19111091584286	0.565290377423198	0.000323497512290619	STYK1	55359	serine/threonine/tyrosine kinase 1
ENSG00000137727.12	96.0432654844956	2.19040211031958	0.211608288816103	7.13529182547977e-15	ARHGAP20	57569	Rho GTPase activating protein 20
ENSG00000169604.19	5811.40814409626	2.18545312006211	0.0807495036994874	1.1777436309676e-81	ANTXR1	84168	ANTXR cell adhesion molecule 1
ENSG00000233622.3	4.28590541700807	2.18297986850762	1.06481614995871	0.0104957924119478	CYP2T1P	171523	cytochrome P450 family 2 subfamily T member 1, pseudogene
ENSG00000143196.5	378.68962349661	2.1800504346583	0.144921385031443	2.29904809386542e-28	DPT	1805	dermatopontin
ENSG00000245532.9	2213.80146209022	2.17998589331594	0.177981877703176	1.08009409818162e-19	NEAT1	283131	nuclear paraspeckle assembly transcript 1
ENSG00000108387.15	16.5156116351456	2.1773871227075	0.467210915426603	4.16215079506163e-05	SEPTIN4	5414	septin 4
ENSG00000231453.1	2.52211948747891	2.16989515660896	1.50733936438506	0.0276594446807816	LINC01305	285084	long intergenic non-protein coding RNA 1305
ENSG00000131781.13	37.9540463142932	2.16611369253918	0.346513454683028	4.2117389473398e-07	FMO5	2330	flavin containing dimethylaniline monoxygenase 5
ENSG00000129226.14	725.930905676216	2.16451556143375	0.163164322753676	1.55211226764278e-22	CD68	968	CD68 molecule
ENSG00000167578.18	7.7356705874363	2.16374237577402	1.06084747340795	0.0108929470513018	RAB4B	53916	RAB4B, member RAS oncogene family
ENSG00000116667.14	191.501347912173	2.16335440945321	0.194632055059194	1.76751349353447e-16	C1orf21	81563	chromosome 1 open reading frame 21
ENSG00000147119.4	41.4084594453064	2.16208230815681	0.298191210496561	1.01145986180259e-08	CHST7	56548	carbohydrate sulfotransferase 7
ENSG00000272345.1	9.49302330295397	2.15953565020549	0.706161113673433	0.00182656803144467	NA	NA	NA
ENSG00000275830.2	2.47773199320193	2.15666820006814	1.57894274693302	0.0302653360380337	NA	NA	NA
ENSG00000215483.11	17.9622445232857	2.15617800574367	1.22455483556207	0.0170881597370473	LINC00548	400123	long intergenic non-protein coding RNA 548
ENSG00000166741.7	2522.16649988096	2.15538994942481	0.196918026540423	4.71951470623458e-16	NNMT	4837	nicotinamide N-methyltransferase
ENSG00000173852.14	214.848218892958	2.14961604985057	0.154132691069431	2.01701108567185e-24	DPY19L1	23333	dpy-19 like C-mannosyltransferase 1
ENSG00000153898.13	54.785604771117	2.14726756773151	0.358971569187791	1.0298852504957e-06	MCOLN2	255231	mucolipin 2
ENSG00000242600.8	4.54157301481512	2.14445694581751	1.08830515553386	0.0124197327711673	MBL1P	8512	mannose binding lectin 1, pseudogene
ENSG00000234426.3	2.62474599207774	2.14370321981929	1.34745194787945	0.0222621749110537	NA	NA	NA
ENSG00000198121.13	1626.94829622351	2.13521327992356	0.0786324402854111	1.22422796220473e-80	LPAR1	1902	lysophosphatidic acid receptor 1
ENSG00000008394.13	20215.5897681272	2.13442216741209	0.161881871473972	3.58093324746594e-22	MGST1	4257	microsomal glutathione S-transferase 1
ENSG00000253973.3	2.80599809825417	2.13193250325247	2.19327054703865	0.0521765307862541	NA	NA	NA
ENSG00000162745.10	45.3307075804634	2.13166339638586	0.519333631367947	0.000200520043575548	OLFML2B	25903	olfactomedin like 2B
ENSG00000122778.9	218.190264111179	2.12982391078041	0.170446907101153	5.32015475571607e-20	KIAA1549	57670	KIAA1549
ENSG00000069667.16	161.449078107625	2.12596184972065	0.434717752662127	2.55326195666927e-05	RORA	6095	RAR related orphan receptor A
ENSG00000137975.8	4.13488293842049	2.12411816263186	1.07576755305983	0.0126229751455036	CLCA2	9635	chloride channel accessory 2
ENSG00000272321.1	2.7492259028933	2.12220493772983	1.47142889981722	0.0283112769033504	NA	NA	NA
ENSG00000164465.18	198.369465601133	2.12096104598341	0.171273526822056	1.4300446345285e-19	DCBLD1	285761	discoidin, CUB and LCCL domain containing 1
ENSG00000185432.12	121.804685042956	2.12036700181328	0.196297019167282	1.33259664542365e-15	METTL7A	25840	methyltransferase like 7A
ENSG00000238273.3	21.053348303134	2.11936402803353	0.51960412034644	0.000216345245965242	NA	NA	NA
ENSG00000120549.18	23.2757265151238	2.11829422072171	0.41328158863658	1.33035749385784e-05	KIAA1217	56243	KIAA1217
ENSG00000069431.11	293.22359276117	2.11640519579397	0.14594512966971	9.50080038240005e-26	ABCC9	10060	ATP binding cassette subfamily C member 9
ENSG00000127954.12	4.17007853551993	2.11514484974427	1.04682215945882	0.0116401647472419	STEAP4	79689	STEAP4 metalloreductase
ENSG00000286694.1	5.94344539527298	2.11324107924667	0.896341428204474	0.00685379989274874	NA	NA	NA
ENSG00000144362.12	24.9681248566944	2.11049737942283	0.369215891184159	2.61548387163533e-06	PHOSPHO2	493911	phosphatase, orphan 2
ENSG00000149541.10	7.22294627932294	2.10999544690469	0.920339393215517	0.00759945010945385	B3GAT3	26229	beta-1,3-glucuronyltransferase 3
ENSG00000170160.17	32.5973186843172	2.10695193796305	0.577482042944299	0.00060326873903365	CCDC144A	9720	coiled-coil domain containing 144A
ENSG00000133794.18	37.1866134999364	2.10659770363554	0.364540696411353	2.28085799929938e-06	ARNTL	406	aryl hydrocarbon receptor nuclear translocator like
ENSG00000263843.1	7.9045469867282	2.10420535291719	0.700736854470489	0.00218304370061825	LOC100287042	100287042	uncharacterized LOC100287042
ENSG00000261884.2	27.4206360845125	2.10162358150901	1.23734298149968	0.0194393554828903	NA	NA	NA
ENSG00000107551.21	71.3394467447286	2.10004308045975	0.2549509729475	3.50732775393557e-10	RASSF4	83937	Ras association domain family member 4
ENSG00000182022.18	322.640428746394	2.09619330860228	0.118099878323515	1.63913859866696e-36	CHST15	51363	carbohydrate sulfotransferase 15
ENSG00000126522.17	68.3938148266605	2.09396794988116	1.01151409844959	0.0109139596556495	ASL	435	argininosuccinate lyase
ENSG00000186148.13	27.9769356651178	2.09394016276495	0.894571751596191	0.00724258425494158	LOC440895	440895	two pore channel 3 pseudogene
ENSG00000273489.1	137.570049167818	2.09304161587682	0.165887099754653	3.73455146383037e-20	NA	NA	NA
ENSG00000100979.15	258.343470121358	2.09001440503169	0.280105783867432	7.14678059027873e-09	PLTP	5360	phospholipid transfer protein
ENSG00000154493.19	6.13340313950736	2.09000798583719	1.06067416458626	0.0129886091847473	C10orf90	118611	chromosome 10 open reading frame 90
ENSG00000163328.13	171.34620383689	2.08921808772783	0.178496995535357	1.43296448661357e-17	GPR155	151556	G protein-coupled receptor 155
ENSG00000157800.18	562.052077314939	2.08809135411512	0.109163112815606	3.68935555657477e-41	SLC37A3	84255	solute carrier family 37 member 3
ENSG00000003989.17	133.946716638813	2.08322528945887	0.188655637868757	6.22956992224002e-16	SLC7A2	6542	solute carrier family 7 member 2
ENSG00000169902.15	1037.26003659916	2.08272049808486	0.163472712233278	2.49833352541326e-20	TPST1	8460	tyrosylprotein sulfotransferase 1
ENSG00000272323.1	8.6639216798648	2.08158714947886	0.686075857294844	0.00214193428561671	LOC101929704	101929704	uncharacterized LOC101929704
ENSG00000262519.1	3.16972499753837	2.07723820810903	1.23338699669368	0.0199349590656597	NA	NA	NA
ENSG00000269899.1	3.76305831674144	2.07551274987861	1.0467525434719	0.0128278820230816	NA	NA	NA
ENSG00000183570.16	2.53367869102544	2.07267278222262	1.72155402314233	0.0392682424917008	PCBP3	54039	poly(rC) binding protein 3
ENSG00000011422.12	2384.73577572711	2.07247028398771	0.331555916658083	6.06588327541535e-07	PLAUR	5329	plasminogen activator, urokinase receptor
ENSG00000171951.5	12.7349251119119	2.07089253198975	0.562677491145022	0.000595616865646507	SCG2	7857	secretogranin II
ENSG00000169439.12	2314.87886448504	2.07006137523711	0.105801617471391	1.00878703456096e-42	SDC2	6383	syndecan 2
ENSG00000050555.18	2.29655003512173	2.06945438600382	1.71066302769174	0.0391472951293403	LAMC3	10319	laminin subunit gamma 3
ENSG00000255112.3	973.898312497202	2.06856733187784	0.125917671584378	4.58116872215024e-31	CHMP1B	57132	charged multivesicular body protein 1B
ENSG00000181744.8	207.214131279723	2.0684312733287	0.157026627732376	1.64614384100517e-21	DIPK2A	205428	divergent protein kinase domain 2A
ENSG00000162496.9	94.1930413169546	2.06837788652843	0.406891566122407	1.74682111805328e-05	DHRS3	9249	dehydrogenase/reductase 3
ENSG00000165434.8	251.571014286661	2.06759588358247	0.151173308045314	6.74741678728343e-23	PGM2L1	283209	phosphoglucomutase 2 like 1
ENSG00000100596.6	513.931860312089	2.06654913727918	0.2363070454512	4.8564436671132e-11	SPTLC2	9517	serine palmitoyltransferase long chain base subunit 2
ENSG00000271533.1	8.71646485732362	2.06527129421853	0.685390121416035	0.00228110784988046	NA	NA	NA
ENSG00000096968.13	82.8720187559145	2.06225720674462	0.22695714302885	1.05825638348342e-11	JAK2	3717	Janus kinase 2
ENSG00000128482.16	6.64322878954243	2.06174876573676	0.763071931296081	0.00418507670857769	RNF112	7732	ring finger protein 112
ENSG00000118503.15	47.8549065857247	2.05498927268285	0.320422894316327	4.15805595637396e-07	TNFAIP3	7128	TNF alpha induced protein 3
ENSG00000259642.2	22.4265232044822	2.0515689152837	0.378112048884801	7.63128305380616e-06	NA	NA	NA
ENSG00000174080.11	40.541552784349	2.0511086371549	0.335907741410681	1.04259682621902e-06	CTSF	8722	cathepsin F
ENSG00000234380.2	22.0983420673564	2.05008542263064	0.404058653783608	1.98296534853275e-05	LINC01426	100506385	long intergenic non-protein coding RNA 1426
ENSG00000072201.14	33.2453787275818	2.04642388625464	0.411898240997399	2.64082855617344e-05	LNX1	84708	ligand of numb-protein X 1
ENSG00000140022.13	2.31791624113813	2.0454547762711	1.34663320457272	0.0263413482618304	STON2	85439	stonin 2
ENSG00000236882.8	6.53114664727836	2.04501947792392	0.718536193689153	0.00331644094304942	LINC01554	202299	long intergenic non-protein coding RNA 1554
ENSG00000249242.8	13.0393105202304	2.03876557034584	0.552839944922683	0.000624022226771378	TMEM150C	441027	transmembrane protein 150C
ENSG00000259863.1	4.88547289652503	2.0383106570191	0.86812904547787	0.00743517023038117	NA	NA	NA
ENSG00000182326.15	7092.20777447561	2.03429469873266	0.0800353691738679	2.50752712246982e-68	C1S	716	complement C1s
ENSG00000261241.7	1.92446454467738	2.032906950729	1.77929290569216	0.0438097401951645	LOC112267895	112267895	uncharacterized LOC112267895
ENSG00000165322.18	327.907035576374	2.03249439696447	0.117596918426096	1.14684018114754e-33	ARHGAP12	94134	Rho GTPase activating protein 12
ENSG00000139508.14	89.3528777349522	2.0319111753723	0.202486917906838	3.21284625984229e-13	SLC46A3	283537	solute carrier family 46 member 3
ENSG00000158457.6	3.64332302766033	2.03121165993361	1.23612145158698	0.0219230163840991	TSPAN33	340348	tetraspanin 33
ENSG00000124067.17	130.17562784667	2.03074442870867	0.762274575373258	0.00470607948256711	SLC12A4	6560	solute carrier family 12 member 4
ENSG00000196616.14	14.6472687993838	2.03014291612346	0.59702614708611	0.00108879738211984	ADH1B	125	alcohol dehydrogenase 1B (class I), beta polypeptide
ENSG00000225579.2	3.48297820534795	2.02873123837526	1.51664405157793	0.0331666856637829	NA	NA	NA
ENSG00000241549.8	23.9250182434327	2.02606266078669	0.432386735701867	6.02591497580158e-05	GUSBP2	387036	GUSB pseudogene 2
ENSG00000271204.1	19.794332815856	2.02518731880705	0.463556854758109	0.000125089102117351	NA	NA	NA
ENSG00000211751.9	10.6947549341791	2.0208442884078	0.74965210416395	0.00448433290460414	NA	NA	NA
ENSG00000267121.6	10.9411341159605	2.01841897222534	0.601385227732628	0.00121712919969277	LOC339192	339192	uncharacterized LOC339192
ENSG00000259577.2	8.83405831954112	2.01783142324865	0.787014901701159	0.00544699560010346	NA	NA	NA
ENSG00000203727.4	8.14024741208085	2.01607044894692	0.726216869237881	0.00382608658945676	SAMD5	389432	sterile alpha motif domain containing 5
ENSG00000022567.9	5.58505818941533	2.01180200930668	1.03083747219628	0.0142646275411926	SLC45A4	57210	solute carrier family 45 member 4
ENSG00000018408.14	687.144550828153	2.01081568471153	0.10493037723866	5.43560781489203e-40	WWTR1	25937	WW domain containing transcription regulator 1
ENSG00000197930.13	702.902446346425	2.01064456931729	0.0904563199289634	9.82001191863336e-53	ERO1A	30001	endoplasmic reticulum oxidoreductase 1 alpha
ENSG00000177993.3	9.61716151128737	2.00797841821592	0.643901113865427	0.0020294671113944	ZNRF3-AS1	100874123	ZNRF3 antisense RNA 1
ENSG00000196878.15	4.56567959118615	2.00559755749286	0.99922620131186	0.0130576409228454	LAMB3	3914	laminin subunit beta 3
ENSG00000253882.6	21.3653870409586	2.00558523704553	0.502661928006452	0.000360110592993633	LOC154761	154761	family with sequence similarity 115, member C pseudogene
ENSG00000122862.5	4868.70165391064	2.00519052411731	0.0887755263399367	6.53108426197589e-54	SRGN	5552	serglycin
ENSG00000232656.8	4.69119683012414	2.00396838080025	1.29554263933825	0.0258780855377452	IDI2-AS1	55853	IDI2 antisense RNA 1
ENSG00000074181.9	38.4307399027774	2.00359154508206	0.390402635939774	1.93128901048771e-05	NOTCH3	4854	notch receptor 3
ENSG00000255031.5	6.16712742171955	2.00174215598514	0.867584746279782	0.00831251555210255	NA	NA	NA
ENSG00000239887.6	13.0987950801516	1.99977737079968	0.509960030791728	0.000400822171635157	C1orf226	400793	chromosome 1 open reading frame 226
ENSG00000168421.13	5.7889720853451	1.99702050900116	1.17504668685884	0.0205580415400501	RHOH	399	ras homolog family member H
ENSG00000177096.9	12.6254721537221	1.996472816921	0.658841929099612	0.00246842185116884	PHETA2	150368	PH domain containing endocytic trafficking adaptor 2
ENSG00000125734.15	65.0230351520519	1.99640879350628	0.35473942230524	5.36050284237623e-06	GPR108	56927	G protein-coupled receptor 108
ENSG00000241886.1	3.06690349039565	1.99525326272317	1.25282336401026	0.0241845168516177	NA	NA	NA
ENSG00000224063.6	65.1871490524231	1.99524434951354	0.48004742879556	0.000246580919136791	NA	NA	NA
ENSG00000049247.13	1.30522862739098	1.99392351167971	3.34637411541688	0.0857950188431623	UTS2	10911	urotensin 2
ENSG00000180769.10	41.6091503379483	1.99376422814453	0.283136803219518	5.87780612941333e-08	WDFY3-AS2	404201	WDFY3 antisense RNA 2
ENSG00000092096.16	21.9477060054331	1.99311120003323	0.413680682208403	4.63845245910499e-05	SLC22A17	51310	solute carrier family 22 member 17
ENSG00000228412.9	29.9367673395189	1.98830984408147	0.570997898444083	0.00099092517201103	LOC100506885	100506885	uncharacterized LOC100506885
ENSG00000104290.11	14.86282257484	1.98719080898775	0.753700164857158	0.00497314062229154	FZD3	7976	frizzled class receptor 3
ENSG00000267580.1	1.33946913297305	1.9853227070302	3.51220549524623	0.0888238188072893	NA	NA	NA
ENSG00000105855.10	46.0374540717527	1.9836218422705	0.311882491765664	6.71176999269576e-07	ITGB8	3696	integrin subunit beta 8
ENSG00000125968.9	34.6312980938108	1.98299537756904	0.443102819434982	0.000113604527917995	ID1	3397	inhibitor of DNA binding 1, HLH protein
ENSG00000133422.13	32.2341437093066	1.97943837562362	0.491823565450885	0.000355185042725756	MORC2	22880	MORC family CW-type zinc finger 2
ENSG00000104419.15	397.643217882735	1.97859816434881	0.148098113502073	3.94203565354156e-21	NDRG1	10397	N-myc downstream regulated 1
ENSG00000120158.12	135.268694406491	1.97828886404223	0.239231635845135	5.98614199673142e-10	RCL1	10171	RNA terminal phosphate cyclase like 1
ENSG00000129009.13	225.050016947886	1.97643543419045	0.341644299380405	3.57772070606876e-06	ISLR	3671	immunoglobulin superfamily containing leucine rich repeat
ENSG00000257727.6	209.999203061105	1.97554652230263	0.232287520724472	3.06305329266829e-10	CNPY2	10330	canopy FGF signaling regulator 2
ENSG00000158869.11	3.69161196528116	1.97229388989187	1.28779302633143	0.0267424933714169	FCER1G	2207	Fc fragment of IgE receptor Ig
ENSG00000271303.1	729.41851879581	1.97181873482906	0.104734913625921	2.96394114042854e-38	SRXN1	140809	sulfiredoxin 1
ENSG00000251216.2	2.43586049794649	1.96882327822722	1.66149242402039	0.0423218602901092	NA	NA	NA
ENSG00000253741.2	11.552804488772	1.96765763715982	0.861154902121201	0.00872124101025524	LNCOC1	100288181	lncRNA associated with ovarian cancer 1
ENSG00000266088.6	9.55675688027834	1.96726336420558	0.637906628712074	0.00228821455367701	NA	NA	NA
ENSG00000196605.7	36.8706697697973	1.96296621190756	0.432370937641957	0.000102564483314899	ZNF846	162993	zinc finger protein 846
ENSG00000166106.3	2.53638775672477	1.96057101243874	1.44636974861494	0.0333939433443727	ADAMTS15	170689	ADAM metallopeptidase with thrombospondin type 1 motif 15
ENSG00000177854.8	26.1560964711243	1.95891177519268	0.466576857378533	0.000244062447118339	TMEM187	8269	transmembrane protein 187
ENSG00000269242.1	14.8528448480358	1.95846680245803	0.527099236369436	0.00067104976760617	NA	NA	NA
ENSG00000258636.2	10.086452768021	1.95743108287521	0.867943883351027	0.00923811278951415	NA	NA	NA
ENSG00000168569.8	62.2748215016496	1.9569702360302	0.244974122734448	2.66855778743221e-09	TMEM223	79064	transmembrane protein 223
ENSG00000006468.14	249.317423034024	1.95190821110112	0.181140080828897	1.87447922036044e-14	ETV1	2115	ETS variant transcription factor 1
ENSG00000134452.19	136.39427838102	1.94713015794259	0.42787548366012	0.000105248308801087	FBH1	84893	F-box DNA helicase 1
ENSG00000124635.8	36.9001980305993	1.94618119413006	0.345677932048447	6.31242896173946e-06	H2BC11	8970	H2B clustered histone 11
ENSG00000279912.1	3.74511304011029	1.942172645536	1.35959792585689	0.030520365427964	NA	NA	NA
ENSG00000121064.13	3782.85271074852	1.94118854477134	0.115280075681136	1.00754694094389e-30	SCPEP1	59342	serine carboxypeptidase 1
ENSG00000244617.2	3.18415239907117	1.93985067738018	1.2168135131317	0.0250269445729811	ASPRV1	151516	aspartic peptidase retroviral like 1
ENSG00000267633.1	5.11874435000983	1.93591495300798	1.08038010686609	0.018752599881919	NA	NA	NA
ENSG00000079150.18	4537.56032247713	1.93391788411921	0.0986304105197754	3.79922671513408e-40	FKBP7	51661	FKBP prolyl isomerase 7
ENSG00000146535.14	353.970577008231	1.93336362799258	0.154892554878195	2.8811125155547e-18	GNA12	2768	G protein subunit alpha 12
ENSG00000154263.17	2.95484737394411	1.93227322362265	1.57717004183092	0.0406039806684414	ABCA10	10349	ATP binding cassette subfamily A member 10
ENSG00000070214.16	1958.68934500687	1.92638973259138	0.0995095497847424	1.85570352780543e-39	SLC44A1	23446	solute carrier family 44 member 1
ENSG00000231711.2	20.8227278503716	1.92606339235044	0.646516637331799	0.00296066438762741	NA	NA	NA
ENSG00000245067.7	2.18263399358434	1.9251280526927	1.43567273868453	0.0347357789574192	IGFBP7-AS1	255130	IGFBP7 antisense RNA 1
ENSG00000106333.13	836.622676635492	1.92440197042316	0.350545828731458	1.00312683405898e-05	PCOLCE	5118	procollagen C-endopeptidase enhancer
ENSG00000116785.13	10.5060872365398	1.91919238695816	0.6136383567029	0.00227402987692963	CFHR3	10878	complement factor H related 3
ENSG00000186635.14	14.3274828590777	1.91907774297434	0.850290255120965	0.00954143360978793	ARAP1	116985	ArfGAP with RhoGAP domain, ankyrin repeat and PH domain 1
ENSG00000251396.7	3.92618584362011	1.91901010597134	1.01963480693723	0.0168192601756833	NA	NA	NA
ENSG00000214100.8	7.27382300620876	1.91878930666833	1.04190079807546	0.0176608897803496	PLAC9P1	389033	placenta associated 9 pseudogene 1
ENSG00000069702.11	129.820597334616	1.91552183668721	0.192519897372509	1.54300809146204e-12	TGFBR3	7049	transforming growth factor beta receptor 3
ENSG00000146409.12	14.9747528032411	1.91472818045947	0.480935748879761	0.000428105372932115	SLC18B1	116843	solute carrier family 18 member B1
ENSG00000170561.13	8.58257946320776	1.91312425590032	0.701026257631183	0.0048083382103751	IRX2	153572	iroquois homeobox 2
ENSG00000148700.15	1594.08180425676	1.91306102107048	0.215136880920212	1.14962672428631e-10	ADD3	120	adducin 3
ENSG00000172794.20	2.2770833670486	1.91296763107621	1.54158567547817	0.0401971984756285	RAB37	326624	RAB37, member RAS oncogene family
ENSG00000197586.13	17.0727578497404	1.9116990717759	0.599564624499107	0.0020750911934967	ENTPD6	955	ectonucleoside triphosphate diphosphohydrolase 6
ENSG00000173801.17	576.860416824503	1.9106075757394	0.112308575812501	6.25906782021022e-31	JUP	3728	junction plakoglobin
ENSG00000231616.9	4.19391109663803	1.91051360408163	1.1072815827538	0.0209482618319089	NA	NA	NA
ENSG00000230487.8	23.8043073412663	1.90920941942844	0.813116909437801	0.00841673034720363	PSMG3-AS1	114796	PSMG3 antisense RNA 1 (head to head)
ENSG00000142684.9	9.29693984237975	1.90839975968096	0.860778170645828	0.010149261629241	ZNF593	51042	zinc finger protein 593
ENSG00000154188.10	1381.20988990714	1.90834396090067	0.128129233286854	1.04758805034408e-24	ANGPT1	284	angiopoietin 1
ENSG00000104361.10	277.688348594712	1.9066440659422	0.145946557792356	1.25178722361333e-19	NIPAL2	79815	NIPA like domain containing 2
ENSG00000076662.10	33.0685155600025	1.90648811720574	0.382393720845917	4.03466044669172e-05	ICAM3	3385	intercellular adhesion molecule 3
ENSG00000226200.7	13.0208386688147	1.9035316961512	0.615908939242505	0.00251326166197506	NA	NA	NA
ENSG00000122644.13	426.753192586161	1.90259081957719	0.118626592334037	4.34958874429074e-28	ARL4A	10124	ADP ribosylation factor like GTPase 4A
ENSG00000137713.16	1887.14409096874	1.9000745236736	0.241602105321759	6.21172098072374e-09	PPP2R1B	5519	protein phosphatase 2 scaffold subunit Abeta
ENSG00000261366.1	2.5474350018597	1.89932589843534	1.57354233302777	0.0424041886354152	MANEA-DT	101927288	MANEA divergent transcript
ENSG00000136167.14	123.838100584623	1.89897081628551	0.198168859367655	7.54870195301694e-12	LCP1	3936	lymphocyte cytosolic protein 1
ENSG00000170345.10	71.715078243145	1.89823740609282	0.36418421441957	2.2618805338229e-05	FOS	2353	Fos proto-oncogene, AP-1 transcription factor subunit
ENSG00000124019.10	3.6518786866924	1.8961296406347	1.13948512632523	0.0232610478792155	FAM124B	79843	family with sequence similarity 124 member B
ENSG00000070729.14	4.62504770624166	1.89533106108177	1.34090222901589	0.0317748251044857	CNGB1	1258	cyclic nucleotide gated channel subunit beta 1
ENSG00000128228.5	27.0686612059439	1.89320164886818	0.37597105326119	3.82387346129376e-05	SDF2L1	23753	stromal cell derived factor 2 like 1
ENSG00000058085.15	110.553263154753	1.89198634794548	0.180672796430285	2.44702807880463e-13	LAMC2	3918	laminin subunit gamma 2
ENSG00000259884.1	5.76045505074214	1.89149215665164	0.889549701569187	0.0118150428354928	NR4A1AS	115409980	NR4A1 antisense RNA
ENSG00000247317.3	6.46733362825794	1.8822137794869	0.807169457712151	0.00881225739931868	NA	NA	NA
ENSG00000278867.1	3.67928451346579	1.88104146991391	1.1931259317392	0.0265746595058227	NA	NA	NA
ENSG00000168772.11	19.8703623888526	1.87765405502607	0.513095377534697	0.000870693870360381	CXXC4	80319	CXXC finger protein 4
ENSG00000104228.13	41.5163301267383	1.87718244275783	0.402495126075899	9.86127568993541e-05	TRIM35	23087	tripartite motif containing 35
ENSG00000151632.17	1229.29520535688	1.87631981639532	0.0763180014536529	3.32614325180967e-59	AKR1C2	1646	aldo-keto reductase family 1 member C2
ENSG00000108846.16	209.379107596604	1.8760114111142	0.157401735442362	2.00164394200575e-16	ABCC3	8714	ATP binding cassette subfamily C member 3
ENSG00000259305.6	31.1829473254975	1.87349010736169	0.417730450249553	0.000154391519750572	ZHX1-C8orf76	100533106	ZHX1-C8orf76 readthrough
ENSG00000113269.14	150.699550107448	1.87228563528891	0.162743819177138	1.23648458462095e-15	RNF130	55819	ring finger protein 130
ENSG00000163738.18	25.0790799357352	1.87142495239571	0.488026949421512	0.000637467400928971	MTHFD2L	441024	methylenetetrahydrofolate dehydrogenase (NADP+ dependent) 2 like
ENSG00000142687.18	149.607727440856	1.87103579518651	0.284958077812065	6.62811151651926e-07	KIAA0319L	79932	KIAA0319 like
ENSG00000182050.13	15.5949063120209	1.87092611056604	1.33322303716325	0.0327130181761722	MGAT4C	25834	MGAT4 family member C
ENSG00000164707.15	4.69566591416001	1.86900901623223	0.974362281077474	0.0165543593309737	SLC13A4	26266	solute carrier family 13 member 4
ENSG00000196502.11	18.7845173547266	1.8674552132552	0.576735733088667	0.00204895043137664	SULT1A1	6817	sulfotransferase family 1A member 1
ENSG00000255437.1	4.07217373968262	1.8648521922985	1.3197061303303	0.0323736908004596	NA	NA	NA
ENSG00000185950.9	2334.18925180998	1.86388383680951	0.169302611389975	2.3506192076437e-14	IRS2	8660	insulin receptor substrate 2
ENSG00000107863.18	227.902663181701	1.86380234752103	0.369184842214985	4.00333898074462e-05	ARHGAP21	57584	Rho GTPase activating protein 21
ENSG00000170145.5	460.99564832548	1.86259565582778	0.101050397744025	7.16149096588369e-35	SIK2	23235	salt inducible kinase 2
ENSG00000075223.14	62.4210130875942	1.86151901137489	0.254626834719444	5.76760302226646e-08	SEMA3C	10512	semaphorin 3C
ENSG00000205240.4	4.31681958357539	1.86099488163201	1.05424617084719	0.0204983672891982	NA	NA	NA
ENSG00000182871.16	115.552745817509	1.86099212705345	0.236223917758252	8.02283176516958e-09	COL18A1	80781	collagen type XVIII alpha 1 chain
ENSG00000254860.6	5.79467345986898	1.86037337515596	1.11667943132924	0.0237686475786455	TMEM9B-AS1	493900	TMEM9B antisense RNA 1
ENSG00000132639.12	274.798220471495	1.85949073546473	0.166301841848296	9.93852130222895e-15	SNAP25	6616	synaptosome associated protein 25
ENSG00000235426.2	34.5851626189839	1.8582989958499	0.556597005242577	0.00168345864040554	NA	NA	NA
ENSG00000234719.9	9.62152228580788	1.85625518271287	0.55522031597759	0.00167190575568528	NPIPB2	729978	nuclear pore complex interacting protein family member B2
ENSG00000127507.18	42.8179073032129	1.85610045996629	0.320110837902713	5.99550560279948e-06	ADGRE2	30817	adhesion G protein-coupled receptor E2
ENSG00000251301.7	2.79502788594342	1.85351291818109	1.54867541517376	0.0438929602570697	LINC02384	100507195	long intergenic non-protein coding RNA 2384
ENSG00000246090.7	22.3694058179283	1.85253123678694	0.514902885137742	0.00103496825525488	LOC100507053	100507053	uncharacterized LOC100507053
ENSG00000204592.9	878.242002487315	1.85155358961475	0.376303752249003	5.98338068458912e-05	HLA-E	3133	major histocompatibility complex, class I, E
ENSG00000239282.7	26.3746829451913	1.84508848459377	0.882909695725916	0.0131967739479912	CASTOR1	652968	cytosolic arginine sensor for mTORC1 subunit 1
ENSG00000102468.10	3.41007304732464	1.84416929888073	1.09459865310812	0.0233242117916727	HTR2A	3356	5-hydroxytryptamine receptor 2A
ENSG00000131149.19	542.564403063745	1.84302835360036	0.132218703687843	2.60274217884789e-21	GSE1	23199	Gse1 coiled-coil protein
ENSG00000138134.12	494.628309291961	1.84239455575381	0.128277821597726	2.44611096691937e-22	STAMBPL1	57559	STAM binding protein like 1
ENSG00000184220.12	445.812813792116	1.84178841562761	0.170748923991226	1.20099109266354e-13	CMSS1	84319	cms1 ribosomal small subunit homolog
ENSG00000121898.13	5.03501074139136	1.84019732504296	0.979099560824348	0.0177988145575829	CPXM2	119587	carboxypeptidase X, M14 family member 2
ENSG00000104774.13	18.3599137221611	1.83827575062639	0.600833284234975	0.00292679534615001	MAN2B1	4125	mannosidase alpha class 2B member 1
ENSG00000027697.14	2617.79713497436	1.83771180542584	0.0709841445875572	5.4047834925138e-64	IFNGR1	3459	interferon gamma receptor 1
ENSG00000081692.12	10.728206141059	1.83706616869209	0.65107858124434	0.00458350569519437	JMJD4	65094	jumonji domain containing 4
ENSG00000087303.18	878.3363952159	1.83704612720043	0.119398622517273	3.71870003782146e-25	NID2	22795	nidogen 2
ENSG00000072041.17	2.39778093284222	1.83621580770757	2.89438710906926	0.0843850377749585	SLC6A15	55117	solute carrier family 6 member 15
ENSG00000122257.20	470.499707026825	1.83529325970915	0.143498734068685	3.2000894299604e-18	RBBP6	5930	RB binding protein 6, ubiquitin ligase
ENSG00000135111.16	1003.71621057123	1.83407625833069	0.104103962963383	1.08155398776393e-31	TBX3	6926	T-box transcription factor 3
ENSG00000265817.3	58.8608535594884	1.83199956189222	0.284649814620127	1.13769723076916e-06	RAD54B	25788	RAD54 homolog B
ENSG00000128052.10	18.8953201018356	1.83155760458678	0.45302639698394	0.000452861747726281	KDR	3791	kinase insert domain receptor
ENSG00000168032.10	7.07853489510086	1.83130537505483	0.682393763642019	0.00560238938684795	ENTPD3	956	ectonucleoside triphosphate diphosphohydrolase 3
ENSG00000117385.16	132.901887212151	1.83066089485381	0.511742629810072	0.00112743539423761	P3H1	64175	prolyl 3-hydroxylase 1
ENSG00000131634.14	81.995772178231	1.8305570873623	0.262973242460244	2.4780948878236e-07	TMEM204	79652	transmembrane protein 204
ENSG00000177693.4	5.25648399252628	1.82962993446844	1.39604763230711	0.0380292360476698	OR4F4	26682	olfactory receptor family 4 subfamily F member 4
ENSG00000127530.4	13.5711835162124	1.82938367167754	0.725956382518797	0.00713285221645221	OR7C1	26664	olfactory receptor family 7 subfamily C member 1
ENSG00000106537.8	141.256162224446	1.82858892931493	0.217719649179526	1.52579017838141e-09	TSPAN13	27075	tetraspanin 13
ENSG00000272021.1	4.73833295325628	1.8277253996568	0.945666073336023	0.0168458431797471	NA	NA	NA
ENSG00000156486.8	17.205714232669	1.82661868396488	0.473073146436231	0.000668196221620608	KCNS2	3788	potassium voltage-gated channel modifier subfamily S member 2
ENSG00000097007.19	164.616442361356	1.82343465003097	0.268450886488027	4.43923315747368e-07	ABL1	25	ABL proto-oncogene 1, non-receptor tyrosine kinase
ENSG00000139547.7	6.45264144464463	1.82117127573494	0.750858867639964	0.00836427295428715	RDH16	8608	retinol dehydrogenase 16
ENSG00000147257.15	1.66939459529495	1.81900010054257	1.94704667676525	0.0598243964210649	GPC3	2719	glypican 3
ENSG00000106565.18	4.05974607575201	1.81774039709571	1.12553298664342	0.0264078279398967	TMEM176B	28959	transmembrane protein 176B
ENSG00000137494.14	138.479976455832	1.81771226943072	0.250510494059617	8.75897995835921e-08	ANKRD42	338699	ankyrin repeat domain 42
ENSG00000109625.19	54.150390260557	1.81714860704808	0.287378972254919	1.71031807868599e-06	CPZ	8532	carboxypeptidase Z
ENSG00000141576.16	334.799475678978	1.81592543588244	0.366314218284754	6.24018861032748e-05	RNF157	114804	ring finger protein 157
ENSG00000117298.16	376.305773715269	1.81519594169761	0.162600668000828	2.57065818857367e-14	ECE1	1889	endothelin converting enzyme 1
ENSG00000170458.14	52.5575006146614	1.81500434091374	0.662284652737219	0.00523216527457	CD14	929	CD14 molecule
ENSG00000236054.1	1.42179881090544	1.81164668822601	3.58403100114018	0.098359542142083	NA	NA	NA
ENSG00000197776.8	39.4779581880392	1.81004425735386	0.452454552370309	0.000526769184015319	KLHDC1	122773	kelch domain containing 1
ENSG00000258757.1	38.7916462921388	1.80791070066515	0.582727508400456	0.00286799217674018	NA	NA	NA
ENSG00000204852.16	268.261055893742	1.80768065002326	0.227830670928532	1.05804990082259e-08	TCTN1	79600	tectonic family member 1
ENSG00000276168.1	23.1680742570439	1.80664372447203	0.609779225879278	0.00373710365222155	RN7SL1	6029	RNA component of signal recognition particle 7SL1
ENSG00000243335.9	54.7720806668081	1.80468838248993	0.422354606829313	0.000326537798080738	KCTD7	154881	potassium channel tetramerization domain containing 7
ENSG00000236782.7	4.1607753632439	1.80440360585974	0.914791019732447	0.0163181751310854	NA	NA	NA
ENSG00000117479.15	73.2184743753766	1.80402528972555	0.233646416857985	2.3044774182093e-08	SLC19A2	10560	solute carrier family 19 member 2
ENSG00000150637.9	21.4269957690675	1.80351867651126	1.0198731106777	0.0213731525344469	CD226	10666	CD226 molecule
ENSG00000244219.7	46.4707776405866	1.80073454159788	0.307921446229666	6.84133632917468e-06	TMEM225B	100289187	transmembrane protein 225B
ENSG00000249859.11	95.6102937618318	1.79804468911187	1.22092433555149	0.0311796089533413	PVT1	5820	Pvt1 oncogene
ENSG00000133466.14	22.620030257665	1.79746646467007	0.462931529980313	0.000688338659078892	C1QTNF6	114904	C1q and TNF related 6
ENSG00000236423.6	6.05227298885689	1.79546670479939	1.08068212409568	0.0251898087350033	LINC01134	100133612	long intergenic non-protein coding RNA 1134
ENSG00000217236.2	1.62217912562406	1.79384851856272	1.8564949017677	0.0581887218775804	SP9	100131390	Sp9 transcription factor
ENSG00000166484.20	70.1786299328894	1.79075559417385	0.24361566797481	8.10235847634923e-08	MAPK7	5598	mitogen-activated protein kinase 7
ENSG00000137193.14	24.429797844258	1.78847973059857	0.389004183039839	0.000157130541348367	PIM1	5292	Pim-1 proto-oncogene, serine/threonine kinase
ENSG00000111666.11	351.180002554576	1.78845394675291	0.157109345128913	1.3417793090187e-14	CHPT1	56994	choline phosphotransferase 1
ENSG00000261760.8	13.8900661028223	1.78353380468021	0.834513018893107	0.0130807658979215	LOC100507334	100507334	two pore channel 3 pseudogene
ENSG00000253330.1	19.3298454616861	1.78131714539227	0.494280077059945	0.00118983677989453	NA	NA	NA
ENSG00000164077.14	9.57229210987575	1.78001311428669	0.665228704071014	0.00598127565899209	MON1A	84315	MON1 homolog A, secretory trafficking associated
ENSG00000242441.8	19.0713995292013	1.77736979828073	0.414964277082179	0.000339011663105822	GTF2A1L	11036	general transcription factor IIA subunit 1 like
ENSG00000197860.10	316.784624305718	1.77654588701074	0.123401871620053	9.80301744601481e-22	SGTB	54557	small glutamine rich tetratricopeptide repeat containing beta
ENSG00000198855.7	197.231145164787	1.77627265943261	0.168277497403193	6.46344414417761e-13	FICD	11153	FIC domain containing
ENSG00000078124.12	687.541063585428	1.77364968840329	0.095891447790993	2.914838475919e-33	ACER3	55331	alkaline ceramidase 3
ENSG00000099203.7	42.7088658196666	1.77333553462749	0.571079516445218	0.00308032469445386	TMED1	11018	transmembrane p24 trafficking protein 1
ENSG00000141232.5	931.541959000663	1.77329117578167	0.16109319260527	1.28093648167706e-13	TOB1	10140	transducer of ERBB2, 1
ENSG00000164107.8	324.773407446913	1.77100444615944	0.156338480802931	2.46071555973464e-14	HAND2	9464	heart and neural crest derivatives expressed 2
ENSG00000176641.11	54.0824365243857	1.76821161528952	0.275264538123969	1.73095785435674e-06	RNF152	220441	ring finger protein 152
ENSG00000254101.7	4.04468903354325	1.76706880514411	1.2396423633892	0.0337362881577419	LINC02055	107986980	long intergenic non-protein coding RNA 2055
ENSG00000237125.10	250.821160502394	1.76664424470164	0.203673254101134	1.0684017764641e-09	HAND2-AS1	79804	HAND2 antisense RNA 1
ENSG00000183242.11	16.4893547248399	1.76588941465167	0.574076906014026	0.00334327670076467	WT1-AS	51352	WT1 antisense RNA
ENSG00000119900.9	1523.46480237403	1.76471077744249	0.105473612340415	6.58029226718331e-28	OGFRL1	79627	opioid growth factor receptor like 1
ENSG00000278985.1	3.23841711187996	1.76254002957954	1.07321856267607	0.0264744678140178	NA	NA	NA
ENSG00000117318.9	594.124457753094	1.76243847758092	0.142879484008779	2.13434078040234e-16	ID3	3399	inhibitor of DNA binding 3, HLH protein
ENSG00000248161.5	50.2765594603461	1.75985284160291	0.284595328729218	3.46008787112434e-06	NA	NA	NA
ENSG00000286369.1	9.4542290231516	1.75898798038919	0.596632532430086	0.00412203047232389	NA	NA	NA
ENSG00000137757.11	1.82436632468142	1.75732391657525	1.93173065703837	0.0628440050097004	CASP5	838	caspase 5
ENSG00000286274.1	2.23307971642285	1.75625230287791	1.43435323858352	0.0445603938317964	NA	NA	NA
ENSG00000116337.19	176.748542891162	1.75615282097351	0.387566816413807	0.000207178560308472	AMPD2	271	adenosine monophosphate deaminase 2
ENSG00000231742.6	17.4823235354695	1.75528201355797	0.457542033693779	0.000824986281079528	LINC01273	101927541	long intergenic non-protein coding RNA 1273
ENSG00000188730.5	5.87585976722249	1.75402024240294	0.962223937171012	0.0206476552976596	VWC2	375567	von Willebrand factor C domain containing 2
ENSG00000279628.1	4.00223202122432	1.75125313260533	1.30395429290162	0.0382284192337106	NA	NA	NA
ENSG00000170385.10	108.528892823836	1.74999424621728	0.221457744225262	2.03826998852624e-08	SLC30A1	7779	solute carrier family 30 member 1
ENSG00000152990.14	512.58407846174	1.74888313196192	0.236285916436425	9.64574457985343e-08	ADGRA3	166647	adhesion G protein-coupled receptor A3
ENSG00000182158.15	1338.89331620135	1.74776031914035	0.0932361786634641	2.07239043619661e-33	CREB3L2	64764	cAMP responsive element binding protein 3 like 2
ENSG00000106853.20	7798.56234833381	1.74756061917066	0.0883903340148558	5.40315276305714e-37	PTGR1	22949	prostaglandin reductase 1
ENSG00000188596.11	8.22169374607875	1.74689503469661	0.698858940806202	0.00810633507532314	CFAP54	144535	cilia and flagella associated protein 54
ENSG00000204176.14	60.3157086159848	1.74631440979699	0.304736729161204	1.18554313167134e-05	SYT15	83849	synaptotagmin 15
ENSG00000221886.4	29.8488086653136	1.74364212396282	0.358877943585773	0.000100580806823578	ZBED8	63920	zinc finger BED-type containing 8
ENSG00000258955.2	12.1565114274499	1.74349472205767	0.548766607065698	0.00284308495416616	LINC00519	161342	long intergenic non-protein coding RNA 519
ENSG00000286656.1	7.09131335673765	1.74337005021168	0.75574084224285	0.010433732721109	NA	NA	NA
ENSG00000139946.10	15.7278543239196	1.74253315717058	0.513489751333213	0.00192685468890537	PELI2	57161	pellino E3 ubiquitin protein ligase family member 2
ENSG00000162129.14	347.52000741717	1.74242466210688	0.160976729245517	4.3999765101424e-13	CLPB	81570	ClpB homolog, mitochondrial AAA ATPase chaperonin
ENSG00000090581.10	44.8812865374234	1.74211368944598	0.347300226871517	7.34384022901977e-05	GNPTG	84572	N-acetylglucosamine-1-phosphate transferase subunit gamma
ENSG00000259607.1	7.45450396235199	1.7419455189071	0.69917272382367	0.00834701817843933	NA	NA	NA
ENSG00000142632.17	18.7919482400842	1.74120231849442	0.634125261825758	0.00574802316445919	ARHGEF19	128272	Rho guanine nucleotide exchange factor 19
ENSG00000175471.19	91.1070855221082	1.74114493078164	0.467976406556041	0.00106355814028067	MCTP1	79772	multiple C2 and transmembrane domain containing 1
ENSG00000154175.17	54.6731821599179	1.73279927668531	0.433141251627412	0.000648518171364869	ABI3BP	25890	ABI family member 3 binding protein
ENSG00000141424.13	1258.9167902124	1.73279001062115	0.0882365047996929	3.08397694838919e-36	SLC39A6	25800	solute carrier family 39 member 6
ENSG00000153823.18	126.493388807841	1.73032434720217	0.202112474069643	2.92319607352628e-09	PID1	55022	phosphotyrosine interaction domain containing 1
ENSG00000166676.16	7.65208704887043	1.72685124089047	1.20772281463998	0.0345432261177877	TVP23A	780776	trans-golgi network vesicle protein 23 homolog A
ENSG00000186480.13	1263.53830051971	1.72501494337558	0.0912645196739246	1.60730971078834e-33	INSIG1	3638	insulin induced gene 1
ENSG00000119986.7	40.1467796069368	1.72367858959782	0.321408253306547	3.34691792304674e-05	AVPI1	60370	arginine vasopressin induced 1
ENSG00000104870.13	53.4493865702713	1.71970170282263	0.361444167081636	0.000135095049450467	FCGRT	2217	Fc fragment of IgG receptor and transporter
ENSG00000269145.2	22.8489208400995	1.71897183252875	0.377941451205002	0.000233055747028117	NA	NA	NA
ENSG00000177674.16	146.978493976444	1.718899812806	0.492188114820893	0.00170089157052136	AGTRAP	57085	angiotensin II receptor associated protein
ENSG00000000971.16	2201.62155071973	1.71670917809579	0.0875775142507217	1.13146008676469e-35	CFH	3075	complement factor H
ENSG00000164081.12	177.60127159431	1.71643787291597	0.426217465661679	0.000645735437475883	TEX264	51368	testis expressed 264, ER-phagy receptor
ENSG00000136156.15	2034.34729839901	1.71595460649258	0.12276337852401	6.43906525419591e-20	ITM2B	9445	integral membrane protein 2B
ENSG00000070371.16	20.0946335348797	1.71563633635445	0.66745624678625	0.00754994157114932	CLTCL1	8218	clathrin heavy chain like 1
ENSG00000116761.12	185.309950437803	1.71540672786446	0.227212548224616	7.94708761814732e-08	CTH	1491	cystathionine gamma-lyase
ENSG00000253320.7	14.9955919985646	1.71356426058721	0.534549730943017	0.0028763060532833	NA	NA	NA
ENSG00000109472.14	698.72118376727	1.70963579874744	0.0936508017433919	3.7022153994183e-31	CPE	1363	carboxypeptidase E
ENSG00000186665.9	37.9758339132513	1.70506057969742	0.28131925928035	6.77209800473341e-06	C17orf58	284018	chromosome 17 open reading frame 58
ENSG00000183134.5	3.40161186898878	1.70405964414936	1.10189153352877	0.0303745311872747	PTGDR2	11251	prostaglandin D2 receptor 2
ENSG00000241489.8	28.445210236265	1.70317912267182	0.885702452957926	0.0189803550449038	NA	NA	NA
ENSG00000069966.18	257.812146308428	1.70035219228991	0.28747339030968	9.64461141331835e-06	GNB5	10681	G protein subunit beta 5
ENSG00000138185.20	132.0897143118	1.70017431425227	0.217147706972522	4.3759768559238e-08	ENTPD1	953	ectonucleoside triphosphate diphosphohydrolase 1
ENSG00000237596.7	2.82071789269266	1.69939872338132	1.10617020348265	0.0309226367017983	LOC644135	644135	uncharacterized LOC644135
ENSG00000197479.7	9.5949356294408	1.69880406107241	0.601214644850235	0.00545984691680356	PCDHB11	56125	protocadherin beta 11
ENSG00000020129.16	43.8242813862925	1.69805000974797	0.314571286679394	3.51169903717558e-05	NCDN	23154	neurochondrin
ENSG00000247746.4	16.0535158303733	1.69701245611219	0.614952309424202	0.00593966821667697	USP51	158880	ubiquitin specific peptidase 51
ENSG00000179954.16	19.5970737139971	1.69639334469964	0.610548860255578	0.00581550804612831	SSC5D	284297	scavenger receptor cysteine rich family member with 5 domains
ENSG00000123610.5	340.720036011096	1.69625217264739	0.133634914203478	1.22656951911984e-16	TNFAIP6	7130	TNF alpha induced protein 6
ENSG00000139197.10	115.822054390373	1.69351271290424	0.271668697822489	4.637418593617e-06	PEX5	5830	peroxisomal biogenesis factor 5
ENSG00000250033.5	9.35881549249214	1.69261420424569	0.990479286751579	0.025647356533868	SLC7A11-AS1	641364	SLC7A11 antisense RNA 1
ENSG00000173530.6	423.697864908203	1.69061767830701	0.166601228380684	1.10199510940036e-11	TNFRSF10D	8793	TNF receptor superfamily member 10d
ENSG00000225313.5	2.27649979595285	1.68999198260441	1.37409563857493	0.0459030238081588	NA	NA	NA
ENSG00000162849.16	69.2781537045453	1.6895477935685	0.23211163893957	2.66613262376148e-07	KIF26B	55083	kinesin family member 26B
ENSG00000205269.6	93.6041157484591	1.68845309754436	0.235661110605927	4.10568604100075e-07	TMEM170B	100113407	transmembrane protein 170B
ENSG00000250632.1	1.38356496394433	1.68708658461351	3.37627980807614	0.101377171785926	LINC02171	100133461	long intergenic non-protein coding RNA 2171
ENSG00000185875.13	45.4722485946118	1.68576039994123	0.30675221664273	2.96545431149882e-05	THNSL1	79896	threonine synthase like 1
ENSG00000141582.15	29.279457908951	1.68556015592048	0.366956653918401	0.000240336044501493	CBX4	8535	chromobox 4
ENSG00000169223.15	154.659515580016	1.68523725683933	0.436302838815611	0.000936854127057427	LMAN2	10960	lectin, mannose binding 2
ENSG00000258130.8	4.45151635028634	1.68341850596221	0.890103964134901	0.0200531077926609	LOC613038	613038	SAGA complex associated factor 29 pseudogene
ENSG00000140905.11	91.5262173683917	1.6823208627953	0.230917216804446	2.97913290885332e-07	GCSH	2653	glycine cleavage system protein H
ENSG00000177169.10	26.5758523065192	1.67978497420393	0.427172487129949	0.000835306632377704	ULK1	8408	unc-51 like autophagy activating kinase 1
ENSG00000103152.11	4.41207303259559	1.67942709934007	0.953311669787325	0.0241203156935477	MPG	4350	N-methylpurine DNA glycosylase
ENSG00000284954.1	6.55238914214975	1.67789590216085	0.741341921226143	0.0121271292757222	LOC100507547	100507547	uncharacterized LOC100507547
ENSG00000183346.7	27.2915206614139	1.6772458038788	0.429991729543721	0.000899547466137134	CABCOCO1	219621	ciliary associated calcium binding coiled-coil 1
ENSG00000165661.17	32.6039839109913	1.67711340539927	0.39075239918687	0.000436248191016652	QSOX2	169714	quiescin sulfhydryl oxidase 2
ENSG00000176978.14	6.11730866076329	1.6756100389149	1.00381482368739	0.0271469825087018	DPP7	29952	dipeptidyl peptidase 7
ENSG00000151617.17	7.77468910799698	1.67532001926338	0.650002085795791	0.00791894113609959	EDNRA	1909	endothelin receptor type A
ENSG00000025423.11	403.07356145131	1.67502246084067	0.236156123377826	5.39546158640809e-07	HSD17B6	8630	hydroxysteroid 17-beta dehydrogenase 6
ENSG00000115307.17	542.21238052488	1.67479612899068	0.35694314825416	0.000196158890408649	AUP1	550	AUP1 lipid droplet regulating VLDL assembly factor
ENSG00000055211.14	517.211132073847	1.67278182844616	0.121710122357828	8.74678536728815e-19	GINM1	116254	glycoprotein integral membrane 1
ENSG00000147912.13	22.9435670814532	1.67182851002452	0.541305430202997	0.00386605205431197	FBXO10	26267	F-box protein 10
ENSG00000186577.14	51.7631007548132	1.66667843740134	0.443410911139725	0.00118531232015987	SMIM29	221491	small integral membrane protein 29
ENSG00000181396.13	28.2388115414	1.66601555244341	0.428814773329177	0.000948295116042597	OGFOD3	79701	2-oxoglutarate and iron dependent oxygenase domain containing 3
ENSG00000001084.13	361.34279689955	1.66354375589363	0.164519401369051	1.72363969258339e-11	GCLC	2729	glutamate-cysteine ligase catalytic subunit
ENSG00000260418.1	1.29463923566309	1.66236570738855	3.08421226088327	0.0977976541988477	NA	NA	NA
ENSG00000166446.15	238.774311493819	1.66109901471915	0.148224779302126	3.750967406839e-13	CDYL2	124359	chromodomain Y like 2
ENSG00000116729.14	481.359926034616	1.66070887873865	0.146073064992139	1.75280704826296e-13	WLS	79971	Wnt ligand secretion mediator
ENSG00000159403.18	1292.90849579554	1.66059694270255	0.52215983989027	0.00343398979403477	C1R	715	complement C1r
ENSG00000196832.4	2.16759158313805	1.65930847409944	2.05387959280355	0.0735027912019827	OR11G2	390439	olfactory receptor family 11 subfamily G member 2
ENSG00000249464.6	7.93187004731471	1.65838372545272	0.704927213555983	0.0110406939556947	LINC01091	285419	long intergenic non-protein coding RNA 1091
ENSG00000168890.14	34.2470023383456	1.65828437566937	0.299593649181608	3.13832353594748e-05	TMEM150A	129303	transmembrane protein 150A
ENSG00000174792.10	3.20484914206296	1.65772327163545	1.06530786291476	0.0311426611973353	ODAPH	152816	odontogenesis associated phosphoprotein
ENSG00000283944.1	237.516536943656	1.65765442496031	0.210161225434338	5.3532893423357e-08	MIR4709	100616211	microRNA 4709
ENSG00000255114.1	61.3123041885457	1.65516520411451	0.281395965850375	1.31759845884993e-05	NA	NA	NA
ENSG00000156140.10	27.1012071442599	1.65215741575828	0.330290311949628	0.000108685597259644	ADAMTS3	9508	ADAM metallopeptidase with thrombospondin type 1 motif 3
ENSG00000136816.16	190.616093886985	1.65163156169564	0.166947086556856	5.78642352719098e-11	TOR1B	27348	torsin family 1 member B
ENSG00000214575.9	47.4319897720932	1.64817070924774	0.36152268025027	0.000304234924648704	CPEB1	64506	cytoplasmic polyadenylation element binding protein 1
ENSG00000163428.4	309.895978855406	1.64765424820925	0.112314783107128	1.48508591271052e-20	LRRC58	116064	leucine rich repeat containing 58
ENSG00000176248.9	2.14651504166337	1.64447930248875	1.61694242489059	0.0585146017745064	ANAPC2	29882	anaphase promoting complex subunit 2
ENSG00000172986.13	9.09914113146012	1.64427027113635	0.93359020313122	0.0249293332809398	GXYLT2	727936	glucoside xylosyltransferase 2
ENSG00000189319.14	2.28927413143804	1.64375918942761	1.45340328491286	0.0519083676445597	FAM53B	9679	family with sequence similarity 53 member B
ENSG00000181826.10	780.17778772084	1.64230714575341	0.0893738179216099	1.99827835873263e-30	RELL1	768211	RELT like 1
ENSG00000166557.13	373.962664614138	1.63661871201401	0.203252317223644	3.8421700246119e-08	TMED3	23423	transmembrane p24 trafficking protein 3
ENSG00000082175.15	216.887153507624	1.63468913512624	0.182985608523868	2.18147602549002e-09	PGR	5241	progesterone receptor
ENSG00000226328.7	51.8769670160354	1.63450993174917	0.323993022345497	0.000106617101554154	NUP50-DT	100506714	NUP50 divergent transcript
ENSG00000189420.8	12.719750445992	1.63435994584569	0.542400908928904	0.00475117679148915	ZFP92	139735	ZFP92 zinc finger protein
ENSG00000173838.12	19.3636021452968	1.63200422386707	0.487456274107487	0.00274546574397304	MARCHF10	162333	membrane associated ring-CH-type finger 10
ENSG00000230424.1	23.5245406241277	1.63179216822082	0.381218650833233	0.000522052585676413	EMC1-AS1	101927895	EMC1 antisense RNA 1
ENSG00000213096.10	136.806839813623	1.6306156105096	0.215945250098639	2.07442633303466e-07	ZNF254	9534	zinc finger protein 254
ENSG00000171298.13	18.1686608725063	1.63040606550748	0.541332057628137	0.0047740139945357	GAA	2548	glucosidase alpha, acid
ENSG00000105404.11	64.1210750298449	1.62987072608416	0.314316158240064	8.06412116674456e-05	RABAC1	10567	Rab acceptor 1
ENSG00000139793.18	1054.73226558391	1.62883391404909	0.089250497097415	8.05023991286825e-30	MBNL2	10150	muscleblind like splicing regulator 2
ENSG00000136770.11	62.4255184315405	1.62857401712483	0.236402826868858	1.34822137307479e-06	DNAJC1	64215	DnaJ heat shock protein family (Hsp40) member C1
ENSG00000152076.18	2.27558758237555	1.62717970811238	1.52369330851223	0.0559287848311737	CCDC74B	91409	coiled-coil domain containing 74B
ENSG00000114698.15	346.945011170113	1.62580466667863	0.115033386936202	5.83899589923157e-19	PLSCR4	57088	phospholipid scramblase 4
ENSG00000113369.9	203.479635939416	1.6252583107703	0.145683184758348	7.2879611964687e-13	ARRDC3	57561	arrestin domain containing 3
ENSG00000284969.1	236.033544568609	1.62434206690404	0.145255075916794	6.72363973493174e-13	NA	NA	NA
ENSG00000181220.17	90.9750047096332	1.62330579537883	0.217197453702276	2.78238295450011e-07	ZNF746	155061	zinc finger protein 746
ENSG00000182463.16	42.8685854113801	1.61982438430073	0.379034541541189	0.0005555223324904	TSHZ2	128553	teashirt zinc finger homeobox 2
ENSG00000082269.16	73.6775945478527	1.61953750405617	0.23036874733038	9.9291254943899e-07	FAM135A	57579	family with sequence similarity 135 member A
ENSG00000162869.16	218.045766495508	1.61906623744189	0.181664219704184	3.33425578765326e-09	PPP1R21	129285	protein phosphatase 1 regulatory subunit 21
ENSG00000128833.13	4.32737490081087	1.61848671709829	1.15163622887361	0.0387070937122842	MYO5C	55930	myosin VC
ENSG00000101856.10	1163.68052910739	1.61526862784948	0.0968466720712181	4.87202633213024e-25	PGRMC1	10857	progesterone receptor membrane component 1
ENSG00000019549.13	321.88410944444	1.61343985900517	0.108694397342993	1.75773980653008e-20	SNAI2	6591	snail family transcriptional repressor 2
ENSG00000144724.20	495.376025622254	1.60962480683864	0.116988411926628	6.92658992083011e-18	PTPRG	5793	protein tyrosine phosphatase receptor type G
ENSG00000115286.20	21.088212366947	1.60904355565763	0.779608257831614	0.0173867616773748	NDUFS7	374291	NADH:ubiquinone oxidoreductase core subunit S7
ENSG00000135919.13	209.135705471972	1.60872804799047	0.180261118663354	3.55718017356392e-09	SERPINE2	5270	serpin family E member 2
ENSG00000240849.11	162.838816593356	1.60846324082504	0.181219567759302	4.08009597559245e-09	TMEM189	387521	transmembrane protein 189
ENSG00000260231.2	4.48013509236671	1.60781641891007	0.930131250535577	0.0269107669029761	KDM7A-DT	100134229	KDM7A divergent transcript
ENSG00000287603.1	2.70944788476403	1.60764665762158	1.18920387038362	0.041705794518083	NA	NA	NA
ENSG00000204442.4	306.716365544771	1.60763620607049	0.161617594547995	8.84115959676451e-11	FAM155A	728215	family with sequence similarity 155 member A
ENSG00000105538.10	1.68988161013285	1.60693039523433	1.83097815861023	0.0693065323303011	RASIP1	54922	Ras interacting protein 1
ENSG00000113721.14	1692.81147993626	1.60616478029696	0.162472508935954	1.25986771255454e-10	PDGFRB	5159	platelet derived growth factor receptor beta
ENSG00000134153.10	1712.82845362015	1.60569736178733	0.138442527875453	2.37367282100136e-13	EMC7	56851	ER membrane protein complex subunit 7
ENSG00000009830.11	58.4394896010058	1.6036754486876	0.264383809886507	1.17407270893991e-05	POMT2	29954	protein O-mannosyltransferase 2
ENSG00000165424.7	395.518742289076	1.60270576265658	0.202043651173023	6.90385334361321e-08	ZCCHC24	219654	zinc finger CCHC-type containing 24
ENSG00000082996.19	1520.12249444616	1.600722628132	0.120475015904546	6.07727215668124e-17	RNF13	11342	ring finger protein 13
ENSG00000224729.6	9.13386473386662	1.60061110145976	0.64829962184258	0.0102095919675262	PCOLCE-AS1	100129845	PCOLCE antisense RNA 1
ENSG00000114650.20	94.2041765092946	1.60048863272081	0.21891757616528	5.46553893224744e-07	SCAP	22937	SREBF chaperone
ENSG00000120217.14	390.005546903146	1.59968498039872	0.163288415057873	1.79964704083099e-10	CD274	29126	CD274 molecule
ENSG00000255330.9	30.2957315484367	1.59814549239883	0.377464911380283	0.000640204706039872	SOGA3	387104	SOGA family member 3
ENSG00000141756.19	87.3648904345123	1.59649216692402	0.489988855650964	0.00348923978249825	FKBP10	60681	FKBP prolyl isomerase 10
ENSG00000205336.12	12.7180577198268	1.59642190942915	0.503210205696599	0.00398693174537063	ADGRG1	9289	adhesion G protein-coupled receptor G1
ENSG00000115841.20	106.268966621828	1.596181620751	0.213060390746388	3.62309629000131e-07	RMDN2	151393	regulator of microtubule dynamics 2
ENSG00000180745.5	1.97858674017324	1.59399387367464	1.9787093124854	0.0755684084244885	CLRN3	119467	clarin 3
ENSG00000172215.6	10.4447989430554	1.59345307069096	0.586938823123456	0.00745142751524345	CXCR6	10663	C-X-C motif chemokine receptor 6
ENSG00000116016.14	132.960366162274	1.59322308495981	0.154172501876683	2.52247852606842e-11	EPAS1	2034	endothelial PAS domain protein 1
ENSG00000177337.8	84.1590578686168	1.59244072413518	0.389044429567018	0.000821590041868104	NA	NA	NA
ENSG00000235560.4	25.1107726366344	1.59040882949962	0.357096505322961	0.000434205778657016	LOC107984875	107984875	uncharacterized LOC107984875
ENSG00000178105.11	227.536678300636	1.58957481346583	0.179365669055488	5.00373304017306e-09	DDX10	1662	DEAD-box helicase 10
ENSG00000168461.13	2669.69135318159	1.58855574126642	0.136043435199789	2.59776115519149e-13	RAB31	11031	RAB31, member RAS oncogene family
ENSG00000180881.19	19.1489325334601	1.58851562446659	0.441271598877468	0.00199082489404762	CAPS2	84698	calcyphosine 2
ENSG00000165197.5	3.79318274659518	1.58663980800484	1.27866864700329	0.0476121487930431	VEGFD	2277	vascular endothelial growth factor D
ENSG00000233672.9	6.17677224233007	1.58447747375138	0.924410439870801	0.0280020788814991	NA	NA	NA
ENSG00000111364.16	64.3503301064581	1.58370848542877	0.355597435271014	0.000448627696088438	DDX55	57696	DEAD-box helicase 55
ENSG00000049130.16	110.241412338098	1.58364827696409	0.185235072078523	1.60046593973338e-08	KITLG	4254	KIT ligand
ENSG00000224023.10	13.1768060500988	1.58256970158589	0.694822786488525	0.0136904331926051	EDRF1-DT	399821	EDRF1 divergent transcript
ENSG00000077264.15	3.24929676319834	1.58251663841037	1.42971241048105	0.0550158031084679	PAK3	5063	p21 (RAC1) activated kinase 3
ENSG00000102802.10	77.4820073302443	1.58136554923972	0.236712538286845	3.16501176840327e-06	MEDAG	84935	mesenteric estrogen dependent adipogenesis
ENSG00000102805.15	463.847605770413	1.58112243294769	0.119950636489881	3.09184913697379e-16	CLN5	1203	CLN5 intracellular trafficking protein
ENSG00000205930.10	12.5930572159437	1.57834884360593	0.671664894818239	0.0124648788783448	NA	NA	NA
ENSG00000168038.11	217.129581384801	1.57818517479234	0.263571258628236	1.66832363343326e-05	ULK4	54986	unc-51 like kinase 4
ENSG00000173486.13	96.701423258599	1.57776627952077	0.355689328545828	0.000472305651212746	FKBP2	2286	FKBP prolyl isomerase 2
ENSG00000076555.15	13.7707583828146	1.57764202527813	0.695837356480114	0.0140725400931402	ACACB	32	acetyl-CoA carboxylase beta
ENSG00000128739.22	513.801049360148	1.57691203382	0.530298690026733	0.00547270042471016	SNRPN	6638	small nuclear ribonucleoprotein polypeptide N
ENSG00000123213.23	268.684765549258	1.57575672275997	0.16808981689049	9.7475159230909e-10	NLN	57486	neurolysin
ENSG00000284116.1	4.53587044195319	1.57548572132306	1.26698063762355	0.0478715268201677	NA	NA	NA
ENSG00000140443.15	588.047292109414	1.57519192913528	0.181043521124011	9.88584594455242e-09	IGF1R	3480	insulin like growth factor 1 receptor
ENSG00000179029.15	318.399156391209	1.57450642788505	0.114892534412923	3.1907216096556e-17	TMEM107	84314	transmembrane protein 107
ENSG00000091831.23	10.108041673748	1.57403324370365	0.74679161516289	0.017196456851321	ESR1	2099	estrogen receptor 1
ENSG00000181458.10	2118.08277663518	1.57318390952508	0.108228173943772	4.06485325199904e-19	TMEM45A	55076	transmembrane protein 45A
ENSG00000248187.1	6.02362911672154	1.57198974787487	0.76009231562864	0.0181875377416192	NA	NA	NA
ENSG00000277969.1	6.05482705266764	1.5704030620717	0.713127372805174	0.0154482021354111	NA	NA	NA
ENSG00000157426.14	188.764789594089	1.56975829521605	0.275791650114511	3.62402584054909e-05	AASDH	132949	aminoadipate-semialdehyde dehydrogenase
ENSG00000092098.17	19.8659370599901	1.5673214879045	0.741065081636616	0.0171693796768547	RNF31	55072	ring finger protein 31
ENSG00000172893.15	234.990641417058	1.56624650913394	0.204127512529998	2.70467865387666e-07	DHCR7	1717	7-dehydrocholesterol reductase
ENSG00000103489.12	79.9421199486113	1.5621977245541	0.202281041023715	2.4426793984632e-07	XYLT1	64131	xylosyltransferase 1
ENSG00000165071.14	27.6781338338128	1.56180959142131	0.384004570055314	0.000940668852476042	TMEM71	137835	transmembrane protein 71
ENSG00000130312.6	57.0160757242072	1.56118994964551	0.25320954616968	1.2443924223926e-05	MRPL34	64981	mitochondrial ribosomal protein L34
ENSG00000177875.5	3.86003854113917	1.55952498324186	1.02249643939445	0.0349285880827522	CCDC184	387856	coiled-coil domain containing 184
ENSG00000155090.15	808.140456468511	1.55942026861031	0.102745446507261	2.08704025292087e-20	KLF10	7071	Kruppel like factor 10
ENSG00000173210.19	123.638878251841	1.55772710456924	0.272229966221656	3.70875730400622e-05	ABLIM3	22885	actin binding LIM protein family member 3
ENSG00000174938.14	59.5006292793737	1.55685518896748	0.285321718135058	6.81990683372826e-05	SEZ6L2	26470	seizure related 6 homolog like 2
ENSG00000136371.10	82.8439960213303	1.55576424750017	0.214189856244584	8.99057793687093e-07	MTHFS	10588	methenyltetrahydrofolate synthetase
ENSG00000184164.14	67.5934179377632	1.55530679166863	0.29066190771709	8.23011018410543e-05	CRELD2	79174	cysteine rich with EGF like domains 2
ENSG00000129103.18	2881.73531228539	1.55507659924843	0.323401289642948	0.000263601364000637	SUMF2	25870	sulfatase modifying factor 2
ENSG00000174718.12	147.456441874232	1.55445554330836	0.251058327868946	1.22076802907575e-05	RESF1	55196	retroelement silencing factor 1
ENSG00000184530.9	6.46845412804819	1.55381499197491	0.708685216941329	0.0161108944650627	C6orf58	352999	chromosome 6 open reading frame 58
ENSG00000224786.2	13.2830881026734	1.55334030572366	0.471966442883387	0.00364976460710667	NA	NA	NA
ENSG00000183111.12	7.7394441634516	1.55257054529	0.810695962538907	0.0224795671230121	ARHGEF37	389337	Rho guanine nucleotide exchange factor 37
ENSG00000090971.5	11.5129776517873	1.55212573355139	0.533065547936928	0.00612213274058947	NAT14	57106	N-acetyltransferase 14 (putative)
ENSG00000083223.18	451.412492634028	1.55022392854324	0.121403222148942	3.85325289589028e-15	TUT7	79670	terminal uridylyl transferase 7
ENSG00000168300.14	511.435696697718	1.55002974493587	0.139702061850609	3.99173373452593e-12	PCMTD1	115294	protein-L-isoaspartate (D-aspartate) O-methyltransferase domain containing 1
ENSG00000145050.18	201.79760030836	1.5499871127263	0.135040752221519	9.92423134369183e-13	MANF	7873	mesencephalic astrocyte derived neurotrophic factor
ENSG00000163909.8	20.0764930361779	1.54963326969222	0.473266095584385	0.00376659520036298	HEYL	26508	hes related family bHLH transcription factor with YRPW motif like
ENSG00000177971.8	207.063080528922	1.54920962837108	0.278585432273872	5.24788152558078e-05	IMP3	55272	IMP U3 small nucleolar ribonucleoprotein 3
ENSG00000101439.9	145.66955195875	1.54767812653182	0.169519859318774	4.1706093012853e-09	CST3	1471	cystatin C
ENSG00000189045.14	3.66582768055767	1.54585818831862	1.40070974012063	0.0562954493222562	ANKDD1B	728780	ankyrin repeat and death domain containing 1B
ENSG00000131669.10	108.745863760521	1.54498255768784	0.488485891735736	0.00457243846743085	NINJ1	4814	ninjurin 1
ENSG00000242259.8	79.382192642621	1.54364093891894	0.225070462302103	2.79734186616301e-06	C22orf39	128977	chromosome 22 open reading frame 39
ENSG00000147883.12	67.9524278468276	1.54352571440712	0.233451766434882	5.09345111059053e-06	CDKN2B	1030	cyclin dependent kinase inhibitor 2B
ENSG00000137878.17	29.4274789292998	1.54341070770321	0.321245505692703	0.000281395654318976	GCOM1	145781	GRINL1A complex locus 1
ENSG00000138085.16	3578.50706024919	1.54323343786914	0.113304744026234	8.39588468051882e-17	ATRAID	51374	all-trans retinoic acid induced differentiation factor
ENSG00000273723.1	20.8384319758621	1.54080301445582	0.379827301140299	0.00104715951110454	NA	NA	NA
ENSG00000120129.6	2874.3912111056	1.54026860047962	0.0983529446110485	3.20515167555963e-21	DUSP1	1843	dual specificity phosphatase 1
ENSG00000178700.8	180.399559127091	1.54003101679021	0.144574292893064	1.97034073412742e-11	DHFR2	200895	dihydrofolate reductase 2
ENSG00000260526.1	5.20337138139182	1.53962805739996	0.826175144242442	0.0243454389584597	NA	NA	NA
ENSG00000184307.15	12.9176129976076	1.53787242949777	0.515340233033878	0.00577490924074821	ZDHHC23	254887	zinc finger DHHC-type containing 23
ENSG00000023572.9	293.460116757846	1.53742163175977	0.290766485800847	0.000103234774353947	GLRX2	51022	glutaredoxin 2
ENSG00000164270.17	7.09137188641347	1.53715269882884	0.664391295045985	0.0140245971642346	HTR4	3360	5-hydroxytryptamine receptor 4
ENSG00000259248.7	7.60768552038489	1.53698386412099	1.04702173434382	0.0383478596818215	USP3-AS1	100130855	USP3 antisense RNA 1
ENSG00000180694.14	137.803340544262	1.53658815705178	0.162770304104178	1.48151356663211e-09	TMEM64	169200	transmembrane protein 64
ENSG00000166455.13	5.71169136370868	1.5361950495665	0.892825149456706	0.0288335669578932	C16orf46	123775	chromosome 16 open reading frame 46
ENSG00000106615.10	533.690289195782	1.53290240551137	0.127611129347964	2.15723365238215e-13	RHEB	6009	Ras homolog, mTORC1 binding
ENSG00000272807.1	5.30262002294474	1.53274639741233	0.961150638748245	0.0329017939338608	NA	NA	NA
ENSG00000140479.17	13.7986620042486	1.53196640335824	0.656840905134782	0.0137379606674961	PCSK6	5046	proprotein convertase subtilisin/kexin type 6
ENSG00000243749.1	2484.49329682048	1.53106669085561	0.140787434650437	1.14757932325631e-11	TMEM35B	100506144	transmembrane protein 35B
ENSG00000256235.2	449.462657896045	1.53062805918476	0.157884834998462	6.83149835456714e-10	SMIM3	85027	small integral membrane protein 3
ENSG00000071553.17	729.706992086981	1.52990113762484	0.257866190516024	2.6631124611206e-05	ATP6AP1	537	ATPase H+ transporting accessory protein 1
ENSG00000139351.15	36.413353429521	1.52828954870922	0.345320270789283	0.000598167904745628	SYCP3	50511	synaptonemal complex protein 3
ENSG00000204618.8	3.80225412163791	1.52772617141608	0.998260541972235	0.0358990496913136	RNF39	80352	ring finger protein 39
ENSG00000079999.14	31.4939666995976	1.52696081139189	0.343167201148661	0.000572859715648417	KEAP1	9817	kelch like ECH associated protein 1
ENSG00000164761.9	9253.87326416101	1.52506927119348	0.107912075541309	1.85729307329592e-17	TNFRSF11B	4982	TNF receptor superfamily member 11b
ENSG00000183579.16	36.7465045298354	1.52447284900163	0.274417436440715	6.59334644798408e-05	ZNRF3	84133	zinc and ring finger 3
ENSG00000144747.17	536.098568806805	1.52439151091187	0.239681703087184	1.02315156816591e-05	TMF1	7110	TATA element modulatory factor 1
ENSG00000119655.10	17376.5464725448	1.52146639863166	0.134339167775365	2.81197931403143e-12	NPC2	10577	NPC intracellular cholesterol transporter 2
ENSG00000109272.4	2.404318146505	1.51953018606281	2.27104509630057	0.0887730959922052	PF4V1	5197	platelet factor 4 variant 1
ENSG00000132429.10	88.224487983915	1.51921988333014	0.266972704653848	4.7468419341349e-05	POPDC3	64208	popeye domain containing 3
ENSG00000176222.9	64.3340794579274	1.51735976627805	0.293815849191149	0.000148990077066863	ZNF404	342908	zinc finger protein 404
ENSG00000068001.14	14.2254539049956	1.51705994884061	0.602096120326818	0.0108298936241135	HYAL2	8692	hyaluronidase 2
ENSG00000258818.4	425.752700007976	1.51658419115793	0.2809486685662	9.10426481232066e-05	RNASE4	6038	ribonuclease A family member 4
ENSG00000275400.1	12.6323731132095	1.51548451979632	0.946321700667731	0.0333180338593093	NA	NA	NA
ENSG00000187699.10	18.5358498795607	1.51425093762605	0.883686432006248	0.0294361700448172	C2orf88	84281	chromosome 2 open reading frame 88
ENSG00000042062.13	28.478277413977	1.51373688144811	0.413277850297242	0.00222477691121074	RIPOR3	140876	RIPOR family member 3
ENSG00000116983.13	1.66005628517244	1.51073801237346	1.69021478648968	0.0712522109362126	HPCAL4	51440	hippocalcin like 4
ENSG00000109072.14	78.4985033216445	1.51002814164983	0.440917050954619	0.00336126814494443	VTN	7448	vitronectin
ENSG00000123689.6	2.68285303373097	1.50892428136332	1.32340001419477	0.0554256463952881	G0S2	50486	G0/G1 switch 2
ENSG00000188312.14	24.3992725179184	1.50668015165123	0.388201297328369	0.00158751526757212	CENPP	401541	centromere protein P
ENSG00000159214.13	2.57944829981077	1.50667197379139	1.32455061662718	0.0556083860445199	CCDC24	149473	coiled-coil domain containing 24
ENSG00000126804.13	322.957355969489	1.50606931021704	0.113765459081947	1.76556740316023e-15	ZBTB1	22890	zinc finger and BTB domain containing 1
ENSG00000109323.11	429.114522991765	1.50601354167227	0.173055835476543	2.74592652251629e-08	MANBA	4126	mannosidase beta
ENSG00000279081.2	2.96726957200722	1.50411788450301	1.36051719875223	0.0573540248068767	NA	NA	NA
ENSG00000232217.1	9.00820229041886	1.50405057412891	0.56787492694184	0.00952228345294515	NA	NA	NA
ENSG00000261534.1	4.73199765686235	1.50112423743013	1.02693728284305	0.0397931830272353	NA	NA	NA
ENSG00000115648.14	169.632310337991	1.49998229867648	0.202918010869593	1.09597611040702e-06	MLPH	79083	melanophilin
ENSG00000227953.7	7.077825395882	1.49972786371427	0.74612473538625	0.0212818956863667	NA	NA	NA
ENSG00000231028.9	7.33465858149788	1.49620223216134	0.692691932119003	0.0178540952109427	LINC00271	100131814	long intergenic non-protein coding RNA 271
ENSG00000048540.15	14.5921421188788	1.49474368734931	0.574580202643549	0.0101894578376011	LMO3	55885	LIM domain only 3
ENSG00000077616.11	6.60138792903198	1.49468761913808	0.653456208668924	0.0154735055316825	NAALAD2	10003	N-acetylated alpha-linked acidic dipeptidase 2
ENSG00000172845.15	396.701073985157	1.49400497441934	0.131337723066142	5.09872827787472e-12	SP3	6670	Sp3 transcription factor
ENSG00000172037.14	122.999593407206	1.49254182821364	0.312982359868247	0.000380573112956169	LAMB2	3913	laminin subunit beta 2
ENSG00000272333.6	10.7860446292608	1.49081863295873	0.959373925080207	0.0362878122071458	KMT2B	9757	lysine methyltransferase 2B
ENSG00000113621.14	605.5547852374	1.49023580166377	0.195122342532531	6.79627549686985e-07	TXNDC15	79770	thioredoxin domain containing 15
ENSG00000164953.16	128.333074034611	1.48984396067241	0.471984885759529	0.00505889378692771	TMEM67	91147	transmembrane protein 67
ENSG00000106992.19	57.6753649649123	1.48931945094648	0.586159972996412	0.0112100443916286	AK1	203	adenylate kinase 1
ENSG00000116824.5	1.99231952688627	1.488901191487	1.35929446097778	0.0584214993676709	CD2	914	CD2 molecule
ENSG00000125629.15	232.302609339029	1.48836472147579	0.214142452425842	3.53815554418387e-06	INSIG2	51141	insulin induced gene 2
ENSG00000074695.6	3558.55470466069	1.48828344559444	0.24437052369839	2.5316800027824e-05	LMAN1	3998	lectin, mannose binding 1
ENSG00000134201.12	650.342114731385	1.48828225915547	0.125500070077209	8.85372244878779e-13	GSTM5	2949	glutathione S-transferase mu 5
ENSG00000119866.22	7.47478820268147	1.48601015725828	0.871163674633111	0.0304473234142489	BCL11A	53335	BAF chromatin remodeling complex subunit BCL11A
ENSG00000196498.13	53.2644189499347	1.48497235543283	0.25758516612764	5.05012691252797e-05	NCOR2	9612	nuclear receptor corepressor 2
ENSG00000166473.17	48.0640203247654	1.48360018049311	0.314754201575839	0.000426115514371305	PKD1L2	114780	polycystin 1 like 2 (gene/pseudogene)
ENSG00000159899.14	294.341511212818	1.48354781501768	0.167987363302555	2.39975368661415e-08	NPR2	4882	natriuretic peptide receptor 2
ENSG00000248738.6	2.47403755340323	1.48036703226331	2.61102597064421	0.099638174195669	LOC101929237	101929237	uncharacterized LOC101929237
ENSG00000115523.16	1.44705338879934	1.48007718122891	2.92135917603857	0.106087622340444	GNLY	10578	granulysin
ENSG00000065600.12	125.066579123213	1.47989366531352	0.257337856339858	5.53067143509749e-05	PACC1	55248	proton activated chloride channel 1
ENSG00000174132.9	45.615722733034	1.47964888382524	0.276819461771443	0.000123470942114427	FAM174A	345757	family with sequence similarity 174 member A
ENSG00000123561.15	3.07023959639771	1.47937507396447	1.04241792365598	0.0427750854978113	SERPINA7	6906	serpin family A member 7
ENSG00000174010.9	53.5865077278664	1.47933654078071	0.236448115404655	1.82897764994794e-05	KLHL15	80311	kelch like family member 15
ENSG00000243244.6	301.602377372793	1.47886913441588	0.142990230595605	2.35796689666648e-10	STON1	11037	stonin 1
ENSG00000122012.14	4.41435408417757	1.47874182030986	0.900300062151203	0.0328262577990721	SV2C	22987	synaptic vesicle glycoprotein 2C
ENSG00000197647.11	68.2441577697887	1.47846250960788	0.321771610431917	0.00054105716564125	ZNF433	163059	zinc finger protein 433
ENSG00000137959.16	19.4432788151083	1.47740564699575	0.470546763664008	0.00538288370203424	IFI44L	10964	interferon induced protein 44 like
ENSG00000274425.1	12.8146958828824	1.47711987836742	0.679886298940818	0.0181040570254652	NA	NA	NA
ENSG00000167962.14	3.6267748383798	1.47643600719303	1.0135708945311	0.040889275433558	ZNF598	90850	zinc finger protein 598
ENSG00000102580.15	893.369778261988	1.47376984879375	0.0899308848090443	1.24468342950455e-21	DNAJC3	5611	DnaJ heat shock protein family (Hsp40) member C3
ENSG00000153395.10	22.8732453841242	1.47335231731395	0.365082901852766	0.0013949155904216	LPCAT1	79888	lysophosphatidylcholine acyltransferase 1
ENSG00000277534.1	13.516803447644	1.47196505670445	0.49707017368042	0.00670070016891293	NA	NA	NA
ENSG00000159461.15	1211.93004783747	1.47190665596626	0.16960606099126	4.53724096200997e-08	AMFR	267	autocrine motility factor receptor
ENSG00000205364.4	2.81274479150144	1.47146800266281	1.34482466789547	0.0591212250158977	MT1M	4499	metallothionein 1M
ENSG00000157227.13	98.6072619828755	1.47129785616787	0.196885984614778	1.18156142459113e-06	MMP14	4323	matrix metallopeptidase 14
ENSG00000204186.10	81.7423292905084	1.4709645799777	0.23623158217747	2.12703195086058e-05	ZDBF2	57683	zinc finger DBF-type containing 2
ENSG00000117151.13	325.215306722198	1.47066361104759	0.127483767810785	4.76556919881237e-12	CTBS	1486	chitobiase
ENSG00000165029.16	443.731552293083	1.47062973307013	0.112428085677479	1.21510044377541e-14	ABCA1	19	ATP binding cassette subfamily A member 1
ENSG00000173757.10	377.390742867738	1.46688363364697	0.196275330709179	1.31684522124804e-06	STAT5B	6777	signal transducer and activator of transcription 5B
ENSG00000028839.10	244.102269805476	1.46550564072325	0.176764246914962	1.40905527293904e-07	TBPL1	9519	TATA-box binding protein like 1
ENSG00000165195.15	93.864804384795	1.46475088727245	1.41668171804495	0.0630343570282265	PIGA	5277	phosphatidylinositol glycan anchor biosynthesis class A
ENSG00000135974.10	146.353168592282	1.46379502854698	0.219047180854859	8.49729643884153e-06	C2orf49	79074	chromosome 2 open reading frame 49
ENSG00000237913.1	5.72140506665191	1.46322504948067	0.751101347756423	0.0242487313107614	NA	NA	NA
ENSG00000105223.20	30.938164095277	1.46241482848845	0.602011365983183	0.0135478908584745	PLD3	23646	phospholipase D family member 3
ENSG00000026652.15	109.184448533017	1.46014674001454	0.28692647697061	0.000247850182602422	AGPAT4	56895	1-acylglycerol-3-phosphate O-acyltransferase 4
ENSG00000202198.1	1439.63765520173	1.45968497034083	0.238873906970699	3.0141916593088e-05	RN7SK	125050	RNA component of 7SK nuclear ribonucleoprotein
ENSG00000272647.3	9.54023049613032	1.45932611695064	0.846170428232267	0.0307031117602955	NA	NA	NA
ENSG00000103266.11	53.539948242901	1.45912444677393	0.634657891854847	0.0161626053731528	STUB1	10273	STIP1 homology and U-box containing protein 1
ENSG00000176171.11	761.082620669485	1.45707061509289	0.165982582870923	4.29780400716654e-08	BNIP3	664	BCL2 interacting protein 3
ENSG00000107099.15	36.5764161286779	1.45670838112785	0.623794686151765	0.015549369457954	DOCK8	81704	dedicator of cytokinesis 8
ENSG00000064205.10	7.34392731841386	1.45603061076521	0.755756668850074	0.0252223693504682	CCN5	8839	cellular communication network factor 5
ENSG00000229618.3	1.25312667409423	1.45567888290752	2.64083894867019	0.101838208155882	NA	NA	NA
ENSG00000274750.2	49.7201103937094	1.45514218087161	0.381621131918397	0.00212161908291673	H3C6	8353	H3 clustered histone 6
ENSG00000228791.8	7.11354180379612	1.45320676550196	1.48218230299414	0.0668825819212759	NA	NA	NA
ENSG00000213920.9	173.684401537888	1.45301290566044	0.170036500422625	7.49028310434622e-08	MDP1	145553	magnesium dependent phosphatase 1
ENSG00000248508.8	107.513761848065	1.4516517580065	0.180303453669769	3.81085185524612e-07	SRP14-AS1	100131089	SRP14 antisense RNA1 (head to head)
ENSG00000173432.12	1.73777122640922	1.45062297300119	1.73793384613416	0.0780412152446305	SAA1	6288	serum amyloid A1
ENSG00000284693.1	17.7553413744878	1.44988419049697	0.427629693039126	0.00409054596213669	LINC02606	100506022	long intergenic non-protein coding RNA 2606
ENSG00000167173.19	12.0151716828004	1.44610159620859	0.537112922475734	0.00996959932667226	C15orf39	56905	chromosome 15 open reading frame 39
ENSG00000198868.3	5.10018619123418	1.44589766110727	0.825059215384448	0.0302290410880026	NA	NA	NA
ENSG00000069482.7	1.57995171471604	1.44350247058537	1.77026026967647	0.0797781309378301	GAL	51083	galanin and GMAP prepropeptide
ENSG00000136379.12	408.507380240391	1.44335634719824	0.114369776152314	2.08592188797448e-13	ABHD17C	58489	abhydrolase domain containing 17C
ENSG00000287740.1	1.23427199622959	1.44309462992169	2.59880217824172	0.101889453068006	NA	NA	NA
ENSG00000184508.11	41.4083993319353	1.44301435744195	0.479115143258334	0.00668544541338972	HDDC3	374659	HD domain containing 3
ENSG00000090612.21	238.244387764307	1.44222115481306	0.191764256016319	1.47891441992198e-06	ZNF268	10795	zinc finger protein 268
ENSG00000122176.12	334.166886918895	1.44192500818342	0.152164527653803	6.51265774475191e-09	FMOD	2331	fibromodulin
ENSG00000008118.10	20.9094121254228	1.44072180545568	0.438686699967013	0.00490137040224249	CAMK1G	57172	calcium/calmodulin dependent protein kinase IG
ENSG00000223768.2	110.763975987761	1.43988018976025	0.183662760649085	7.05962995872641e-07	LINC00205	642852	long intergenic non-protein coding RNA 205
ENSG00000148690.12	206.989966676167	1.43757605376564	0.289671026175889	0.000363429279425577	FRA10AC1	118924	FRA10A associated CGG repeat 1
ENSG00000228801.6	27.7280769106746	1.43703855819258	0.511039871972813	0.00877578331116896	LOC102724330	102724330	uncharacterized LOC102724330
ENSG00000186716.21	61.6149131424958	1.43547241160381	0.689450717474817	0.0213427404643188	BCR	613	BCR activator of RhoGEF and GTPase
ENSG00000268119.6	5.82091192222065	1.43535112112276	1.6978672561592	0.0777442024485554	LOC105372321	105372321	uncharacterized LOC105372321
ENSG00000261759.1	156.253351411372	1.435301061411	0.176591275026351	3.85906833874418e-07	NA	NA	NA
ENSG00000226686.8	1.55069900980327	1.4342361040197	1.73353093355959	0.0792317645069188	LINC01535	101927667	long intergenic non-protein coding RNA 1535
ENSG00000216863.10	5.7358971615758	1.4321321491441	0.749016655868515	0.0264411343598866	LY86-AS1	285780	LY86 antisense RNA 1
ENSG00000107438.9	2816.36062757564	1.43201304198991	0.0987930113076722	6.82868369878194e-17	PDLIM1	9124	PDZ and LIM domain 1
ENSG00000129347.21	11.5410414589529	1.43154649459376	0.69777740679641	0.0222931880496037	KRI1	65095	KRI1 homolog
ENSG00000165923.16	4.76552915647218	1.43133889946761	1.01217950297257	0.0451042277330592	AGBL2	79841	ATP/GTP binding protein like 2
ENSG00000109572.14	601.964057571844	1.43106950004553	0.143502541599832	1.66388503263394e-09	CLCN3	1182	chloride voltage-gated channel 3
ENSG00000111684.11	122.010543127853	1.43090408666678	0.225654196742337	2.22209114088067e-05	LPCAT3	10162	lysophosphatidylcholine acyltransferase 3
ENSG00000183696.14	90.9971940748934	1.43037931344518	0.369585998501199	0.0021148896989915	UPP1	7378	uridine phosphorylase 1
ENSG00000249992.2	42.3798520974565	1.43008292189389	0.293915877040487	0.000424124008196535	TMEM158	25907	transmembrane protein 158 (gene/pseudogene)
ENSG00000130208.9	52.8627936909583	1.43004343887086	0.516729244987132	0.00948409062163724	APOC1	341	apolipoprotein C1
ENSG00000284498.1	1.98932344843879	1.42974791757492	1.37107349452289	0.0637496452794158	MIR564	693149	microRNA 564
ENSG00000095739.11	13.3179078224497	1.42878305543321	0.508649937249596	0.00895937738341764	BAMBI	25805	BMP and activin membrane bound inhibitor
ENSG00000169860.7	1.87989424869131	1.42806045285027	1.38383847923388	0.0643237354083221	P2RY1	5028	purinergic receptor P2Y1
ENSG00000255008.3	2.7831333762742	1.4276032488188	1.11640980065821	0.051242515801496	NA	NA	NA
ENSG00000130340.16	323.117214811031	1.42683078722998	0.156499682665172	2.59472288743285e-08	SNX9	51429	sorting nexin 9
ENSG00000261276.1	11.9552005161506	1.4264479887691	0.5127229771605	0.0093324431044541	NA	NA	NA
ENSG00000248994.2	3.9864218885093	1.42596869839603	1.06539138285695	0.0482612198855792	LOC105374618	105374618	uncharacterized LOC105374618
ENSG00000164967.10	72.6545771271388	1.42595289304912	0.448526287705528	0.0057614350624955	RPP25L	138716	ribonuclease P/MRP subunit p25 like
ENSG00000100504.17	538.334746358744	1.42583416571582	0.113061264890569	3.63108377680874e-13	PYGL	5836	glycogen phosphorylase L
ENSG00000103855.18	60.6848921215508	1.4256975591973	0.282091774287056	0.000331137252390233	CD276	80381	CD276 molecule
ENSG00000256043.3	381.774229493218	1.42503955235204	0.115335750349409	7.58120446371249e-13	CTSO	1519	cathepsin O
ENSG00000135070.15	248.85695813586	1.42326319726846	0.150068770853909	8.8071763219841e-09	ISCA1	81689	iron-sulfur cluster assembly 1
ENSG00000232160.7	13.0938563661242	1.42305900972299	0.578129599132475	0.014144488243675	RAP2C-AS1	101928578	RAP2C antisense RNA 1
ENSG00000167775.11	11.9013263210762	1.42156222513386	0.552173245692861	0.0120150068601389	CD320	51293	CD320 molecule
ENSG00000168209.5	12.8935408887821	1.42021609473194	0.678457287888949	0.0216169773068048	DDIT4	54541	DNA damage inducible transcript 4
ENSG00000074842.8	223.536865948826	1.41911269681276	0.406671161534097	0.00395653323176274	MYDGF	56005	myeloid derived growth factor
ENSG00000049239.12	413.467624841856	1.41719005879581	0.144442651485537	4.26169004629713e-09	H6PD	9563	hexose-6-phosphate dehydrogenase/glucose 1-dehydrogenase
ENSG00000153132.13	142.610398929108	1.41701653479946	0.242237231992155	7.29478346120692e-05	CLGN	1047	calmegin
ENSG00000168675.18	3.2002503155922	1.41699140365966	2.19174219846102	0.0944281036442217	LDLRAD4	753	low density lipoprotein receptor class A domain containing 4
ENSG00000226608.3	606.250071264383	1.4160845119597	0.143105700992421	3.4793000384986e-09	NA	NA	NA
ENSG00000177839.7	2.81855460369173	1.41584157145501	1.14322684327096	0.0536593460431357	PCDHB9	56127	protocadherin beta 9
ENSG00000124155.18	986.776588996608	1.41562426408285	0.358510042717279	0.00200364628459619	PIGT	51604	phosphatidylinositol glycan anchor biosynthesis class T
ENSG00000124253.11	6.11116922302709	1.4132871156981	1.38640029363026	0.0655771148343574	PCK1	5105	phosphoenolpyruvate carboxykinase 1
ENSG00000136161.12	217.42243833754	1.41281375874631	0.139866242273454	1.57072122879839e-09	RCBTB2	1102	RCC1 and BTB domain containing protein 2
ENSG00000053371.12	45.7203175106805	1.41178371213906	0.333015150910548	0.00124506456353733	AKR7A2	8574	aldo-keto reductase family 7 member A2
ENSG00000172803.18	2.10636899985875	1.41133268305747	1.61528902354562	0.0763591657917586	SNX32	254122	sorting nexin 32
ENSG00000164949.8	110.531933081757	1.40935696817481	0.237577455383744	6.63817863379187e-05	GEM	2669	GTP binding protein overexpressed in skeletal muscle
ENSG00000135763.10	33.320642202026	1.40921037876297	0.310318841660694	0.000774543806308586	URB2	9816	URB2 ribosome biogenesis homolog
ENSG00000120262.10	82.468865516871	1.40911305556226	0.215783199981579	1.77950987928858e-05	CCDC170	80129	coiled-coil domain containing 170
ENSG00000112851.14	2592.41727053232	1.40882968621545	0.116714974263773	2.92944697462226e-12	ERBIN	55914	erbb2 interacting protein
ENSG00000224596.8	85.6760535302226	1.40689404900665	0.262898762804134	0.000204941556468704	ZMIZ1-AS1	283050	ZMIZ1 antisense RNA 1
ENSG00000113742.14	374.260580139656	1.40663382290724	0.13386731229977	5.42135844406683e-10	CPEB4	80315	cytoplasmic polyadenylation element binding protein 4
ENSG00000198237.8	22.4920652460059	1.40478965379386	0.924706536242802	0.0410524327835517	NA	NA	NA
ENSG00000175470.20	38.4409991676772	1.40418987426885	0.460690630877403	0.00717974010152095	PPP2R2D	55844	protein phosphatase 2 regulatory subunit Bdelta
ENSG00000274349.4	43.9213815706743	1.403090232232	0.451761731799942	0.00650396938550024	ZNF658	26149	zinc finger protein 658
ENSG00000284930.1	2.16449758767783	1.40090511800176	1.43259179089054	0.069403692996379	LOC101928143	101928143	uncharacterized LOC101928143
ENSG00000163913.11	135.418010333736	1.39927952357383	0.290679318789708	0.00054586100786231	IFT122	55764	intraflagellar transport 122
ENSG00000184428.13	3.99446009502536	1.39718352747225	1.52375293418726	0.073944608346042	TOP1MT	116447	DNA topoisomerase I mitochondrial
ENSG00000163001.11	335.163676459662	1.39692223748967	0.170365946086447	4.99696499669691e-07	CFAP36	112942	cilia and flagella associated protein 36
ENSG00000279494.1	2.42214492617613	1.39662297746365	1.22889341504249	0.0595429162801017	NA	NA	NA
ENSG00000115935.17	445.264528622059	1.39554749539025	0.161417806369488	1.45741948019477e-07	WIPF1	7456	WAS/WASL interacting protein family member 1
ENSG00000214293.9	99.1325114429762	1.39481185535042	0.445265665382731	0.00639922469695078	APTR	100505854	Alu-mediated CDKN1A/p21 transcriptional regulator
ENSG00000157240.4	28.5225314940741	1.39389953256822	0.357480719480567	0.00233814481449008	FZD1	8321	frizzled class receptor 1
ENSG00000104904.12	1067.24018545286	1.39377575195004	0.540355239964276	0.0128508024146261	OAZ1	4946	ornithine decarboxylase antizyme 1
ENSG00000198205.6	8.33563458997171	1.39247102425642	0.618317032496668	0.0188378962772667	ZXDA	7789	zinc finger X-linked duplicated A
ENSG00000211584.14	261.921029531767	1.39159383236557	0.122312212670538	4.69163555154741e-11	SLC48A1	55652	solute carrier family 48 member 1
ENSG00000258484.4	195.812916422037	1.39137635370968	0.151759284487784	3.76806691496947e-08	SPESP1	246777	sperm equatorial segment protein 1
ENSG00000173141.5	167.278872805592	1.39020561055803	0.190597472995643	4.26138812394311e-06	MRPL57	78988	mitochondrial ribosomal protein L57
ENSG00000145912.8	195.257277014218	1.39010607489623	0.41618829902927	0.00516983722896314	NHP2	55651	NHP2 ribonucleoprotein
ENSG00000232368.1	197.060566612458	1.39004663360332	0.163793514667551	2.55222001115324e-07	NA	NA	NA
ENSG00000104447.12	322.65665673957	1.3882602707582	0.159463283975625	1.3619921072298e-07	TRPS1	7227	transcriptional repressor GATA binding 1
ENSG00000111802.14	419.669541511257	1.38725466224433	0.114896104698622	6.36791779810982e-12	TDP2	51567	tyrosyl-DNA phosphodiesterase 2
ENSG00000071246.11	27.243639247303	1.38538652247214	0.32563170169285	0.00141488353851592	VASH1	22846	vasohibin 1
ENSG00000204947.9	17.3969023723222	1.38482476769045	0.481541194246715	0.00918202362287258	ZNF425	155054	zinc finger protein 425
ENSG00000135643.5	458.483282809128	1.38480394489412	0.287795235138808	0.000600716889718138	KCNMB4	27345	potassium calcium-activated channel subfamily M regulatory beta subunit 4
ENSG00000148288.13	10.2043683897868	1.38442815372039	0.57214258928597	0.0159566319508685	GBGT1	26301	globoside alpha-1,3-N-acetylgalactosaminyltransferase 1 (FORS blood group)
ENSG00000146374.14	6.57141031795121	1.38323396571096	0.851856108420367	0.0371533891875732	RSPO3	84870	R-spondin 3
ENSG00000196220.16	13.1192414519921	1.38322764086736	0.991434548158848	0.0473963764030876	SRGAP3	9901	SLIT-ROBO Rho GTPase activating protein 3
ENSG00000159348.13	759.783225968329	1.38317898874231	0.140056823745	5.92441771190722e-09	CYB5R1	51706	cytochrome b5 reductase 1
ENSG00000183513.9	152.857072344553	1.38315580344048	0.182696769711054	2.44130892325212e-06	COA5	493753	cytochrome c oxidase assembly factor 5
ENSG00000087299.12	19.6773405870284	1.38243633734943	0.507013153221752	0.0108719291510558	L2HGDH	79944	L-2-hydroxyglutarate dehydrogenase
ENSG00000158290.17	4140.16296295379	1.38221603391734	0.0817167306772837	1.05645840992294e-20	CUL4B	8450	cullin 4B
ENSG00000237172.4	58.0950362827794	1.38033860194893	0.28442159342238	0.000562934906977515	B3GNT9	84752	UDP-GlcNAc:betaGal beta-1,3-N-acetylglucosaminyltransferase 9
ENSG00000123496.8	380.691459725146	1.38002847373694	0.128968238665294	5.26373183762667e-10	IL13RA2	3598	interleukin 13 receptor subunit alpha 2
ENSG00000271367.1	2.12974101972547	1.37999184301262	1.45736124858889	0.072474109406133	NA	NA	NA
ENSG00000069956.12	918.153203050963	1.37916038623054	0.109037057867935	1.06795153115356e-12	MAPK6	5597	mitogen-activated protein kinase 6
ENSG00000120725.13	141.368903318162	1.37814232911834	0.432781968725026	0.00631024769034477	SIL1	64374	SIL1 nucleotide exchange factor
ENSG00000136848.17	11.0877702238597	1.37710648830305	1.13438213596918	0.056433101799465	DAB2IP	153090	DAB2 interacting protein
ENSG00000270885.2	10.7326527304321	1.37674030716218	0.869279967283846	0.0393488968766868	RASL10B	91608	RAS like family 10 member B
ENSG00000214160.10	557.399718380405	1.37637232889979	0.125673831352464	2.72675182987004e-10	ALG3	10195	ALG3 alpha-1,3- mannosyltransferase
ENSG00000067715.14	7.30708570130444	1.37602831117391	0.847890208056107	0.0375509878246433	SYT1	6857	synaptotagmin 1
ENSG00000164306.11	121.843515727782	1.37549619636064	0.234767323790941	9.35196826458546e-05	PRIMPOL	201973	primase and DNA directed polymerase
ENSG00000228106.6	47.2457285049076	1.37533883427985	0.422524675403426	0.00589812958021083	NA	NA	NA
ENSG00000072401.15	168.623595609407	1.37456879956697	0.173274151323722	1.22576463438468e-06	UBE2D1	7321	ubiquitin conjugating enzyme E2 D1
ENSG00000167526.13	1253.9129601391	1.37440191251737	0.224505099772197	5.9000026078685e-05	RPL13	6137	ribosomal protein L13
ENSG00000111266.9	109.635898485343	1.37365406252566	0.203263910020947	1.51951485562342e-05	DUSP16	80824	dual specificity phosphatase 16
ENSG00000117899.11	910.263489998301	1.37330514978379	0.148267801721419	4.14355364688868e-08	MESD	23184	mesoderm development LRP chaperone
ENSG00000179593.16	1.29472312067372	1.37305446197302	2.49624638388025	0.10506474943697	ALOX15B	247	arachidonate 15-lipoxygenase type B
ENSG00000005893.16	6876.34621248954	1.37226610022223	0.0916430899191574	1.54501909276298e-16	LAMP2	3920	lysosomal associated membrane protein 2
ENSG00000164683.17	3.47005161007904	1.37183292977538	0.947335093467277	0.0459874639154202	HEY1	23462	hes related family bHLH transcription factor with YRPW motif 1
ENSG00000269296.1	2.44242283459335	1.37058207300126	1.31137740558543	0.0657705284888679	NA	NA	NA
ENSG00000164520.11	8.0275588707945	1.36906827974201	0.710204589135039	0.0283456601529035	RAET1E	135250	retinoic acid early transcript 1E
ENSG00000197858.11	26.6161498128412	1.36847014235807	0.496944147319026	0.0108509068094138	GPAA1	8733	glycosylphosphatidylinositol anchor attachment 1
ENSG00000180573.9	297.921656527219	1.36839599484271	0.159980763737061	3.26675907665607e-07	H2AC6	8334	H2A clustered histone 6
ENSG00000151715.8	11.3102755679692	1.36730558390577	1.67390539795893	0.0826256369405238	TMEM45B	120224	transmembrane protein 45B
ENSG00000171864.5	3.25494499842679	1.36693337341516	0.985923935433215	0.0485217651323623	PRND	23627	prion like protein doppel
ENSG00000116406.19	642.452381471079	1.36546260400224	0.122972240288954	2.22356230543527e-10	EDEM3	80267	ER degradation enhancing alpha-mannosidase like protein 3
ENSG00000148841.17	406.497000132799	1.36516746471666	0.123582709100026	2.64545256795459e-10	ITPRIP	85450	inositol 1,4,5-trisphosphate receptor interacting protein
ENSG00000154889.17	319.577824374636	1.36446931246844	0.233764778009658	0.000107994913418146	MPPE1	65258	metallophosphoesterase 1
ENSG00000233276.5	161.242868569323	1.36381182050553	0.289100200075083	0.000755144570290084	GPX1	2876	glutathione peroxidase 1
ENSG00000137714.3	69.2461668143414	1.36368734802248	0.277587867578891	0.000557987330599285	FDX1	2230	ferredoxin 1
ENSG00000004468.13	4.7339354201213	1.36343152612511	1.18580868163394	0.0603882354590068	CD38	952	CD38 molecule
ENSG00000106733.21	117.590135397911	1.36274440692898	0.238445789203109	0.000131707318433307	NMRK1	54981	nicotinamide riboside kinase 1
ENSG00000148291.10	5.15467693656707	1.36186766198092	0.757734547723798	0.0316628464438995	SURF2	6835	surfeit 2
ENSG00000267858.6	3.9677911829309	1.36137765719606	0.934834750225071	0.0460719938133329	MZF1-AS1	100131691	MZF1 antisense RNA 1
ENSG00000286545.1	7.18739698495303	1.3611639874109	0.888308105217408	0.0426101799998745	NA	NA	NA
ENSG00000250479.8	15.638167881955	1.36096896074112	0.506336459121065	0.0119257487627179	CHCHD10	400916	coiled-coil-helix-coiled-coil-helix domain containing 10
ENSG00000198075.10	1.90832846359384	1.3603758535216	1.87218955401098	0.0892304438854561	SULT1C4	27233	sulfotransferase family 1C member 4
ENSG00000181817.6	404.326443993995	1.35957443624375	0.149606256178411	7.19276808740989e-08	LSM10	84967	LSM10, U7 small nuclear RNA associated
ENSG00000243646.10	428.21498551972	1.35901591397499	0.181530511281327	3.9507951320617e-06	IL10RB	3588	interleukin 10 receptor subunit beta
ENSG00000182372.10	171.173701630565	1.35719559588476	0.324573780365759	0.00174211917907124	CLN8	2055	CLN8 transmembrane ER and ERGIC protein
ENSG00000170379.20	9.71995292654413	1.35608414853137	0.603318120531939	0.0199940211571788	TCAF2	285966	TRPM8 channel associated factor 2
ENSG00000033100.16	33.5003512001482	1.35595583532785	0.423920378712051	0.00660949837783781	CHPF2	54480	chondroitin polymerizing factor 2
ENSG00000226624.1	3.78173080122164	1.35583617857181	0.893504834733167	0.043643749773365	NA	NA	NA
ENSG00000136630.13	30.8738342893897	1.35454302570489	0.338551009190563	0.00237402007063492	HLX	3142	H2.0 like homeobox
ENSG00000064601.18	1170.14755646804	1.35452474986538	0.284584300704924	0.000745801880903709	CTSA	5476	cathepsin A
ENSG00000158525.15	5.12231370198451	1.35297120611142	0.954390413319724	0.047698563948501	CPA5	93979	carboxypeptidase A5
ENSG00000125730.17	44.8784812846723	1.35287300029066	0.522987524316097	0.0139286944001165	C3	718	complement C3
ENSG00000172935.9	16.4032035587026	1.35253060023827	0.468792175318007	0.00975353109846654	MRGPRF	116535	MAS related GPR family member F
ENSG00000140577.16	178.895672496545	1.35251605237458	0.171833910450048	1.87863468997045e-06	CRTC3	64784	CREB regulated transcription coactivator 3
ENSG00000198171.13	22.9579667335388	1.35176634565898	0.452270907507115	0.0086129218624443	DDRGK1	65992	DDRGK domain containing 1
ENSG00000132781.18	6.01678193761843	1.35151026698324	0.853373911060507	0.0406446666770103	MUTYH	4595	mutY DNA glycosylase
ENSG00000145916.19	65.1470804728274	1.35149573228872	0.343600934816472	0.00265880057876408	RMND5B	64777	required for meiotic nuclear division 5 homolog B
ENSG00000177453.7	4.94523498800229	1.35101272352148	1.03850815884402	0.0532092954450599	NIM1K	167359	NIM1 serine/threonine protein kinase
ENSG00000259431.6	67.6995773683204	1.35071991434999	0.345832555334942	0.00276143444597831	THTPA	79178	thiamine triphosphatase
ENSG00000047634.15	543.853576686035	1.35006154769397	0.129375989261236	2.29951031466676e-09	SCML1	6322	Scm polycomb group protein like 1
ENSG00000165181.16	4.97450041110436	1.34941746833837	0.886637318289659	0.0437267009841044	SHOC1	158401	shortage in chiasmata 1
ENSG00000204237.5	7.80575577386895	1.34903001723268	0.857750552845215	0.0413787461523974	OXLD1	339229	oxidoreductase like domain containing 1
ENSG00000107560.12	200.191841814251	1.34825915757837	0.893831042609961	0.044393280740727	RAB11FIP2	22841	RAB11 family interacting protein 2
ENSG00000200278.1	1.95305996080171	1.3472539444062	3.04989980745118	0.115293189277336	NA	NA	NA
ENSG00000248323.7	13.1385234014896	1.34682473627389	0.591799369685948	0.0198171604153578	LUCAT1	100505994	lung cancer associated transcript 1
ENSG00000177946.6	100.581386594613	1.34681111586159	0.198854254325387	2.0004531873477e-05	CENPBD1	92806	CENPB DNA-binding domain containing 1
ENSG00000203808.12	11.042773601504	1.34644847451649	0.755897988141105	0.0330152885346328	BVES-AS1	154442	BVES antisense RNA 1
ENSG00000223509.8	21.1072923007042	1.34644026994292	1.30685397653264	0.0683357043399463	NA	NA	NA
ENSG00000116151.14	4.70194914273901	1.34555770464009	0.810566738657852	0.0374713555172532	MORN1	79906	MORN repeat containing 1
ENSG00000227617.9	193.037897941436	1.34484410447167	0.169120609969409	1.64906452485309e-06	CERS6-AS1	100861402	CERS6 antisense RNA 1
ENSG00000088756.12	85.1558468365222	1.34453628074711	0.328024503970116	0.00210815969102545	ARHGAP28	79822	Rho GTPase activating protein 28
ENSG00000160870.14	2.91153836772005	1.34422819895028	1.19901365672743	0.0627964251897374	CYP3A7	1551	cytochrome P450 family 3 subfamily A member 7
ENSG00000127241.16	10857.3746201982	1.34417087913389	0.105354407969198	2.32785745451003e-12	MASP1	5648	mannan binding lectin serine peptidase 1
ENSG00000182389.19	8.13239238719064	1.34360320909911	0.843295027135681	0.0405225709507369	CACNB4	785	calcium voltage-gated channel auxiliary subunit beta 4
ENSG00000120925.16	510.454106437429	1.3435855034745	0.403695003921752	0.00591196704841562	RNF170	81790	ring finger protein 170
ENSG00000197081.14	285.420822974273	1.34317171756882	0.165755305752458	1.2408043651197e-06	IGF2R	3482	insulin like growth factor 2 receptor
ENSG00000064393.16	138.460618264078	1.34271775801743	0.180027328360636	5.19939524989493e-06	HIPK2	28996	homeodomain interacting protein kinase 2
ENSG00000260037.5	3.78326016658681	1.34257433785609	1.04660226886931	0.0546523148177729	NA	NA	NA
ENSG00000176909.12	1.58008596744332	1.34182893161965	1.61151437504441	0.0824253362658896	MAMSTR	284358	MEF2 activating motif and SAP domain containing transcriptional regulator
ENSG00000255561.7	57.4135993293996	1.33909295690305	0.298084286080363	0.00118078533718596	FDXACB1	91893	ferredoxin-fold anticodon binding domain containing 1
ENSG00000126218.12	26.2201216848579	1.33902321277348	0.640145210770608	0.0247016416692376	F10	2159	coagulation factor X
ENSG00000100580.8	195.697408494418	1.3385701780203	0.136899507494718	1.91631664504691e-08	TMED8	283578	transmembrane p24 trafficking protein family member 8
ENSG00000178952.11	415.157294440441	1.33845850304021	0.252294010343895	0.00036176735710547	TUFM	7284	Tu translation elongation factor, mitochondrial
ENSG00000163083.6	30.5020234573417	1.33742313757176	0.403282027431192	0.00607954268240309	INHBB	3625	inhibin subunit beta B
ENSG00000163864.17	12.6573506943999	1.33740549103584	0.534875268210243	0.0160079899340688	NMNAT3	349565	nicotinamide nucleotide adenylyltransferase 3
ENSG00000162409.11	37.7358992434101	1.33650702980915	0.32212288611962	0.00206197993845031	PRKAA2	5563	protein kinase AMP-activated catalytic subunit alpha 2
ENSG00000169116.11	15.0835372759679	1.33582256277744	0.527379860510202	0.0153470305296276	PARM1	25849	prostate androgen-regulated mucin-like protein 1
ENSG00000231551.8	7.54194485201241	1.33554091767595	0.610928455187279	0.0223552961038962	NA	NA	NA
ENSG00000233952.1	13.7853304818591	1.33503657302592	0.51003954729693	0.0140006384452667	NA	NA	NA
ENSG00000215630.6	6.71963275339966	1.33461550730091	0.774982427792138	0.036015649133302	NA	NA	NA
ENSG00000120742.11	981.76491338492	1.3340914444417	0.102487676522886	1.34864676563407e-12	SERP1	27230	stress associated endoplasmic reticulum protein 1
ENSG00000196776.16	362.705235378844	1.33342796614185	0.239545287428558	0.000235468015767809	CD47	961	CD47 molecule
ENSG00000083067.22	15.0438426858506	1.33155639619207	0.797828362225418	0.037989398539167	TRPM3	80036	transient receptor potential cation channel subfamily M member 3
ENSG00000071575.11	28.3685335740742	1.33152939827255	0.408693475791949	0.00657928818506049	TRIB2	28951	tribbles pseudokinase 2
ENSG00000198482.13	27.6300536256884	1.3306922422759	0.479831155584991	0.0116619871809094	ZNF808	388558	zinc finger protein 808
ENSG00000088682.14	400.371320126732	1.3304585948258	0.178564495490178	5.93412987277593e-06	COQ9	57017	coenzyme Q9
ENSG00000111912.20	119.999722148752	1.32875168886864	0.322081067697583	0.00217609678029209	NCOA7	135112	nuclear receptor coactivator 7
ENSG00000117410.14	1077.18965637172	1.32817397074664	0.114849518391238	1.30309386792125e-10	ATP6V0B	533	ATPase H+ transporting V0 subunit b
ENSG00000110844.13	18.1935390697215	1.32565102896731	0.541982482287018	0.017142304934412	PRPF40B	25766	pre-mRNA processing factor 40 homolog B
ENSG00000177030.16	22.1437513429285	1.32473512841526	0.591764078212698	0.0215254374111109	DEAF1	10522	DEAF1 transcription factor
ENSG00000106392.11	109.285607700176	1.32381225447637	0.177050931243813	6.11974374515714e-06	C1GALT1	56913	core 1 synthase, glycoprotein-N-acetylgalactosamine 3-beta-galactosyltransferase 1
ENSG00000023318.8	1613.17546899957	1.32298837435486	0.132009230884222	1.44926769559418e-08	ERP44	23071	endoplasmic reticulum protein 44
ENSG00000225697.13	150.405721508252	1.32257106797689	0.440717274664901	0.00921937070617271	SLC26A6	65010	solute carrier family 26 member 6
ENSG00000117862.13	1413.85498015531	1.32196352666366	0.121909740888761	1.20521212559725e-09	TXNDC12	51060	thioredoxin domain containing 12
ENSG00000213204.8	8.55735965422521	1.32082848620689	0.763911350744621	0.0364826709932707	NA	NA	NA
ENSG00000142188.17	855.733737163033	1.32057709898321	0.0976537079710216	4.25748246377603e-13	TMEM50B	757	transmembrane protein 50B
ENSG00000196569.12	274.173251715565	1.31905108526664	0.360633156974252	0.00445170215155744	LAMA2	3908	laminin subunit alpha 2
ENSG00000160219.12	10.8387705339393	1.31853813234369	0.726360175056928	0.0332801889268115	GAB3	139716	GRB2 associated binding protein 3
ENSG00000132906.18	94.5679021284979	1.31785409934242	0.218804094195969	0.000112887315735102	CASP9	842	caspase 9
ENSG00000235652.9	38.7124625018522	1.31773646696844	0.572419944977062	0.0202900109480531	LOC100507557	100507557	uncharacterized LOC100507557
ENSG00000126803.9	352.710791937464	1.31649091875571	0.227368230665223	0.000169784079722491	HSPA2	3306	heat shock protein family A (Hsp70) member 2
ENSG00000169122.11	74.712214683309	1.31632559530561	0.20578010947695	5.73472427312128e-05	FAM110B	90362	family with sequence similarity 110 member B
ENSG00000188933.16	104.025119017727	1.3161708576211	0.219641698343448	0.000118039333125686	USP32P1	162632	ubiquitin specific peptidase 32 pseudogene 1
ENSG00000154222.14	63.0128927240661	1.31601369614704	1.03564556907112	0.056387198068602	CC2D1B	200014	coiled-coil and C2 domain containing 1B
ENSG00000135698.10	2852.35662810986	1.31596247971802	0.112083217481174	1.1851245025923e-10	MPHOSPH6	10200	M-phase phosphoprotein 6
ENSG00000161671.16	61.6165073343477	1.31554665370142	0.372438330300211	0.00512039712354662	EMC10	284361	ER membrane protein complex subunit 10
ENSG00000137409.19	261.221799322937	1.31504238209965	0.205243341270955	5.652793219647e-05	MTCH1	23787	mitochondrial carrier 1
ENSG00000166454.10	460.991666247669	1.31474261680292	0.12268236440415	2.24052019417031e-09	ATMIN	23300	ATM interactor
ENSG00000266989.1	10.144355493084	1.31436314869696	0.502074853156023	0.0147988879011449	NA	NA	NA
ENSG00000093010.14	323.492966064729	1.31375637011839	0.845205391499312	0.0439762772581943	COMT	1312	catechol-O-methyltransferase
ENSG00000240708.2	8.69136355255149	1.31313746167137	0.602708616254109	0.0235462630723012	NA	NA	NA
ENSG00000102595.20	717.605929306197	1.31279799035558	0.18311947333877	1.29254098310207e-05	UGGT2	55757	UDP-glucose glycoprotein glucosyltransferase 2
ENSG00000185475.11	1325.81504886772	1.31166800492178	0.116490491110154	5.10909370378475e-10	TMEM179B	374395	transmembrane protein 179B
ENSG00000286259.1	1.59245497849802	1.31118321189485	1.7388831719123	0.0891795206850298	NA	NA	NA
ENSG00000285906.2	67.0744454397349	1.31096154565834	0.240051095162101	0.000334261141080338	NA	NA	NA
ENSG00000127314.18	1274.37373547713	1.31070011605336	0.083629360677932	1.43807425459519e-16	RAP1B	5908	RAP1B, member of RAS oncogene family
ENSG00000235703.6	13.1107702355025	1.31048923523135	0.920889912131725	0.0495680225447	LINC00894	100272228	long intergenic non-protein coding RNA 894
ENSG00000161618.10	9.40752440649928	1.30701114316981	0.585951821028275	0.0225106662224968	ALDH16A1	126133	aldehyde dehydrogenase 16 family member A1
ENSG00000166596.15	3.48720682995203	1.30656532868113	1.04936787288127	0.0580027136754364	CFAP52	146845	cilia and flagella associated protein 52
ENSG00000228021.7	3.72878311570678	1.30483595552303	1.26658307317652	0.070765009186481	LOC283038	283038	uncharacterized LOC283038
ENSG00000166250.12	1532.08252967835	1.303648336122	0.107874648725725	5.40780621176804e-11	CLMP	79827	CXADR like membrane protein
ENSG00000230869.1	1.57842535975034	1.30361071581676	1.6871233145582	0.0885702257261838	NA	NA	NA
ENSG00000154309.8	92.3892680444741	1.30359486883153	0.21879094147199	0.00013766461344785	DISP1	84976	dispatched RND transporter family member 1
ENSG00000220583.1	7.48105046703419	1.30306761496087	0.733565210737134	0.0353161555696981	NA	NA	NA
ENSG00000090376.11	8.51885030133113	1.30274149391657	0.958138984876138	0.0527144213085119	IRAK3	11213	interleukin 1 receptor associated kinase 3
ENSG00000144320.14	512.657613078234	1.30256593730666	0.122065339333854	3.72847865856098e-09	LNPK	80856	lunapark, ER junction formation factor
ENSG00000174705.13	413.269738595808	1.30253773443848	0.154560398927375	1.06898466801275e-06	SH3PXD2B	285590	SH3 and PX domains 2B
ENSG00000260914.3	11.9775576492576	1.30115814817596	0.999472082851132	0.0555169901736693	NA	NA	NA
ENSG00000183762.12	100.771441590924	1.3007405458283	0.184403305336974	1.81241925720015e-05	KREMEN1	83999	kringle containing transmembrane protein 1
ENSG00000203930.12	144.60534690516	1.30023101739499	0.189857619166622	2.77598535886732e-05	LINC00632	286411	long intergenic non-protein coding RNA 632
ENSG00000163346.17	153.397799883046	1.30005187524386	0.155807744272862	1.41147558910044e-06	PBXIP1	57326	PBX homeobox interacting protein 1
ENSG00000085465.13	11.1263317723267	1.29998239339344	0.517880606254706	0.0169528910343281	OVGP1	5016	oviductal glycoprotein 1
ENSG00000171817.17	16.1008877119092	1.29951738916563	0.691101943540561	0.031849498496486	ZNF540	163255	zinc finger protein 540
ENSG00000198832.10	100.515703085624	1.29902105941127	0.308368652037695	0.00221086150838122	SELENOM	140606	selenoprotein M
ENSG00000171840.12	17.4996465035144	1.29795593311744	0.425057552475547	0.00927575790273332	NINJ2	4815	ninjurin 2
ENSG00000169093.16	17.5053285336378	1.29731013047172	0.557206879723862	0.0206177393890734	ASMTL	8623	acetylserotonin O-methyltransferase like
ENSG00000151065.14	49.7402582082136	1.29723163873312	0.390833891421023	0.00689989368228935	DCP1B	196513	decapping mRNA 1B
ENSG00000196352.15	516.171382753618	1.2971655275159	0.0966003441929097	1.22441588216853e-12	CD55	1604	CD55 molecule (Cromer blood group)
ENSG00000091844.8	4.30620383542427	1.29690045475423	1.13728841458755	0.0641319250069616	RGS17	26575	regulator of G protein signaling 17
ENSG00000185085.2	18.8105159772714	1.29509182471569	0.444726267619187	0.0108088796025401	INTS5	80789	integrator complex subunit 5
ENSG00000143819.12	24.3999836549433	1.29472937814869	0.404936099694168	0.00796995777403317	EPHX1	2052	epoxide hydrolase 1
ENSG00000167792.13	69.6018026947459	1.29177099319681	0.495389193136959	0.0157267919912659	NDUFV1	4723	NADH:ubiquinone oxidoreductase core subunit V1
ENSG00000157168.20	187.968773697297	1.29097952339447	0.180711015670903	1.71497765132932e-05	NRG1	3084	neuregulin 1
ENSG00000181481.14	130.695446194614	1.29089857325536	0.19770251976525	5.69375787408129e-05	RNF135	84282	ring finger protein 135
ENSG00000165898.14	64.1581303051173	1.29035619801679	0.283146306597455	0.00144999666977939	ISCA2	122961	iron-sulfur cluster assembly 2
ENSG00000236432.8	16.101466856851	1.2901791759838	0.446814342205688	0.0113804401153943	MFF-DT	654841	MFF divergent transcript
ENSG00000082641.16	292.32961791716	1.28927185631005	0.148357065559517	7.3340292456672e-07	NFE2L1	4779	nuclear factor, erythroid 2 like 1
ENSG00000179085.7	64.843037319748	1.2859530374	0.379935004179372	0.00651900158642904	DPM3	54344	dolichyl-phosphate mannosyltransferase subunit 3, regulatory
ENSG00000123080.12	332.297357765655	1.28546205838806	0.140711608943615	3.01912121783687e-07	CDKN2C	1031	cyclin dependent kinase inhibitor 2C
ENSG00000224165.6	10.0146379366699	1.28401569004779	0.794738535874467	0.0430228173724328	DNAJC27-AS1	729723	DNAJC27 antisense RNA 1
ENSG00000157557.13	347.030947938087	1.28348994088273	0.124557283424716	1.56918941364958e-08	ETS2	2114	ETS proto-oncogene 2, transcription factor
ENSG00000213614.9	1325.93031972211	1.28346678588486	0.313035001948679	0.00279379812350954	HEXA	3073	hexosaminidase subunit alpha
ENSG00000167232.14	129.377588996412	1.28264765169248	0.235872655938059	0.000408422132782076	ZNF91	7644	zinc finger protein 91
ENSG00000242852.7	20.18059315711	1.28212538807904	0.509334710040587	0.0174413955390627	ZNF709	163051	zinc finger protein 709
ENSG00000162976.13	98.2281536250911	1.28131210995651	0.223426473533737	0.000258278484635092	SLC66A3	130814	solute carrier family 66 member 3
ENSG00000177640.16	8.01201710589004	1.28037327124623	0.797013738495444	0.0437681635289171	CASC2	255082	cancer susceptibility 2
ENSG00000166546.14	2.3912748751784	1.28025091344172	1.24352358748011	0.0720825174452641	BEAN1	146227	brain expressed associated with NEDD4 1
ENSG00000279622.2	5.72233667904787	1.27939516285757	0.681404507740814	0.0330531251581135	NA	NA	NA
ENSG00000158966.16	107.421286431277	1.2793332959876	0.172759596356989	1.16263758075708e-05	CACHD1	57685	cache domain containing 1
ENSG00000100564.9	94.6920095557709	1.27843100748971	0.269343671084255	0.00113180684883728	PIGH	5283	phosphatidylinositol glycan anchor biosynthesis class H
ENSG00000158406.4	44.5070082912931	1.27820378819688	0.332578572585736	0.00404883571709509	H4C8	8365	H4 clustered histone 8
ENSG00000035664.11	10.7394968771271	1.2781958395598	0.689198946245113	0.0337745596634306	DAPK2	23604	death associated protein kinase 2
ENSG00000169174.11	7.79530020914292	1.27806694759776	0.684152382637705	0.0335458564730577	PCSK9	255738	proprotein convertase subtilisin/kexin type 9
ENSG00000116815.16	202.075433705253	1.27783685712018	0.145950014084577	7.52740925085409e-07	CD58	965	CD58 molecule
ENSG00000131871.15	803.268359244248	1.2777093220605	0.146310482386047	7.92729731575982e-07	SELENOS	55829	selenoprotein S
ENSG00000267449.1	39.1163938665989	1.27587695118593	0.339846136050927	0.00467247309722747	NA	NA	NA
ENSG00000115275.13	75.1947756645742	1.274970713719	0.411483494822602	0.00946508001232235	MOGS	7841	mannosyl-oligosaccharide glucosidase
ENSG00000121691.7	1416.61649928521	1.27494179932811	0.135882545002066	1.9271586500525e-07	CAT	847	catalase
ENSG00000100591.8	568.397718327816	1.2747613367126	0.134194162882737	1.33879246792309e-07	AHSA1	10598	activator of HSP90 ATPase activity 1
ENSG00000234350.5	26.5397417051127	1.27436147681878	2.43520138656418	0.110603781635918	LOC101926913	101926913	uncharacterized LOC101926913
ENSG00000155545.19	103.31444880384	1.27433866194766	0.49184729837288	0.0165279426959575	MIER3	166968	MIER family member 3
ENSG00000073464.12	14.9567426976395	1.27429747469827	0.428027529829902	0.0106204773596133	CLCN4	1183	chloride voltage-gated channel 4
ENSG00000213995.11	38.7344243683003	1.2740657735405	0.283221632977247	0.00166039400520725	NAXD	55739	NAD(P)HX dehydratase
ENSG00000118402.6	104.390252718141	1.2738946587667	0.247960793335628	0.000679625311062469	ELOVL4	6785	ELOVL fatty acid elongase 4
ENSG00000169016.17	123.689651825595	1.27358683153157	0.180045262498691	2.36365473613504e-05	E2F6	1876	E2F transcription factor 6
ENSG00000148290.10	29.9582507606354	1.27284580705516	0.336255951678991	0.00451726587901755	SURF1	6834	SURF1 cytochrome c oxidase assembly factor
ENSG00000126602.11	52.0399925991911	1.27280294900716	0.478286499969301	0.0154987952620241	TRAP1	10131	TNF receptor associated protein 1
ENSG00000260046.1	2.09907487461098	1.271707399488	1.40891784620218	0.0808737293772843	NA	NA	NA
ENSG00000007376.8	3.0987688707489	1.27103539630707	1.13425168231019	0.0665442316424017	RPUSD1	113000	RNA pseudouridine synthase domain containing 1
ENSG00000188672.18	9.18275826473688	1.27076005494676	0.694587916149641	0.0351997200413915	RHCE	6006	Rh blood group CcEe antigens
ENSG00000164885.13	27.398396082092	1.27035723475479	0.375530984856683	0.00700819931078285	CDK5	1020	cyclin dependent kinase 5
ENSG00000185624.15	363.795267251758	1.27031366934182	0.265295174520174	0.00111877932792927	P4HB	5034	prolyl 4-hydroxylase subunit beta
ENSG00000111725.11	111.937423544548	1.27024520375675	0.177286685943894	2.14547372635814e-05	PRKAB1	5564	protein kinase AMP-activated non-catalytic subunit beta 1
ENSG00000240801.1	74.6730295659054	1.26989735498069	0.204168045759201	0.000118795170217876	NA	NA	NA
ENSG00000252690.3	7.17860456443266	1.26974061559304	0.9398366733867	0.054879305966094	NA	NA	NA
ENSG00000166450.13	38.5736000878793	1.26962520853423	0.501805812645008	0.01768843412963	PRTG	283659	protogenin
ENSG00000180938.6	2.62232852215813	1.26942831956786	1.07010540931148	0.0631294997176223	ZNF572	137209	zinc finger protein 572
ENSG00000176046.8	112.215433240822	1.26861809199868	0.857348005649939	0.0493494528379932	NUPR1	26471	nuclear protein 1, transcriptional regulator
ENSG00000117600.12	451.419571798672	1.26795582900108	0.112356411035642	1.43892803561591e-09	PLPPR4	9890	phospholipid phosphatase related 4
ENSG00000198680.4	14.5786952442766	1.26784467473282	0.511915118694669	0.0187810395375264	TUSC1	286319	tumor suppressor candidate 1
ENSG00000147654.15	141.601313132797	1.26739668652256	0.157852236400135	4.12579278785308e-06	EBAG9	9166	estrogen receptor binding site associated antigen 9
ENSG00000204427.12	119.945034190407	1.26734701062547	0.217549284648443	0.000250424251364319	ABHD16A	7920	abhydrolase domain containing 16A
ENSG00000253716.6	36.4863446056024	1.26674079527421	0.331736092100389	0.00446255705026808	MINCR	100507316	MYC-induced long non-coding RNA
ENSG00000138463.9	164.416786061707	1.26634543421237	0.158199414603184	4.40042183349715e-06	SLC49A4	84925	solute carrier family 49 member 4
ENSG00000171815.5	4.54220283836229	1.26632271096861	0.836355985976933	0.0479147829170293	PCDHB1	29930	protocadherin beta 1
ENSG00000139178.11	215.1701736649	1.26630677628774	0.162901406680303	6.98050938053417e-06	C1RL	51279	complement C1r subcomponent like
ENSG00000272917.1	10.3628720101839	1.26621147500718	1.46548256401942	0.0836290146985908	NA	NA	NA
ENSG00000100364.18	168.874263433336	1.26540776324926	0.182106199336695	3.37406715615092e-05	KIAA0930	23313	KIAA0930
ENSG00000122986.13	24.6863922143292	1.26443864439414	0.398829387793901	0.00894091061981481	HVCN1	84329	hydrogen voltage gated channel 1
ENSG00000198736.11	229.008122469358	1.26430412915031	0.40871752433639	0.00977301054205797	MSRB1	51734	methionine sulfoxide reductase B1
ENSG00000158201.10	43.5261477702086	1.26353662141756	0.273755688474964	0.00153305267772207	ABHD3	171586	abhydrolase domain containing 3
ENSG00000197943.10	69.8310407265934	1.26264538214959	0.295876006105174	0.00248329162078166	PLCG2	5336	phospholipase C gamma 2
ENSG00000100926.15	748.669956658391	1.26251076406335	0.145693413129864	1.16682794208714e-06	TM9SF1	10548	transmembrane 9 superfamily member 1
ENSG00000137414.6	302.229236131069	1.2616174696967	0.138120370715306	4.49820951225414e-07	FAM8A1	51439	family with sequence similarity 8 member A1
ENSG00000152642.10	46.4613048657751	1.26108476025078	0.247207483970383	0.000761505633538072	GPD1L	23171	glycerol-3-phosphate dehydrogenase 1 like
ENSG00000105677.12	310.355297356271	1.26092484386308	0.134181651877671	2.40736337495542e-07	TMEM147	10430	transmembrane protein 147
ENSG00000268403.2	13.9361119960017	1.26072767591217	0.557469530147079	0.0239602283398293	LOC644656	644656	uncharacterized LOC644656
ENSG00000114805.17	25.4482105970611	1.26029528939098	0.530616402357474	0.021069399467851	PLCH1	23007	phospholipase C eta 1
ENSG00000100422.14	352.761642815814	1.2601176978109	0.144243410667326	1.05579961290675e-06	CERK	64781	ceramide kinase
ENSG00000141425.18	590.28413390094	1.2600133798239	0.119072663732344	1.31179121248987e-08	RPRD1A	55197	regulation of nuclear pre-mRNA domain containing 1A
ENSG00000153896.19	24.4469116413374	1.25886246041462	0.391430045874964	0.00868508459214795	ZNF599	148103	zinc finger protein 599
ENSG00000152409.9	66.3150805181413	1.25712242083388	0.235585227592321	0.000575346756370051	JMY	133746	junction mediating and regulatory protein, p53 cofactor
ENSG00000116209.12	5790.31553461245	1.25672174881492	0.0854621248048482	9.14349723794493e-14	TMEM59	9528	transmembrane protein 59
ENSG00000119523.10	236.651724056644	1.25629336291915	0.14140498515961	8.551493346102e-07	ALG2	85365	ALG2 alpha-1,3/1,6-mannosyltransferase
ENSG00000164318.18	17.0639512186632	1.25541682850402	0.425510866358988	0.0116838117652346	EGFLAM	133584	EGF like, fibronectin type III and laminin G domains
ENSG00000125812.16	84.9356657281744	1.25442805184804	0.219982303395739	0.000348696821910634	GZF1	64412	GDNF inducible zinc finger protein 1
ENSG00000126368.6	7.10642642828252	1.25388031412037	0.745993833725163	0.0420338325150367	NR1D1	9572	nuclear receptor subfamily 1 group D member 1
ENSG00000100307.13	19.3234279734766	1.25383982903115	0.52869094001326	0.0216779913568008	CBX7	23492	chromobox 7
ENSG00000086544.3	10.3203570333059	1.25333512975538	0.561752167445708	0.0252549290247129	ITPKC	80271	inositol-trisphosphate 3-kinase C
ENSG00000134575.13	132.622285522498	1.25066147461874	0.267103421150239	0.00150143669618612	ACP2	53	acid phosphatase 2, lysosomal
ENSG00000206052.11	117.621640971484	1.25051615323412	0.577008591342152	0.0270117307691159	DOK6	220164	docking protein 6
ENSG00000109686.18	650.432862640514	1.25012059736743	0.115795286938223	9.21465814630133e-09	SH3D19	152503	SH3 domain containing 19
ENSG00000267219.1	4.15586113541585	1.24899682217236	0.886432390491539	0.0535242747758129	NA	NA	NA
ENSG00000269919.1	4.18466381394642	1.24891450756333	1.01877873328919	0.0622274280292128	NA	NA	NA
ENSG00000152763.17	27.8725073828461	1.24774681755999	0.501479100444063	0.0195260615833467	WDR78	79819	WD repeat domain 78
ENSG00000197208.6	97.2276075201748	1.24747982704442	0.219874899049109	0.000377035379388751	SLC22A4	6583	solute carrier family 22 member 4
ENSG00000171617.14	177.587222322917	1.24683961384148	0.306447183644681	0.00351726887926029	ENC1	8507	ectodermal-neural cortex 1
ENSG00000140795.13	7.17951577488291	1.24552313256517	1.10064518426669	0.0674634324854996	MYLK3	91807	myosin light chain kinase 3
ENSG00000169359.16	316.06164571992	1.24522911915061	0.180425904665823	4.67361418712642e-05	SLC33A1	9197	solute carrier family 33 member 1
ENSG00000154328.16	52.2111782802281	1.2444217795013	0.331159590913998	0.00504660088101132	NEIL2	252969	nei like DNA glycosylase 2
ENSG00000116857.17	451.609235399002	1.24335963752595	0.266070399275245	0.00156553183655444	TMEM9	252839	transmembrane protein 9
ENSG00000058600.16	67.6596627677327	1.24326162816286	0.370997304459971	0.00783401182379823	POLR3E	55718	RNA polymerase III subunit E
ENSG00000271707.1	2.97555990533139	1.24311696507088	1.11771808404457	0.068918056854662	NA	NA	NA
ENSG00000074935.14	153.571199089657	1.24306139132284	0.258985323754156	0.00132627472037031	TUBE1	51175	tubulin epsilon 1
ENSG00000174851.16	47.0631646178657	1.2423029554271	0.330939710896621	0.00515744173831837	YIF1A	10897	Yip1 interacting factor homolog A, membrane trafficking protein
ENSG00000144749.13	27.3305424796313	1.24123603385382	0.35770365780492	0.00702374650697532	LRIG1	26018	leucine rich repeats and immunoglobulin like domains 1
ENSG00000141012.13	23.1540598832201	1.24112869658626	0.431527140306059	0.0133363453342529	GALNS	2588	galactosamine (N-acetyl)-6-sulfatase
ENSG00000262831.1	63.4643032906806	1.24105028254801	0.2961941361185	0.00305444906571765	NA	NA	NA
ENSG00000126903.16	95.7258574272982	1.24001331159971	0.333372723187654	0.00540847219537133	SLC10A3	8273	solute carrier family 10 member 3
ENSG00000167740.9	154.402467342994	1.23950459525134	0.40711313559911	0.0110618191459554	CYB5D2	124936	cytochrome b5 domain containing 2
ENSG00000105612.9	131.824149518993	1.2390424890422	0.260008985878685	0.00146008522176976	DNASE2	1777	deoxyribonuclease 2, lysosomal
ENSG00000172216.6	68.3509044964348	1.23858230660168	0.290106760462429	0.00278567199736915	CEBPB	1051	CCAAT enhancer binding protein beta
ENSG00000204802.3	6.8119357351337	1.23833557528655	0.932084731542444	0.057678214985474	LOC102724238	102724238	uncharacterized LOC102724238
ENSG00000214140.11	4.89596560594022	1.23832168579568	0.837460441865028	0.0510211400319531	PRCD	768206	photoreceptor disc component
ENSG00000120324.9	4.07624907751555	1.2379994972511	0.892228045300049	0.0550613054563911	PCDHB10	56126	protocadherin beta 10
ENSG00000168701.19	1367.38148107137	1.23788521806744	0.149539109481727	3.73886123142956e-06	TMEM208	29100	transmembrane protein 208
ENSG00000106628.10	96.8634505882548	1.23775286136617	0.271560553276591	0.0018698890830943	POLD2	5425	DNA polymerase delta 2, accessory subunit
ENSG00000273344.1	17.8576477883621	1.23767400632879	0.44320470540934	0.0148725730821307	PAXIP1-AS1	202781	PAXIP1 antisense RNA 1 (head to head)
ENSG00000217648.1	33.8180326181519	1.2370771467884	0.323462244140062	0.00491319752571679	NA	NA	NA
ENSG00000197961.11	179.358571703151	1.23692266668476	0.310061003532848	0.0040384899715996	ZNF121	7675	zinc finger protein 121
ENSG00000140937.14	1048.83969947186	1.23518353290197	0.103850427792611	6.40328906890193e-10	CDH11	1009	cadherin 11
ENSG00000246889.2	4.53082715573753	1.23401933052945	1.03593664606268	0.0645640713836513	NA	NA	NA
ENSG00000166130.15	336.380696024123	1.23347612113124	0.161863308447884	1.4083092382295e-05	IKBIP	121457	IKBKB interacting protein
ENSG00000269028.3	1655.50585515309	1.23275356924401	0.136770770596518	9.80944437309464e-07	MTRNR2L2	100462981	MT-RNR2 like 2
ENSG00000130702.15	14.7393743008061	1.2327398681357	0.666436375233572	0.0366790810966424	LAMA5	3911	laminin subunit alpha 5
ENSG00000086696.11	2914.18208298076	1.23264893577672	0.0732413969269716	9.27265192739949e-17	HSD17B2	3294	hydroxysteroid 17-beta dehydrogenase 2
ENSG00000139767.10	2.73373494956275	1.23252831993961	1.31933481118196	0.0809736758180627	SRRM4	84530	serine/arginine repetitive matrix 4
ENSG00000240972.2	172.170566008014	1.23193731989735	0.378944928530788	0.00916340910700755	MIF	4282	macrophage migration inhibitory factor
ENSG00000085063.16	37646.4006624146	1.23051984645043	0.110299963225193	6.06613476077482e-09	CD59	966	CD59 molecule (CD59 blood group)
ENSG00000087086.15	751320.167785405	1.22841172659655	0.0909254313030417	9.73030924479804e-12	FTL	2512	ferritin light chain
ENSG00000104859.15	2.29578057124922	1.22755895764372	1.17838088627072	0.0745831959969487	CLASRP	11129	CLK4 associating serine/arginine rich protein
ENSG00000106976.20	31.7181673533563	1.22705838696011	1.88348390310311	0.102401355740833	DNM1	1759	dynamin 1
ENSG00000119185.12	656.327745047563	1.22669707054104	0.0947128114652033	5.03503956096105e-11	ITGB1BP1	9270	integrin subunit beta 1 binding protein 1
ENSG00000125970.12	29.1064937954007	1.22616706860173	1.06003995610397	0.0671727507090505	RALY	22913	RALY heterogeneous nuclear ribonucleoprotein
ENSG00000113108.19	5.92193492306648	1.22587416395708	0.739817644679708	0.0450623821692663	APBB3	10307	amyloid beta precursor protein binding family B member 3
ENSG00000188070.9	84.3315727088113	1.22543196338049	0.205648727754046	0.000298469874745833	C11orf95	65998	chromosome 11 open reading frame 95
ENSG00000112667.12	9.60327188907753	1.22494682072476	0.541744256469534	0.0260100675156571	DNPH1	10591	2'-deoxynucleoside 5'-phosphate N-hydrolase 1
ENSG00000197362.15	14.5100259178851	1.22492012336795	0.47568822526275	0.0188663358662158	ZNF786	136051	zinc finger protein 786
ENSG00000178015.5	5.29789778544444	1.22391867400399	0.756283017269602	0.0464534272525691	GPR150	285601	G protein-coupled receptor 150
ENSG00000060138.13	783.569628767939	1.22357015956174	0.120760438082345	8.2604717960446e-08	YBX3	8531	Y-box binding protein 3
ENSG00000286757.2	5.5636683512375	1.22340800635093	0.732508138959253	0.0444767843070292	NA	NA	NA
ENSG00000247137.9	32.2424783333437	1.22316194388268	0.512393403549567	0.0229160105003454	LOC100506282	100506282	uncharacterized LOC100506282
ENSG00000105146.13	4.06205843124891	1.22213462646041	0.9726786883466	0.0624167022268401	AURKC	6795	aurora kinase C
ENSG00000198189.11	764.388141534869	1.22205318203022	0.132784867940951	7.82485371322754e-07	HSD17B11	51170	hydroxysteroid 17-beta dehydrogenase 11
ENSG00000155465.18	70.8426575547473	1.22176052459357	0.222326724064815	0.000593070257744012	SLC7A7	9056	solute carrier family 7 member 7
ENSG00000100321.15	190.750807126314	1.22156564821325	0.427125620208853	0.0144820527583736	SYNGR1	9145	synaptogyrin 1
ENSG00000075426.12	929.511692441803	1.22139903334668	0.109456765056197	7.65699426430535e-09	FOSL2	2355	FOS like 2, AP-1 transcription factor subunit
ENSG00000175606.11	49.7893380448179	1.22111852059577	0.398395647854513	0.011488178206231	TMEM70	54968	transmembrane protein 70
ENSG00000178607.16	74.0135959651411	1.22107391022271	0.295501380944378	0.00367869831373844	ERN1	2081	endoplasmic reticulum to nucleus signaling 1
ENSG00000177350.6	12.5321516079024	1.22052847857552	0.575743396450139	0.0292934116561296	RPL13AP3	645683	ribosomal protein L13a pseudogene 3
ENSG00000187231.14	219.303712596512	1.21984670397624	0.225176703171504	0.000659688321826794	SESTD1	91404	SEC14 and spectrin domain containing 1
ENSG00000099785.10	37.3098104979296	1.21918217963283	0.357950332688062	0.00815769907495166	MARCHF2	51257	membrane associated ring-CH-type finger 2
ENSG00000217930.8	33.055355379362	1.21913854092405	0.381806710346436	0.0100491826018808	PAM16	51025	presequence translocase associated motor 16
ENSG00000251680.6	4.77450105127129	1.21883844167682	1.38942165060368	0.085643883083862	NA	NA	NA
ENSG00000244879.8	66.8995916086445	1.21821917560122	0.267275479636556	0.00213515811757675	NA	NA	NA
ENSG00000110318.15	45.0459804134953	1.21818866769589	0.487936859796855	0.0206775584864644	CEP126	57562	centrosomal protein 126
ENSG00000134569.10	12.2698124531471	1.21731196058579	0.495715494221591	0.0216474882413501	LRP4	4038	LDL receptor related protein 4
ENSG00000177917.10	188.938907019039	1.21558446323532	0.152351746195575	9.54958665333248e-06	ARL6IP6	151188	ADP ribosylation factor like GTPase 6 interacting protein 6
ENSG00000280211.1	5.38137785579309	1.21544381767526	0.789796082043444	0.0500060375056941	NA	NA	NA
ENSG00000287555.1	9.05233715162041	1.2154250696306	0.543429221524906	0.0270791635037501	NA	NA	NA
ENSG00000249740.3	2.65720582006483	1.21500348493943	1.15539365609572	0.0747307062317218	LINC01265	101926904	long intergenic non-protein coding RNA 1265
ENSG00000267254.7	21.1109214837604	1.21462005592034	0.432875322986337	0.0155999717691841	ZNF790-AS1	284408	ZNF790 antisense RNA 1
ENSG00000012174.12	262.269684602204	1.21438210072331	0.148056874997186	6.63820701662033e-06	MBTPS2	51360	membrane bound transcription factor peptidase, site 2
ENSG00000173578.7	1.56077255479473	1.21410812044069	1.54232438902686	0.091878075187936	XCR1	2829	X-C motif chemokine receptor 1
ENSG00000112357.13	36.0636766111872	1.21385609809663	0.31959353143334	0.00553716611970212	PEX7	5191	peroxisomal biogenesis factor 7
ENSG00000178752.16	2.64978223177991	1.21338491093071	1.24024481286278	0.079579414145236	ERFE	151176	erythroferrone
ENSG00000145882.11	131.273680444911	1.21337536459436	0.172285689739105	5.08944968261849e-05	PCYOX1L	78991	prenylcysteine oxidase 1 like
ENSG00000166734.20	645.644766828183	1.21232156602226	0.1460268017868	5.75244692344458e-06	CASC4	113201	cancer susceptibility 4
ENSG00000168216.13	1036.67496519675	1.21205797886986	0.103379482631317	2.47994243804477e-09	LMBRD1	55788	LMBR1 domain containing 1
ENSG00000108528.14	113.281059719425	1.21186361650567	0.288818975852552	0.00359266487057099	SLC25A11	8402	solute carrier family 25 member 11
ENSG00000044446.12	28.3871897747978	1.21113829815887	0.732414276102482	0.0460297331536522	PHKA2	5256	phosphorylase kinase regulatory subunit alpha 2
ENSG00000248487.9	15.7424575304396	1.21084212175174	0.496729136621385	0.0223242343545763	ABHD14A	25864	abhydrolase domain containing 14A
ENSG00000236094.2	4.27394769281467	1.21048249281594	0.879023154652088	0.0571692370844097	LINC00545	440132	long intergenic non-protein coding RNA 545
ENSG00000110697.13	6.44251790808984	1.21044180503064	0.817989580604136	0.0526247397671013	PITPNM1	9600	phosphatidylinositol transfer protein membrane associated 1
ENSG00000148090.11	27.3985596702341	1.21042916125771	0.387210914883047	0.0111464565344232	AUH	549	AU RNA binding methylglutaconyl-CoA hydratase
ENSG00000118997.14	5.95690748462344	1.21037188565548	0.844448663314413	0.0547884195461826	DNAH7	56171	dynein axonemal heavy chain 7
ENSG00000003096.14	5.10640924178968	1.20974349414028	0.749873448758923	0.0471378733580801	KLHL13	90293	kelch like family member 13
ENSG00000154079.6	117.314049810631	1.20852832362238	0.208358900306417	0.000418187450408264	SDHAF4	135154	succinate dehydrogenase complex assembly factor 4
ENSG00000258778.2	1.8494649788056	1.20835277226728	1.3417338514697	0.0844858381329634	NA	NA	NA
ENSG00000214274.9	231.615426085449	1.20831522775454	0.145792006776485	6.05724828989255e-06	ANG	283	angiogenin
ENSG00000154832.15	35.2657550993973	1.20750712324166	0.777737985544156	0.0499621630048592	CXXC1	30827	CXXC finger protein 1
ENSG00000176473.13	8.10559439022739	1.20722391449573	0.690881601007831	0.0424866012291511	WDR25	79446	WD repeat domain 25
ENSG00000139679.15	368.861146714933	1.20663385562473	0.151004544986143	1.05367283991715e-05	LPAR6	10161	lysophosphatidic acid receptor 6
ENSG00000233621.2	24.3051556135454	1.20626537266624	0.603612962841278	0.0334699265589461	LINC01137	728431	long intergenic non-protein coding RNA 1137
ENSG00000180879.14	2265.40149648643	1.20616199418856	0.185437275109859	0.000140245314076451	SSR4	6748	signal sequence receptor subunit 4
ENSG00000162413.16	130.336570344914	1.20528668477479	0.189683666002679	0.000180077387369121	KLHL21	9903	kelch like family member 21
ENSG00000180773.15	187.296711326374	1.2046942249935	0.182869861216318	0.000121882355528624	SLC36A4	120103	solute carrier family 36 member 4
ENSG00000085377.14	271.078922419621	1.20369475131867	0.129319604124542	8.87739283604727e-07	PREP	5550	prolyl endopeptidase
ENSG00000104093.13	265.263757477023	1.20359362535794	0.221118859849669	0.000712137733918602	DMXL2	23312	Dmx like 2
ENSG00000133424.20	153.156431941059	1.20229998148085	0.192483507169496	0.000236678374705339	LARGE1	9215	LARGE xylosyl- and glucuronyltransferase 1
ENSG00000196782.12	39.8306462325268	1.20161606462334	0.283696045992881	0.00361157327355145	MAML3	55534	mastermind like transcriptional coactivator 3
ENSG00000136802.11	130.699085108009	1.20142410956034	0.259644617167464	0.00216237193072969	LRRC8A	56262	leucine rich repeat containing 8 VRAC subunit A
ENSG00000013523.10	186.341288000392	1.20136768568658	0.197333926374345	0.00031007761823855	ANGEL1	23357	angel homolog 1
ENSG00000250387.3	3.21284661587823	1.20038638069791	1.15186328054211	0.0760623168196571	NA	NA	NA
ENSG00000087842.11	674.89725300458	1.20014407880179	0.100525281905449	1.96274271370731e-09	PIR	8544	pirin
ENSG00000119431.9	8.26041698971246	1.20002571785296	0.684177201509407	0.0428163363867892	HDHD3	81932	haloacid dehalogenase like hydrolase domain containing 3
ENSG00000174109.5	7.61088622554865	1.19902819472667	0.666336597415328	0.0409708562225023	C16orf91	283951	chromosome 16 open reading frame 91
ENSG00000175938.7	139.107824129517	1.19673931816394	0.188772167032394	0.000210584902319964	ORAI3	93129	ORAI calcium release-activated calcium modulator 3
ENSG00000235750.10	9.04096335368367	1.19620903358365	0.607696422179158	0.0350447876274619	KIAA0040	9674	KIAA0040
ENSG00000102287.19	117.15624811854	1.19589662142792	0.324860209977992	0.00654908406926713	GABRE	2564	gamma-aminobutyric acid type A receptor epsilon subunit
ENSG00000176946.12	23.9151771025819	1.1951495707993	0.440807036765956	0.0178264332255135	THAP4	51078	THAP domain containing 4
ENSG00000155970.12	118.806045166737	1.1950384851189	0.325050926111911	0.00663972526081055	MICU3	286097	mitochondrial calcium uptake family member 3
ENSG00000283240.1	5.78633171555981	1.19440715695792	0.759702504882949	0.0500499051562819	NA	NA	NA
ENSG00000078596.11	2.23794949290257	1.19301128744709	1.44543415450255	0.0904519309260115	ITM2A	9452	integral membrane protein 2A
ENSG00000168878.18	2.15684989222922	1.19299786087053	1.32531622926042	0.0857446384502305	SFTPB	6439	surfactant protein B
ENSG00000086300.15	3.25589815717625	1.1929935715088	1.15695858078746	0.077546287475405	SNX10	29887	sorting nexin 10
ENSG00000185621.11	103.403056856681	1.19285092076132	0.193625936614814	0.000297028674784981	LMLN	89782	leishmanolysin like peptidase
ENSG00000226329.2	1.57297660760682	1.19245529397606	1.51849673262593	0.0936636448222568	NA	NA	NA
ENSG00000176973.8	7.63222540033678	1.19161707003145	0.701862435581802	0.0456920677556429	FAM89B	23625	family with sequence similarity 89 member B
ENSG00000140939.14	12.8064602017103	1.19114593184589	0.498458686733592	0.0246041985552442	NOL3	8996	nucleolar protein 3
ENSG00000083838.16	4.23044617436868	1.19108268064647	1.09540585710711	0.074091983284562	ZNF446	55663	zinc finger protein 446
ENSG00000156928.5	26.1943266489835	1.19058511628172	0.373205238977155	0.0111888566543172	MALSU1	115416	mitochondrial assembly of ribosomal large subunit 1
ENSG00000237356.7	4.45718341520187	1.18997315655338	0.791240043975826	0.0528493563684382	NA	NA	NA
ENSG00000077458.13	89.8016118952059	1.18876939509323	0.277139200215664	0.00362108398910601	FAM76B	143684	family with sequence similarity 76 member B
ENSG00000159322.17	343.796370642805	1.18841976979903	0.159314444406175	3.65224063116272e-05	ADPGK	83440	ADP dependent glucokinase
ENSG00000268895.6	65.2100961557599	1.18813436394009	0.283997500609462	0.00406961621253606	A1BG-AS1	503538	A1BG antisense RNA 1
ENSG00000140400.17	14.9125180990885	1.18801992539856	0.445520599562748	0.0190089063963297	MAN2C1	4123	mannosidase alpha class 2C member 1
ENSG00000138593.9	715.69753800031	1.18764309564623	0.137644218509856	4.58905644953532e-06	SECISBP2L	9728	SECIS binding protein 2 like
ENSG00000156873.16	121.385262146632	1.18755207979832	0.456784664755005	0.0201713788676955	PHKG2	5261	phosphorylase kinase catalytic subunit gamma 2
ENSG00000099308.10	88.8359320488468	1.1869527671856	0.229387065473788	0.00114937836722789	MAST3	23031	microtubule associated serine/threonine kinase 3
ENSG00000249786.7	3.22949869130625	1.18576504638017	1.94585873305843	0.107982997773117	NA	NA	NA
ENSG00000263412.1	9.08987065362169	1.18509933671196	0.927367392933985	0.0635108400381075	NA	NA	NA
ENSG00000168792.5	104.832273121356	1.18439376524462	0.183408748227621	0.000199427295467425	ABHD15	116236	abhydrolase domain containing 15
ENSG00000204311.14	15.4177198769012	1.18404447336806	0.446074860344105	0.0194682362976317	PJVK	494513	pejvakin
ENSG00000109133.13	508.317053256736	1.18393783449934	0.219636575260917	0.000885043263487109	TMEM33	55161	transmembrane protein 33
ENSG00000102393.11	1549.33291800919	1.18293380650936	0.101665798226569	7.47993290844252e-09	GLA	2717	galactosidase alpha
ENSG00000143641.10	67.4834745232944	1.18292549906547	0.220400543214537	0.000914307348884997	GALNT2	2590	polypeptide N-acetylgalactosaminyltransferase 2
ENSG00000259792.1	7.58646596343392	1.18196155643359	0.609888073636871	0.0370345320385288	NA	NA	NA
ENSG00000259673.6	16.7451718819678	1.18150248914928	0.633862147973562	0.0399546885173167	IQCH-AS1	100506686	IQCH antisense RNA 1
ENSG00000077232.18	637.289792906631	1.18036964326956	0.132098836307399	2.92410401044408e-06	DNAJC10	54431	DnaJ heat shock protein family (Hsp40) member C10
ENSG00000285748.2	1.80160466281311	1.18024367065047	1.27412468965248	0.0846873431531953	NA	NA	NA
ENSG00000135537.17	26.1381569667512	1.17974452311276	0.430548742746243	0.0181597081307919	AFG1L	246269	AFG1 like ATPase
ENSG00000108784.10	14.9431982980713	1.17919010015081	0.464431725853609	0.0220152651624594	NAGLU	4669	N-acetyl-alpha-glucosaminidase
ENSG00000105518.14	133.3858253266	1.17904672747738	0.196804658871306	0.000414261264282331	TMEM205	374882	transmembrane protein 205
ENSG00000051523.11	11.1462006574279	1.17882627172794	0.603256474556137	0.0367184897164051	CYBA	1535	cytochrome b-245 alpha chain
ENSG00000185838.14	3.88176602024372	1.17836630726177	1.39286202204807	0.0899431936311237	GNB1L	54584	G protein subunit beta 1 like
ENSG00000131507.11	221.273806698643	1.17822138333929	0.160799494484835	4.97274504764937e-05	NDFIP1	80762	Nedd4 family interacting protein 1
ENSG00000196497.17	32.5782178239322	1.178156937555	0.404470586917604	0.0156759443721414	IPO4	79711	importin 4
ENSG00000123131.13	754.683792335416	1.17718221480562	0.220306020485973	0.000983023115951783	PRDX4	10549	peroxiredoxin 4
ENSG00000018236.15	6.11211644020233	1.17661168872568	1.05119722276971	0.073404753135543	CNTN1	1272	contactin 1
ENSG00000143303.12	63.5445864732892	1.17608556763898	0.267829905230469	0.00346150710162418	RRNAD1	51093	ribosomal RNA adenine dimethylase domain containing 1
ENSG00000262468.6	11.7360992456133	1.17529492894743	0.743897586122529	0.0509326121122569	NA	NA	NA
ENSG00000120942.13	144.681091528675	1.17518924614748	0.240757331789426	0.00183886251112592	UBIAD1	29914	UbiA prenyltransferase domain containing 1
ENSG00000104853.16	32.489819692403	1.17412790710673	0.494497124892084	0.0262417212129984	CLPTM1	1209	CLPTM1 regulator of GABA type A receptor forward trafficking
ENSG00000286207.1	3.13309520701296	1.17406391869817	1.12646364451355	0.0781402957168389	NA	NA	NA
ENSG00000236671.9	97.8748820919503	1.17388872627935	0.370937649167993	0.0120373864441297	NA	NA	NA
ENSG00000050393.11	108.462871701286	1.17279117347543	0.40160984699438	0.0158540667732265	MCUR1	63933	mitochondrial calcium uniporter regulator 1
ENSG00000126561.16	123.379002168622	1.17150912871294	0.170882594432322	0.000119551742345984	STAT5A	6776	signal transducer and activator of transcription 5A
ENSG00000140497.16	268.088079983862	1.17085872567971	0.324260601833809	0.00780007818113618	SCAMP2	10066	secretory carrier membrane protein 2
ENSG00000134871.19	323.271656964981	1.17055507872878	0.196581199922938	0.00046578691616339	COL4A2	1284	collagen type IV alpha 2 chain
ENSG00000173482.16	688.344071206611	1.17008071720159	0.11865212328302	5.98792014902247e-07	PTPRM	5797	protein tyrosine phosphatase receptor type M
ENSG00000196172.9	23.5217296823926	1.16995768073652	0.503346032077273	0.0274200728032403	ZNF681	148213	zinc finger protein 681
ENSG00000110108.10	78.0617593149281	1.16966875941579	0.250158670515078	0.00250572295304378	TMEM109	79073	transmembrane protein 109
ENSG00000066827.16	5.18940515011767	1.16948315582582	0.68693692443173	0.0467093080489514	ZFAT	57623	zinc finger and AT-hook domain containing
ENSG00000283580.3	6.04801665947168	1.16932517028161	1.17185368651678	0.0809237120291286	C1orf50	79078	chromosome 1 open reading frame 50
ENSG00000115526.11	33.7170277770978	1.16835555014416	0.281803817055687	0.00478544788790215	CHST10	9486	carbohydrate sulfotransferase 10
ENSG00000203761.5	2.88972768626421	1.16818250074226	1.61883777896187	0.100047418241839	NA	NA	NA
ENSG00000095209.12	184.383587046405	1.16768038993251	0.331091031809905	0.00866703249492043	TMEM38B	55151	transmembrane protein 38B
ENSG00000176406.23	49.6741944551178	1.16695321866251	0.424503558734683	0.0185256444439961	RIMS2	9699	regulating synaptic membrane exocytosis 2
ENSG00000286171.1	2.27516383374565	1.16619132073391	1.1167708872307	0.0786360909722312	NA	NA	NA
ENSG00000101084.18	195.824316860749	1.16559694056859	0.172602928327077	0.000152578250378259	RAB5IF	55969	RAB5 interacting factor
ENSG00000122783.16	96.0878764187243	1.16548018171648	0.255483266593509	0.00290988900037445	CYREN	78996	cell cycle regulator of NHEJ
ENSG00000104529.17	405.986829000577	1.16528607187716	0.574952173743868	0.0353550004236119	EEF1D	1936	eukaryotic translation elongation factor 1 delta
ENSG00000070731.11	10.3118354511046	1.16505831532332	0.745314096803773	0.0521317468866527	ST6GALNAC2	10610	ST6 N-acetylgalactosaminide alpha-2,6-sialyltransferase 2
ENSG00000163870.16	20.9284381226974	1.16500422521367	0.442419665709202	0.0207676214772291	TPRA1	131601	transmembrane protein adipocyte associated 1
ENSG00000142657.21	3041.5590971057	1.16403989882614	0.184136429377884	0.000317470126117717	PGD	5226	phosphogluconate dehydrogenase
ENSG00000169372.13	114.108629034789	1.1631961258593	0.252180380185505	0.00280195474633008	CRADD	8738	CASP2 and RIPK1 domain containing adaptor with death domain
ENSG00000254429.1	9.3593257638346	1.16138209368559	0.79611701304565	0.0568467608399036	NA	NA	NA
ENSG00000119681.12	3022.71458651122	1.16116159794787	0.113625410308572	3.95605792984642e-07	LTBP2	4053	latent transforming growth factor beta binding protein 2
ENSG00000156011.17	1588.99810003399	1.16080241810705	0.165017749361105	0.000104576057628621	PSD3	23362	pleckstrin and Sec7 domain containing 3
ENSG00000139531.13	139.293705302761	1.16027716297588	0.326944580284837	0.00873939279007375	SUOX	6821	sulfite oxidase
ENSG00000187601.5	430.448276040339	1.16025926942763	0.17686345277552	0.000223474492289332	MAGEH1	28986	MAGE family member H1
ENSG00000234327.8	11.5293340302664	1.15998595268598	0.547668273687763	0.0329395921521574	LOC101928000	101928000	uncharacterized LOC101928000
ENSG00000281468.1	7.63159872021523	1.15874498328337	0.619060594931201	0.0414604139663318	NA	NA	NA
ENSG00000269858.6	100.484922175226	1.15658906856056	0.231556508562586	0.00182045947189882	EGLN2	112398	egl-9 family hypoxia inducible factor 2
ENSG00000225265.2	21.1860140550024	1.15604911381426	0.504843142921004	0.0290094648795287	TAF1A-AS1	100506161	TAF1A antisense RNA 1
ENSG00000231527.7	19.131091819507	1.15491100038674	0.534883496832166	0.0321112540745928	FAM27C	100132948	family with sequence similarity 27 member C
ENSG00000179094.16	6.69734964919027	1.15490254684848	0.743482810360392	0.0535692727402686	PER1	5187	period circadian regulator 1
ENSG00000136810.13	6257.39571261872	1.15470839551775	0.132474685048406	6.91059461496847e-06	TXN	7295	thioredoxin
ENSG00000145794.17	2.75187654541288	1.15459715673331	1.34799688202357	0.0908593785743679	MEGF10	84466	multiple EGF like domains 10
ENSG00000185112.6	126.599853572496	1.15419000561715	0.185976220449765	0.000398926138400924	FAM43A	131583	family with sequence similarity 43 member A
ENSG00000073417.15	171.874448036174	1.15383175680035	0.172405375438221	0.000195073410135032	PDE8A	5151	phosphodiesterase 8A
ENSG00000148225.16	43.9629931417303	1.15352811436894	0.364798687630256	0.0132664587778841	WDR31	114987	WD repeat domain 31
ENSG00000206567.10	16.6326144995156	1.15342059038769	0.461008624739047	0.0244423384513101	NA	NA	NA
ENSG00000220793.5	25.0233822935363	1.15304142384009	0.646202257168713	0.0452719873194523	NA	NA	NA
ENSG00000157637.13	16.3318767103753	1.15285152096519	0.431855709391724	0.0208278119649942	SLC38A10	124565	solute carrier family 38 member 10
ENSG00000181523.13	25.4393322556729	1.15219495053556	0.595460588235964	0.0394296130721045	SGSH	6448	N-sulfoglucosamine sulfohydrolase
ENSG00000131389.17	344.322094992725	1.15138544838637	0.19486278763233	0.000613534643895651	SLC6A6	6533	solute carrier family 6 member 6
ENSG00000130382.9	14.3092260874955	1.15135054638682	0.710780242474308	0.0511539984101056	MLLT1	4298	MLLT1 super elongation complex subunit
ENSG00000121552.4	1.45601017211572	1.15093103711469	1.50163100659503	0.09789978153826	CSTA	1475	cystatin A
ENSG00000261888.1	14.5353236980918	1.15058783930839	0.445722273759953	0.0229785780009235	NA	NA	NA
ENSG00000227906.8	31.2389871239976	1.15034032441849	0.46740032002189	0.0256802846975339	SNAP25-AS1	100131208	SNAP25 antisense RNA 1
ENSG00000229388.1	9.39776719835754	1.14964559451941	0.551421202271373	0.0347743296666709	LINC01715	105378616	long intergenic non-protein coding RNA 1715
ENSG00000166311.10	272.704893058495	1.1478585036217	0.189826397601486	0.000517377632663595	SMPD1	6609	sphingomyelin phosphodiesterase 1
ENSG00000105520.10	31.8452285679658	1.14707078624782	0.341442352135472	0.0110829425750856	PLPPR2	64748	phospholipid phosphatase related 2
ENSG00000257342.1	64.3360797187715	1.14476929681968	0.27845331654611	0.00548554676263275	NA	NA	NA
ENSG00000127022.15	5314.20078714088	1.14469843305829	0.152623575348592	6.45956355897933e-05	CANX	821	calnexin
ENSG00000183426.17	49.072230736885	1.14389271854628	0.596219708345435	0.0408076906259371	NPIPA1	9284	nuclear pore complex interacting protein family member A1
ENSG00000234665.9	1.5164455860217	1.14248189748199	1.45976767874837	0.0971337602280805	NA	NA	NA
ENSG00000261326.4	28.9584478787776	1.14245806727988	0.362980266151492	0.0139526869234155	NA	NA	NA
ENSG00000162604.12	796.020387729218	1.14216437768964	0.131664093765688	9.17913961584584e-06	TM2D1	83941	TM2 domain containing 1
ENSG00000224505.2	6.26288811178828	1.14210067355021	0.89522974017722	0.0668342409841104	NA	NA	NA
ENSG00000043143.20	194.212955902934	1.14195015282709	0.139223778915481	2.03593447359876e-05	JADE2	23338	jade family PHD finger 2
ENSG00000287104.1	4.57568520132536	1.14167839686682	0.759968095317396	0.0566167423969054	NA	NA	NA
ENSG00000274712.1	6.45464229901476	1.14158327946184	0.699366258914423	0.0514196775185683	NA	NA	NA
ENSG00000075240.17	2.59804828378658	1.14093088462884	1.0227235544211	0.0759139515221734	GRAMD4	23151	GRAM domain containing 4
ENSG00000004399.12	20.9807693765819	1.14084495264974	0.390518720292566	0.0172506781938226	PLXND1	23129	plexin D1
ENSG00000155099.8	313.783475246625	1.14042776924098	0.209413294397799	0.00116274049053846	PIP4P2	55529	phosphatidylinositol-4,5-bisphosphate 4-phosphatase 2
ENSG00000179240.12	37.9664990861061	1.14030830941614	0.35497765365167	0.0132896836159434	GVQW3	100506127	GVQW motif containing 3
ENSG00000128928.10	138.230186221854	1.13991089875169	0.306704005156971	0.00819206565568891	IVD	3712	isovaleryl-CoA dehydrogenase
ENSG00000266805.1	2.09594135249214	1.13972677183232	1.15176287456821	0.0835283706128675	NA	NA	NA
ENSG00000156804.7	117.874372383548	1.13958521724247	0.331602945501658	0.0104130343810684	FBXO32	114907	F-box protein 32
ENSG00000175348.11	444.381528664799	1.13884580131075	0.1291498646937	7.85967645676569e-06	TMEM9B	56674	TMEM9 domain family member B
ENSG00000089057.15	133.695485620136	1.13805694745454	0.251981010767187	0.00372733520259733	SLC23A2	9962	solute carrier family 23 member 2
ENSG00000134160.13	1.57622182995313	1.13788092029923	1.34538119308392	0.0929499314463718	TRPM1	4308	transient receptor potential cation channel subfamily M member 1
ENSG00000177156.11	4088.1398374538	1.13787112246664	0.240456997725175	0.002859672909947	TALDO1	6888	transaldolase 1
ENSG00000116711.10	21.8102344551028	1.13761020910513	0.424449825839716	0.0217390383618382	PLA2G4A	5321	phospholipase A2 group IVA
ENSG00000163686.15	74.3970036741377	1.13721612598985	0.239821939934241	0.00285135518573211	ABHD6	57406	abhydrolase domain containing 6
ENSG00000135828.11	130.620595087136	1.13591474731589	0.165838330408149	0.000187492777741624	RNASEL	6041	ribonuclease L
ENSG00000259171.1	375.046484275612	1.13515971370699	0.196494026588302	0.000811428031944611	NA	NA	NA
ENSG00000124587.14	30.4675166682224	1.13406658224225	0.616142964463223	0.0447276619295824	PEX6	5190	peroxisomal biogenesis factor 6
ENSG00000164808.17	461.110946730708	1.13346939270782	0.297656300351574	0.00763258091387491	SPIDR	23514	scaffold protein involved in DNA repair
ENSG00000114200.10	141.167715339658	1.1334030163277	0.226545111252946	0.00215554560579651	BCHE	590	butyrylcholinesterase
ENSG00000116138.13	300.841518511856	1.13301923429998	0.259992083289301	0.00466131475154025	DNAJC16	23341	DnaJ heat shock protein family (Hsp40) member C16
ENSG00000241839.10	110.4770870572	1.1325195432185	0.278491518632921	0.00602297966536625	PLEKHO2	80301	pleckstrin homology domain containing O2
ENSG00000159079.19	110.725270743132	1.13199714010657	0.163540177177519	0.000174865007842058	CFAP298	56683	cilia and flagella associated protein 298
ENSG00000273033.2	153.029124827037	1.13179709068709	0.146738454930123	5.20806486302884e-05	LINC02035	100129550	long intergenic non-protein coding RNA 2035
ENSG00000267751.5	2.29838789106891	1.1316550204099	1.17023202051645	0.0856942641875132	LOC105372233	105372233	uncharacterized LOC105372233
ENSG00000133597.11	10.3468110552202	1.13066334297434	0.581326628507894	0.0410932176298569	ADCK2	90956	aarF domain containing kinase 2
ENSG00000283977.1	30.4475538596797	1.13028804302906	0.300571172304154	0.00820925441641316	NA	NA	NA
ENSG00000223745.8	208.314594438925	1.13015007785393	0.200972683038211	0.00103091247370259	NA	NA	NA
ENSG00000135862.6	6665.39457272991	1.12942984233834	0.191424826874629	0.000748899590126383	LAMC1	3915	laminin subunit gamma 1
ENSG00000110011.13	4.81597050360096	1.12920913208814	0.912491107427192	0.0702784814875732	DNAJC4	3338	DnaJ heat shock protein family (Hsp40) member C4
ENSG00000125124.12	415.23861029301	1.12907947609589	0.182688251194302	0.000524400808126622	BBS2	583	Bardet-Biedl syndrome 2
ENSG00000167397.15	533.560272395547	1.12905541968257	0.165895338559786	0.000230651623690308	VKORC1	79001	vitamin K epoxide reductase complex subunit 1
ENSG00000152766.6	4.83483522739961	1.12824142030755	1.21026635575467	0.0881145243108567	ANKRD22	118932	ankyrin repeat domain 22
ENSG00000272009.1	2.64326778306012	1.12707299543772	1.06275186385101	0.0804250351618669	LOC102724889	102724889	uncharacterized LOC102724889
ENSG00000122729.19	302.682318276157	1.12631124871898	0.158428891742497	0.000148096817384853	ACO1	48	aconitase 1
ENSG00000249846.7	6.37635012911555	1.12567496730361	0.8324025304639	0.0642277290217101	LINC02021	105374104	long intergenic non-protein coding RNA 2021
ENSG00000184436.12	3.8392196553799	1.12550336600182	1.07308974082717	0.081223514618984	THAP7	80764	THAP domain containing 7
ENSG00000198947.15	177.402707523405	1.12518324546281	0.264456562144735	0.00525711939700758	DMD	1756	dystrophin
ENSG00000071242.12	87.0642806698114	1.12453068958597	0.189448187697717	0.000752000760978129	RPS6KA2	6196	ribosomal protein S6 kinase A2
ENSG00000100116.16	18.653055686021	1.1237686319973	0.607574475218596	0.0453139693448675	GCAT	23464	glycine C-acetyltransferase
ENSG00000124721.18	4.44249771451551	1.12348484703548	1.12265853490454	0.0838305019179032	DNAH8	1769	dynein axonemal heavy chain 8
ENSG00000204520.14	1686.57534785324	1.12293044528912	0.0756324157243677	2.14232005659456e-11	MICA	100507436	MHC class I polypeptide-related sequence A
ENSG00000284747.1	4.07228232137402	1.12264301277677	0.844984555082411	0.065383789420286	NA	NA	NA
ENSG00000164823.11	131.976922129146	1.12209528637364	0.194632951454695	0.000921774925143314	OSGIN2	734	oxidative stress induced growth inhibitor family member 2
ENSG00000108924.14	5.17208948495039	1.12097062734982	0.739816192290134	0.0575392973060559	HLF	3131	HLF transcription factor, PAR bZIP family member
ENSG00000250208.6	3.04367393580829	1.12089340696324	1.04660068907579	0.0803751605746711	FZD10-AS1	440119	FZD10 antisense divergent transcript
ENSG00000272418.1	4.52180883904634	1.12080972794443	0.973957226081147	0.0758150017272369	NA	NA	NA
ENSG00000047932.14	434.466782035466	1.12047459499147	0.113733758946898	1.90030773562664e-06	GOPC	57120	golgi associated PDZ and coiled-coil motif containing
ENSG00000183255.12	583.427923062813	1.12023783428019	0.122542212023121	6.44255682867037e-06	PTTG1IP	754	PTTG1 interacting protein
ENSG00000168528.12	26.137004371745	1.12009989451242	0.349419172522152	0.0146034190686529	SERINC2	347735	serine incorporator 2
ENSG00000145416.13	15.2453288857471	1.11955748611368	0.530089166335633	0.0365218160190155	MARCHF1	55016	membrane associated ring-CH-type finger 1
ENSG00000174502.19	4.5979675401292	1.1195003335026	1.15612680842746	0.0866517964684123	SLC26A9	115019	solute carrier family 26 member 9
ENSG00000176907.5	768.899741344373	1.11863897231705	0.126049715907052	1.01302704350037e-05	TCIM	56892	transcriptional and immune response regulator
ENSG00000213885.4	149.747887124453	1.11848168100199	0.233865143337868	0.0031757469528761	NA	NA	NA
ENSG00000126861.5	2.39341314688664	1.11846583371061	1.24477912331137	0.0906557051300864	OMG	4974	oligodendrocyte myelin glycoprotein
ENSG00000101000.6	146.395632943772	1.11813407647875	0.241672210205209	0.00374692100065426	PROCR	10544	protein C receptor
ENSG00000149084.13	959.499424050787	1.11774885813415	0.075910911707078	4.36886078119783e-11	HSD17B12	51144	hydroxysteroid 17-beta dehydrogenase 12
ENSG00000167476.10	34.0997414964341	1.11520366336219	0.527361851614478	0.0366396847749217	JSRP1	126306	junctional sarcoplasmic reticulum protein 1
ENSG00000149131.16	701.616649914046	1.11517482708313	0.125521884239691	1.06402609784821e-05	SERPING1	710	serpin family G member 1
ENSG00000280623.1	2.12575388555969	1.11455530415797	1.23988231586057	0.0911138124762105	NA	NA	NA
ENSG00000010404.18	741.71256670829	1.1144374314201	0.149939875256561	0.000107305789813491	IDS	3423	iduronate 2-sulfatase
ENSG00000269954.2	1.8416437816277	1.11431907987575	2.12754197696934	0.117723636723287	NA	NA	NA
ENSG00000213918.10	14.3178860603127	1.1138392957534	0.617858359426463	0.0473102046167639	DNASE1	1773	deoxyribonuclease 1
ENSG00000174007.8	116.661467604386	1.11323553071535	0.233738151353286	0.00337934940390578	CEP19	84984	centrosomal protein 19
ENSG00000109466.14	129.98163442536	1.11224015215147	0.179868323107918	0.000632010612288604	KLHL2	11275	kelch like family member 2
ENSG00000287665.1	1.67046690146306	1.11219559841627	1.52745017454618	0.103322503696423	NA	NA	NA
ENSG00000103485.19	85.9127879376759	1.11173967417533	0.191253020058634	0.000963618318201261	QPRT	23475	quinolinate phosphoribosyltransferase
ENSG00000276593.1	2.11453311120639	1.11153286563202	1.46930411783983	0.101325983408174	NA	NA	NA
ENSG00000271519.1	2.22425066905855	1.11127944836613	1.14921971544507	0.0875590529469619	NA	NA	NA
ENSG00000167291.16	111.001631502125	1.11104991088133	0.187871623681039	0.000849404837897699	TBC1D16	125058	TBC1 domain family member 16
ENSG00000287765.1	166.120170195692	1.1100134785443	0.173365358096871	0.000483232303535575	NA	NA	NA
ENSG00000165506.14	29.6105348362191	1.10991013509797	0.313261051815744	0.0107459163755787	DNAAF2	55172	dynein axonemal assembly factor 2
ENSG00000165359.15	17.4491618381107	1.10983120820111	0.457556998591267	0.0290448088026045	INTS6L	203522	integrator complex subunit 6 like
ENSG00000049860.14	1209.93964191595	1.10924000684774	0.135004421780482	3.53973792336615e-05	HEXB	3074	hexosaminidase subunit beta
ENSG00000198879.12	9.8898697803152	1.10903697167321	0.513274481611543	0.0360545178818103	SFMBT2	57713	Scm like with four mbt domains 2
ENSG00000174744.14	44.9783997596617	1.10780901905836	0.591472965903149	0.0458186089669273	BRMS1	25855	BRMS1 transcriptional repressor and anoikis regulator
ENSG00000034677.13	352.31691745643	1.10704476080541	0.130741748557908	2.44707008787395e-05	RNF19A	25897	ring finger protein 19A, RBR E3 ubiquitin protein ligase
ENSG00000254186.3	2.74781844902984	1.10635833770591	1.29127917247915	0.0947339773885466	NA	NA	NA
ENSG00000114270.17	16.9688176143497	1.10523595348481	0.581835717019594	0.0451880615242589	COL7A1	1294	collagen type VII alpha 1 chain
ENSG00000100647.8	394.60830303022	1.10448752643264	0.119411492353345	7.55704334301236e-06	SUSD6	9766	sushi domain containing 6
ENSG00000164236.12	70.9870118861483	1.10417200772622	0.207262007222141	0.00184502977534643	ANKRD33B	651746	ankyrin repeat domain 33B
ENSG00000115446.11	325.741101962269	1.10361947109737	0.13574330880732	4.39532772829987e-05	UNC50	25972	unc-50 inner nuclear membrane RNA binding protein
ENSG00000233912.1	4.13273292628353	1.10305095990643	0.842966607149219	0.068723824247189	NA	NA	NA
ENSG00000240674.1	6.18710352824466	1.1028493935166	0.797343099363373	0.0647083289633967	NA	NA	NA
ENSG00000010704.18	276.631782027174	1.1024250012372	0.156249231644794	0.000227058723514792	HFE	3077	homeostatic iron regulator
ENSG00000228192.8	32.9506472919771	1.10206587237093	0.417276834211157	0.0253201251699409	NA	NA	NA
ENSG00000198380.12	919.859816287109	1.10201512080728	0.0788013197817342	5.58310667593429e-10	GFPT1	2673	glutamine--fructose-6-phosphate transaminase 1
ENSG00000170236.16	9.69522767995523	1.10192160590022	0.622560471523388	0.0496117785164048	USP50	373509	ubiquitin specific peptidase 50
ENSG00000084453.16	2.64565037404403	1.10189278166082	1.67259033508778	0.10900953947489	SLCO1A2	6579	solute carrier organic anion transporter family member 1A2
ENSG00000235823.3	56.3095327840349	1.10120071304109	0.246519549441727	0.00492504864292417	OLMALINC	90271	oligodendrocyte maturation-associated long intergenic non-coding RNA
ENSG00000149150.9	17.6122212167323	1.10099057529602	0.428437373545007	0.0268097738033795	SLC43A1	8501	solute carrier family 43 member 1
ENSG00000144619.15	36.9155041161559	1.09990527056358	0.309396394829984	0.0113163680627318	CNTN4	152330	contactin 4
ENSG00000187498.16	1584.77410978493	1.09951208865941	0.108245862879649	1.79352443531309e-06	COL4A1	1282	collagen type IV alpha 1 chain
ENSG00000138660.12	29.3930067964763	1.09942980795631	0.359451649434497	0.0175783814755334	AP1AR	55435	adaptor related protein complex 1 associated regulatory protein
ENSG00000170049.9	8.59000359290842	1.0992792937966	0.591697136984129	0.0468375546908206	KCNAB3	9196	potassium voltage-gated channel subfamily A regulatory beta subunit 3
ENSG00000214595.12	24.4164982749716	1.09908552330032	0.846806157164802	0.0697922998538544	EML6	400954	EMAP like 6
ENSG00000132275.11	72.8384667146096	1.09814612358627	0.255462100976134	0.0058019350237502	RRP8	23378	ribosomal RNA processing 8
ENSG00000280180.1	1.77916474883661	1.09778932821457	1.28946643012686	0.0955506276383645	NA	NA	NA
ENSG00000106460.19	617.875612192513	1.0977829818235	0.158219119468212	0.000287016200581628	TMEM106B	54664	transmembrane protein 106B
ENSG00000270788.1	1.47623518519212	1.09755647582321	1.46486961724138	0.102964073693802	NA	NA	NA
ENSG00000172465.14	882.943764830431	1.09691582384987	0.225682554749244	0.00341570325002741	TCEAL1	9338	transcription elongation factor A like 1
ENSG00000136895.19	4.82394383326015	1.09674802267221	1.06801917142506	0.0848383686677402	GARNL3	84253	GTPase activating Rap/RanGAP domain like 3
ENSG00000163823.4	5.52946200538928	1.09615045850182	0.75105516936957	0.0621327133234014	CCR1	1230	C-C motif chemokine receptor 1
ENSG00000162191.13	87.4457870500135	1.09588008387126	0.614449903685824	0.0496555579732776	UBXN1	51035	UBX domain protein 1
ENSG00000136861.18	238.65772156112	1.09501370894492	0.147357405381795	0.000142844234673008	CDK5RAP2	55755	CDK5 regulatory subunit associated protein 2
ENSG00000272335.1	37.3759192866934	1.09500217598618	0.304503447412763	0.0111040728282634	NA	NA	NA
ENSG00000258317.1	1.68218449096685	1.09455515003706	2.01983448074936	0.117310106032089	NA	NA	NA
ENSG00000135917.15	7.53536160508978	1.0943301347137	0.866582003054898	0.0721313883303462	SLC19A3	80704	solute carrier family 19 member 3
ENSG00000167797.7	41.9306850653418	1.0939475172456	0.341137098588233	0.01608516188242	CDK2AP2	10263	cyclin dependent kinase 2 associated protein 2
ENSG00000110651.11	539.337945809459	1.09393561581301	0.148959600370038	0.000163867245091618	CD81	975	CD81 molecule
ENSG00000172061.8	36.3660417547765	1.09359727145548	0.362404665454687	0.0185823534758013	LRRC15	131578	leucine rich repeat containing 15
ENSG00000264112.1	26.0319920733036	1.09319044136915	0.321454219519329	0.0134535000567896	NA	NA	NA
ENSG00000186409.17	15.210131964215	1.09250762937011	0.693792294013887	0.0575856100035132	CCDC30	728621	coiled-coil domain containing 30
ENSG00000249319.2	22.8587070454275	1.09234249471961	0.402922796453941	0.0243777385351734	NA	NA	NA
ENSG00000102904.14	5.19312824477277	1.09196376624363	0.939300404680902	0.0778432116753393	TSNAXIP1	55815	translin associated factor X interacting protein 1
ENSG00000187535.14	8.43354021185541	1.09181002929527	0.70507505234791	0.0587010056425412	IFT140	9742	intraflagellar transport 140
ENSG00000099194.6	1953.15881907549	1.09134726008366	0.0715740303617963	4.52806640002117e-11	SCD	6319	stearoyl-CoA desaturase
ENSG00000188029.8	2.84191481844458	1.0911501783853	1.26908529213805	0.0954995242230394	CTSL3P	392360	cathepsin L family member 3, pseudogene
ENSG00000130766.5	59.9103905992038	1.09034896193025	0.381917243251188	0.0217695799129403	SESN2	83667	sestrin 2
ENSG00000164199.18	6.29322216593692	1.0891175533379	0.702133640515526	0.0588408709390081	ADGRV1	84059	adhesion G protein-coupled receptor V1
ENSG00000144659.13	245.517340296664	1.08841817590758	0.113718957379699	6.18320163674821e-06	SLC25A38	54977	solute carrier family 25 member 38
ENSG00000158373.8	13.7296451835807	1.08730750191771	0.544320315326939	0.0435194793530742	H2BC5	3017	H2B clustered histone 5
ENSG00000245025.3	6.12537648804771	1.08695353331208	0.865743536145073	0.0733068268202633	NA	NA	NA
ENSG00000171155.8	7451.5380158297	1.08694470356788	0.0797600570649872	2.7317734041196e-09	C1GALT1C1	29071	C1GALT1 specific chaperone 1
ENSG00000164830.18	674.133115932762	1.08683001256221	0.0926532980534448	1.29373618642673e-07	OXR1	55074	oxidation resistance 1
ENSG00000204301.6	3.39669656719256	1.08606632330183	1.10257886207936	0.0882663007729498	NOTCH4	4855	notch receptor 4
ENSG00000143543.15	88.90955578519	1.08568140499537	0.215199994267438	0.00299463796022648	JTB	10899	jumping translocation breakpoint
ENSG00000171604.12	89.4118749469285	1.0853847982903	0.232353953297456	0.00452827426856759	CXXC5	51523	CXXC finger protein 5
ENSG00000136144.12	220.550658063924	1.08532265063038	0.144086249614986	0.0001437151653858	RCBTB1	55213	RCC1 and BTB domain containing protein 1
ENSG00000275763.3	2.78271194499359	1.08501278241921	1.07549404105351	0.0873071046928894	C18orf65	400658	chromosome 18 open reading frame 65
ENSG00000051009.10	9.95987115801752	1.08415952115462	0.633882323271382	0.0532543003124502	FAM160A2	84067	family with sequence similarity 160 member A2
ENSG00000188706.13	409.349365583892	1.08414811650898	0.160163328469424	0.000410364565729763	ZDHHC9	51114	zinc finger DHHC-type containing 9
ENSG00000268713.1	35.9899457817049	1.08337193798009	0.283218956309468	0.00959909369585786	NA	NA	NA
ENSG00000103319.12	154.57388702809	1.08335455547983	0.182073603825966	0.00108032115214725	EEF2K	29904	eukaryotic elongation factor 2 kinase
ENSG00000104213.13	497.040935818177	1.08289693954629	0.134604069734685	7.49212079423103e-05	PDGFRL	5157	platelet derived growth factor receptor like
ENSG00000012660.14	2111.24261714191	1.0825212996095	0.117739161440842	1.25637226046275e-05	ELOVL5	60481	ELOVL fatty acid elongase 5
ENSG00000164776.9	443.662438794811	1.08104109553988	0.13061469871588	5.16831759607103e-05	PHKG1	5260	phosphorylase kinase catalytic subunit gamma 1
ENSG00000258708.1	6.65899409055902	1.07956368810174	0.70231521748091	0.0603412591157931	SLC25A21-AS1	100129794	SLC25A21 antisense RNA 1
ENSG00000113595.15	76.9338418110382	1.07949601645913	0.197397251971212	0.00197158154994262	TRIM23	373	tripartite motif containing 23
ENSG00000146278.11	182.766856669135	1.079488686241	0.194158695265841	0.00176601002245015	PNRC1	10957	proline rich nuclear receptor coactivator 1
ENSG00000128059.8	191.176397366827	1.0793566802574	0.23668680811993	0.00510808582593186	PPAT	5471	phosphoribosyl pyrophosphate amidotransferase
ENSG00000205517.12	9.25645550772295	1.07920171319669	0.571738105969796	0.0475257583134018	RGL3	57139	ral guanine nucleotide dissociation stimulator like 3
ENSG00000138944.8	7.14962899968935	1.07817684787028	0.647106801622426	0.0554712954752466	SHISAL1	85352	shisa like 1
ENSG00000177125.5	64.2607173978145	1.07814195483255	0.241403677619922	0.00562865816142374	ZBTB34	403341	zinc finger and BTB domain containing 34
ENSG00000100325.15	27.5190131851208	1.07720552129907	0.576923076728389	0.0483914375623455	ASCC2	84164	activating signal cointegrator 1 complex subunit 2
ENSG00000151773.13	28.5930897693609	1.07570179160417	0.369854850823214	0.0218615570370994	CCDC122	160857	coiled-coil domain containing 122
ENSG00000167565.13	76.8899222292271	1.07559973831011	0.374564911765613	0.0226351202519811	SERTAD3	29946	SERTA domain containing 3
ENSG00000197620.11	103.456314225035	1.07548566317742	0.457203876061169	0.0334319428490328	CXorf40A	91966	chromosome X open reading frame 40A
ENSG00000249898.8	8.34114309906874	1.07519303922467	0.638105204847881	0.0551068074386549	NA	NA	NA
ENSG00000149428.19	106.220862530091	1.07464621569419	0.22282041099365	0.00414302513966827	HYOU1	10525	hypoxia up-regulated 1
ENSG00000108107.14	938.723137896152	1.07381122454867	0.140632027894131	0.000151671557238139	RPL28	6158	ribosomal protein L28
ENSG00000167468.17	192.103588616774	1.07368305700894	0.334202247080539	0.017006994415891	GPX4	2879	glutathione peroxidase 4
ENSG00000116044.16	1426.52609435367	1.07363635560391	0.0868424189783073	5.98979857585237e-08	NFE2L2	4780	nuclear factor, erythroid 2 like 2
ENSG00000198074.10	10.8649183810466	1.07297339432888	0.579224554257153	0.0493931457059467	AKR1B10	57016	aldo-keto reductase family 1 member B10
ENSG00000136603.14	268.939945126901	1.07293616816599	0.249229326244758	0.00653403564661566	SKIL	6498	SKI like proto-oncogene
ENSG00000171100.14	124.21869362616	1.07257501835551	0.174057930157784	0.000944481347948592	MTM1	4534	myotubularin 1
ENSG00000215183.5	1.85556324027581	1.07243279361734	2.00402132172841	0.119170401402159	MSMP	692094	microseminoprotein, prostate associated
ENSG00000259172.1	13.4985939639171	1.07168445232047	0.48966537328674	0.0386671330289359	NA	NA	NA
ENSG00000160221.18	80.4967447211041	1.07065660793294	0.398673594434843	0.0268434310638654	GATD3A	8209	glutamine amidotransferase like class 1 domain containing 3A
ENSG00000004864.13	104.151775009288	1.07052228035481	0.213660277537096	0.00354549658261607	SLC25A13	10165	solute carrier family 25 member 13
ENSG00000136003.15	259.924023431107	1.06979746551539	0.184570415549748	0.00151720106418139	ISCU	23479	iron-sulfur cluster assembly enzyme
ENSG00000223724.1	8.88835563058985	1.06907074268256	0.670789973254298	0.0588876212856801	NA	NA	NA
ENSG00000139921.13	1602.58218126802	1.0690120136072	0.125966382577215	4.78367409976792e-05	TMX1	81542	thioredoxin related transmembrane protein 1
ENSG00000245573.9	59.4249057095412	1.06900245596999	0.351182465034699	0.019905440193598	BDNF-AS	497258	BDNF antisense RNA
ENSG00000113262.16	4.22695208120636	1.06895628565885	1.1032186045111	0.0903500913215344	GRM6	2916	glutamate metabotropic receptor 6
ENSG00000128602.11	14.1220397178304	1.06831600016812	0.443721007211244	0.0325243328517499	SMO	6608	smoothened, frizzled class receptor
ENSG00000164742.16	8.93857039191624	1.06706962659864	0.673522296556222	0.0594491474085154	ADCY1	107	adenylate cyclase 1
ENSG00000184384.14	259.104832664634	1.06658203627548	0.135163954397456	0.000117289687767094	MAML2	84441	mastermind like transcriptional coactivator 2
ENSG00000277151.1	2.75114566582798	1.06642649210954	0.94981007429637	0.082024284998202	NA	NA	NA
ENSG00000132406.12	236.346073214992	1.06604170164267	0.121952121532299	3.680506869632e-05	TMEM128	85013	transmembrane protein 128
ENSG00000143921.9	1.84391416954099	1.06549294276245	1.38130096738745	0.103732562416576	ABCG8	64241	ATP binding cassette subfamily G member 8
ENSG00000234589.4	8.94727069796552	1.06545846420309	0.641478091384632	0.0568006789992501	NA	NA	NA
ENSG00000159228.13	205.269685774677	1.06491133704446	0.247548774955337	0.00697718785480916	CBR1	873	carbonyl reductase 1
ENSG00000119328.12	154.536041066733	1.06363690269665	0.19883458200188	0.00263559737310238	ABITRAM	54942	actin binding transcription modulator
ENSG00000253704.2	4.24361333048988	1.06349172849905	0.941588526955614	0.0819741525480392	LOC101926977	101926977	uncharacterized LOC101926977
ENSG00000081087.15	574.724536981703	1.06329322345922	0.138431716669737	0.000164845590604698	OSTM1	28962	osteoclastogenesis associated transmembrane protein 1
ENSG00000262001.1	26.5520363602119	1.06321313570816	0.391389710022008	0.0268770816744369	NA	NA	NA
ENSG00000271576.1	4.21921365565187	1.06315468345823	0.761278251228606	0.0682387201904195	NA	NA	NA
ENSG00000260669.2	64.4258101882924	1.06260938338333	0.305786583459965	0.0146521218978058	NA	NA	NA
ENSG00000184500.16	87.6459805793977	1.06151589172598	0.191769393721422	0.0021692124822947	PROS1	5627	protein S
ENSG00000091106.19	4.88311022762241	1.06142019555168	0.813584365902681	0.0733557998885842	NLRC4	58484	NLR family CARD domain containing 4
ENSG00000130775.16	32.2300565503346	1.06124400310692	0.41303810358492	0.0295796148430073	THEMIS2	9473	thymocyte selection associated family member 2
ENSG00000178741.12	62.3789006977541	1.06082802007726	0.357784619997032	0.022107687834514	COX5A	9377	cytochrome c oxidase subunit 5A
ENSG00000134996.12	549.537658993413	1.0607778174363	0.112185351867724	1.35595204478434e-05	OSTF1	26578	osteoclast stimulating factor 1
ENSG00000167487.12	6.44154959055943	1.05886631792677	1.13139960952552	0.0935616995353845	KLHL26	55295	kelch like family member 26
ENSG00000214269.3	3.92309827469883	1.05845830811476	0.957738164428722	0.0836793445425974	NA	NA	NA
ENSG00000027847.14	14.3469494618895	1.05811234289634	0.432715478511384	0.0325620739835377	B4GALT7	11285	beta-1,4-galactosyltransferase 7
ENSG00000114739.14	19.4412793267586	1.0557782398013	0.471529065201908	0.0389069058922183	ACVR2B	93	activin A receptor type 2B
ENSG00000105835.12	1384.57513412339	1.05535096921534	0.202640156438912	0.0033253588948133	NAMPT	10135	nicotinamide phosphoribosyltransferase
ENSG00000119125.16	2.62583048166251	1.05469568032257	1.46543240280765	0.10823942753008	GDA	9615	guanine deaminase
ENSG00000060971.18	34.3733895859269	1.05463311946097	0.350986792313219	0.0218922718523687	ACAA1	30	acetyl-CoA acyltransferase 1
ENSG00000230084.6	7.33529294718007	1.0545743697389	0.898364803335563	0.0807739395125413	NA	NA	NA
ENSG00000118495.19	109.917815311695	1.05456397121675	0.165874300066723	0.000925532295173131	PLAGL1	5325	PLAG1 like zinc finger 1
ENSG00000247092.7	22.0377079889367	1.05377581062418	0.664638390878395	0.061046168816802	NA	NA	NA
ENSG00000286320.1	2.56106599655809	1.05348185980406	1.07945968645428	0.0914699809086887	NA	NA	NA
ENSG00000147434.8	1.64703480583237	1.05312253785586	1.36859662948802	0.105269409781196	CHRNA6	8973	cholinergic receptor nicotinic alpha 6 subunit
ENSG00000155893.13	167.191254062576	1.05311443956982	0.151576379679888	0.000489939370997365	PXYLP1	92370	2-phosphoxylose phosphatase 1
ENSG00000287309.1	1.62682494606279	1.052639322097	1.45420585126621	0.108136798024657	NA	NA	NA
ENSG00000140527.15	8.88081400733552	1.05233717458397	0.525943952764047	0.0466665487556194	WDR93	56964	WD repeat domain 93
ENSG00000204634.12	48.0297133337657	1.0522003147121	0.417240925411998	0.031290840162454	TBC1D8	11138	TBC1 domain family member 8
ENSG00000174165.8	70.7725260375584	1.0514789203609	0.241368279107216	0.00727424838725236	ZDHHC24	254359	zinc finger DHHC-type containing 24
ENSG00000106688.12	131.324751194604	1.05114335149369	0.174531089491839	0.00145503641383621	SLC1A1	6505	solute carrier family 1 member 1
ENSG00000150627.15	2.62314074872103	1.05095845295675	1.44041174974705	0.108034242703767	WDR17	116966	WD repeat domain 17
ENSG00000226237.2	20.9116585672195	1.0504240920139	0.434191986529797	0.0340048569870521	GAS1RR	100506834	GAS1 adjacent regulatory RNA
ENSG00000258629.1	1.26747532517772	1.05030261685796	1.79364096324301	0.116792669706938	NA	NA	NA
ENSG00000280291.1	1.73689274215851	1.04998292131405	1.25476357226235	0.100967953132096	NA	NA	NA
ENSG00000056097.16	644.448252819764	1.0499287976747	0.146146632579425	0.000397065488960117	ZFR	51663	zinc finger RNA binding protein
ENSG00000126768.12	45.5599138022947	1.04986676705464	0.687353019046779	0.0636540877824232	TIMM17B	10245	translocase of inner mitochondrial membrane 17B
ENSG00000165282.14	163.764501409986	1.04973171349753	0.211240500027851	0.00440830501431402	PIGO	84720	phosphatidylinositol glycan anchor biosynthesis class O
ENSG00000261517.2	2.63487887252534	1.04967386996271	1.44586536276867	0.108188118254997	LINC00558	100861552	long intergenic non-protein coding RNA 558
ENSG00000164506.14	480.573010123257	1.04931903629429	0.152415455350117	0.00056046080994959	STXBP5	134957	syntaxin binding protein 5
ENSG00000286277.1	1.1988977619097	1.04915729830862	1.76553785424563	0.11627508171233	NA	NA	NA
ENSG00000253846.2	20.4316321779887	1.0483684409512	0.432455423612403	0.0341584688862909	PCDHGA10	56106	protocadherin gamma subfamily A, 10
ENSG00000144908.13	181.776711926015	1.04834797464624	0.700329654497954	0.0648046155477554	ALDH1L1	10840	aldehyde dehydrogenase 1 family member L1
ENSG00000153975.10	202.608958806835	1.04815822143992	0.139081935386756	0.000270318112515088	ZUP1	221302	zinc finger containing ubiquitin peptidase 1
ENSG00000125772.14	84.9719308380571	1.04793754036926	0.540556796934499	0.0490001171728718	GPCPD1	56261	glycerophosphocholine phosphodiesterase 1
ENSG00000175283.8	161.976888530142	1.04737208149735	0.195831744419398	0.00303726080382968	DOLK	22845	dolichol kinase
ENSG00000112425.15	44.4252572433357	1.04724036655508	0.307702178423045	0.0165015736755882	EPM2A	7957	EPM2A glucan phosphatase, laforin
ENSG00000131368.8	228.432164444227	1.04670158939966	0.219466233035942	0.00530717075518003	MRPS25	64432	mitochondrial ribosomal protein S25
ENSG00000277879.1	11.3130913798325	1.04658981987578	0.466365641273763	0.0395104255341867	NA	NA	NA
ENSG00000157778.9	76.2368369843765	1.04650169773173	0.344045081234521	0.0219537775269633	PSMG3	84262	proteasome assembly chaperone 3
ENSG00000197903.7	67.0072879016294	1.04621778701008	0.322383707747931	0.0186390990289584	H2BC12	85236	H2B clustered histone 12
ENSG00000134461.16	18.2301770335443	1.0462137442053	0.439215922860867	0.0357824539321086	ANKRD16	54522	ankyrin repeat domain 16
ENSG00000227376.1	11.7166143409692	1.0455638999444	0.466245462378752	0.0398335806082599	NA	NA	NA
ENSG00000106258.15	24.5893819604588	1.04520280653474	0.361975636007547	0.0250921012733902	CYP3A5	1577	cytochrome P450 family 3 subfamily A member 5
ENSG00000115041.13	1.78532911750931	1.04473300127731	1.20816164508919	0.0993822850889794	KCNIP3	30818	potassium voltage-gated channel interacting protein 3
ENSG00000281026.1	2.49178919703337	1.04473242948825	1.02633023038538	0.0897396089636253	N4BP2L2-IT2	116828	N4BPL2 intronic transcript 2
ENSG00000178631.7	6.89087777555683	1.04445526832399	0.635434392479864	0.0594022496778727	NA	NA	NA
ENSG00000173992.9	27.1876897678357	1.04347853111772	0.505950159380175	0.0459452506377649	CCS	9973	copper chaperone for superoxide dismutase
ENSG00000129566.13	127.043827823436	1.04281832873136	0.237366496054983	0.00735431503203104	TEP1	7011	telomerase associated protein 1
[truncated: 18,429 more rows]
