# Supplementary material for: “All-In-One” Genetic Tool Assessing Endometrial Receptivity for Personalized Screening of Female Sex Steroid Hormones
Source: Front Cell Dev Biol. 2021 Feb 15;9:624053. doi: 10.3389/fcell.2021.624053 (PMC7917288; doi:10.3389/fcell.2021.624053)
Supplement: Supplementary Table 3 — Gene set enrichment analysis for biological processes and pathways in KEGG pathway DB of decidualized vs. non-differentiated ESCs. [file Data_Sheet_3.CSV]

	baseMean	log2FoldChange	lfcSE	svalue	symbol	entrez	genename
ENSG00000136160.17	622.598103152199	14.5369247766555	3.27035216480499	5.91019056995133e-07	EDNRB	1910	endothelin receptor type B
ENSG00000162552.15	475.835083225123	14.1219777482146	3.23185208431157	8.76442087265028e-07	WNT4	54361	Wnt family member 4
ENSG00000161905.13	83.4313712476272	11.3067649550484	2.96013919517538	9.73961700493711e-06	ALOX15	246	arachidonate 15-lipoxygenase
ENSG00000146678.10	8618.38771157706	11.1734747819141	0.285001346434693	2.7042840723528e-300	IGFBP1	3484	insulin like growth factor binding protein 1
ENSG00000140519.14	76.1676878017146	11.1506640777868	2.96557822689982	1.20901622277475e-05	RHCG	51458	Rh family C glycoprotein
ENSG00000249835.2	54.7498726156964	10.6018369187327	2.9148070428723	2.07204271799807e-05	VCAN-AS1	105379054	VCAN antisense RNA 1
ENSG00000172179.12	1278.56593816143	10.385860225113	0.459967257425746	1.07379124984129e-101	PRL	5617	prolactin
ENSG00000157005.4	34646.5978237425	10.2910496448343	0.250376129504769	0	SST	6750	somatostatin
ENSG00000108700.5	1501.56481588448	10.2517693024528	0.466196575907185	8.79107394860921e-97	CCL8	6355	C-C motif chemokine ligand 8
ENSG00000115602.17	1043.2690156259	10.073204885533	0.514780599004288	2.0480070396369e-77	IL1RL1	9173	interleukin 1 receptor like 1
ENSG00000279841.1	33.6054369247293	9.80050973012827	2.82763969189097	4.2269511255331e-05	NA	NA	NA
ENSG00000050767.17	29.728873303696	9.56118195304435	2.83665120404212	6.28366114782669e-05	COL23A1	91522	collagen type XXIII alpha 1 chain
ENSG00000167580.7	28.5700808108272	9.52879046808481	2.79526105000432	5.12888018566388e-05	AQP2	359	aquaporin 2
ENSG00000143125.6	27.8588463195983	9.47980834651912	2.80389581080093	6.06841925963113e-05	PROK1	84432	prokineticin 1
ENSG00000143546.10	24.2310561394946	9.24055545425705	2.7761153794156	7.54228282621578e-05	S100A8	6279	S100 calcium binding protein A8
ENSG00000112541.15	1176.07483272417	9.2121762488925	0.464579412880662	2.61266666725527e-78	PDE10A	10846	phosphodiesterase 10A
ENSG00000089199.10	464.433083372271	9.17432819592671	0.587431597211027	1.88117894840732e-50	CHGB	1114	chromogranin B
ENSG00000108551.5	22.7161719730727	9.14422670916431	2.75836223533443	7.84885650434881e-05	RASD1	51655	ras related dexamethasone induced 1
ENSG00000157502.13	774.966778391832	8.70865960273162	0.382560953931758	7.00730885513773e-101	PWWP3B	139221	PWWP domain containing 3B
ENSG00000112149.10	2361.53166939423	8.53661969280571	0.263603515897392	1.21329822208504e-198	CD83	9308	CD83 molecule
ENSG00000166819.12	62.9079253148376	8.41244552819619	1.29671444744742	3.64956018842533e-11	PLIN1	5346	perilipin 1
ENSG00000083782.8	268.430545405551	8.40904537684111	0.592293293416967	1.19158342973803e-41	EPYC	1833	epiphycan
ENSG00000269113.4	14.5707088442183	8.35541745474443	2.7001564450298	0.000173830077052853	TRABD2B	388630	TraB domain containing 2B
ENSG00000243836.5	14.4915785603053	8.32560349533183	2.70892077276539	0.000188571954505659	WDR86-AS1	100131176	WDR86 antisense RNA 1
ENSG00000117594.10	13316.4101350907	8.32424693833091	0.120457232045081	0	HSD11B1	3290	hydroxysteroid 11-beta dehydrogenase 1
ENSG00000129757.13	84236.670175368	8.29212948696582	0.246936499830764	3.5941506167993e-212	CDKN1C	1028	cyclin dependent kinase inhibitor 1C
ENSG00000175538.10	12.8873676859129	8.13745139012006	2.67822452309311	0.000222283215619443	KCNE3	10008	potassium voltage-gated channel subfamily E regulatory subunit 3
ENSG00000198963.11	536.959536960414	8.13051324519395	0.404217846409107	6.81017753759957e-79	RORB	6096	RAR related orphan receptor B
ENSG00000261578.1	79.3759755789837	8.0792705950835	0.969698969651955	2.57051158489099e-16	NA	NA	NA
ENSG00000038427.16	4170.40180464984	7.99633238807588	0.231776700158243	2.85872217609359e-222	VCAN	1462	versican
ENSG00000168079.17	530.63369436019	7.92313815315908	0.371903664648642	1.9262216724048e-87	SCARA5	286133	scavenger receptor class A member 5
ENSG00000204291.11	497.49796408507	7.91450937783996	0.370957582723958	7.23851956204287e-88	COL15A1	1306	collagen type XV alpha 1 chain
ENSG00000119457.8	11.0129615109729	7.8677085622294	2.64966037850137	0.000294151494670423	SLC46A2	57864	solute carrier family 46 member 2
ENSG00000129988.6	10.8903667787095	7.8207498702618	2.66849459970752	0.000337410377885173	LBP	3929	lipopolysaccharide binding protein
ENSG00000145423.5	10.546143932864	7.75643928214107	2.65604573139275	0.000353560307037827	SFRP2	6423	secreted frizzled related protein 2
ENSG00000285413.1	10.0856875312248	7.69642990912805	2.63635309199113	0.000356819840527992	NA	NA	NA
ENSG00000146411.6	108.581723613898	7.68837102030829	0.712842979094635	2.65019340052722e-25	SLC2A12	154091	solute carrier family 2 member 12
ENSG00000286153.1	385.741262645071	7.68021524114608	0.392191327060925	2.85873851566714e-74	NA	NA	NA
ENSG00000181374.8	34.7538809453474	7.63881899448228	1.29936766196166	1.28011215697674e-09	CCL13	6357	C-C motif chemokine ligand 13
ENSG00000256713.7	9.88182604918721	7.60219511068769	2.66596034836022	0.000416217820731455	PGA5	5222	pepsinogen A5
ENSG00000118432.12	67.8768131289321	7.57025034454909	0.972763789764018	1.78612058006734e-14	CNR1	1268	cannabinoid receptor 1
ENSG00000108932.12	935.370585816817	7.48226577930188	0.260643293555151	1.58873298955626e-153	SLC16A6	9120	solute carrier family 16 member 6
ENSG00000167261.14	54.2871011490504	7.38862359072256	0.988081912392834	1.81662403707903e-13	DPEP2	64174	dipeptidase 2
ENSG00000115919.15	413.894563522248	7.30007457667209	1.02392781098654	1.64901269379948e-12	KYNU	8942	kynureninase
ENSG00000257894.2	281.394080333578	7.23766927116261	0.420730766228982	6.97369947229308e-58	NA	NA	NA
ENSG00000170801.10	63.2441804277551	7.22334837225906	0.822663194625394	1.30412253579826e-17	HTRA3	94031	HtrA serine peptidase 3
ENSG00000064886.14	197.975846681979	7.15244734310848	0.477705574250666	2.97437295009049e-44	CHI3L2	1117	chitinase 3 like 2
ENSG00000130600.19	43.234632153704	7.10864884943535	0.981168912643545	8.18152521921914e-13	H19	283120	H19 imprinted maternally expressed transcript
ENSG00000236627.1	7.85407759370519	7.10213967171667	2.69860387539756	0.000794608773895932	NA	NA	NA
ENSG00000143768.13	7.03024553917587	7.01902635423851	2.59288108812052	0.000673903815446016	LEFTY2	7044	left-right determination factor 2
ENSG00000281832.1	7.07666649972994	7.01684425713231	2.61814228803967	0.000721220668862268	LINC00602	441177	long intergenic non-protein coding RNA 602
ENSG00000116574.6	68.2890101252088	6.9923256250203	0.719528027337981	7.27309420804986e-21	RHOU	58480	ras homolog family member U
ENSG00000146477.6	6.72919424352827	6.94279491503951	2.58642977033366	0.000718188209686416	SLC22A3	6581	solute carrier family 22 member 3
ENSG00000115590.14	51.2149288147371	6.92352425950857	1.02138086733096	1.28824340108733e-11	IL1R2	7850	interleukin 1 receptor type 2
ENSG00000189058.9	1318.82673893045	6.89416529735581	0.211724194328022	6.09655991885039e-193	APOD	347	apolipoprotein D
ENSG00000162595.7	247.554058763999	6.87919221491641	0.378490535260786	2.44288502909951e-63	DIRAS3	9077	DIRAS family GTPase 3
ENSG00000184113.9	16.2401521400472	6.85562660608272	1.37109571028014	1.43324412089006e-07	CLDN5	7122	claudin 5
ENSG00000113448.19	177.815587375481	6.7521342907315	0.463643082852231	3.66880372584328e-42	PDE4D	5144	phosphodiesterase 4D
ENSG00000095752.7	194.380569267265	6.7411024120328	0.463056226668009	6.58134772248174e-42	IL11	3589	interleukin 11
ENSG00000198400.11	6.91236049143971	6.72597522876446	2.66373123813683	0.00111444799926965	NTRK1	4914	neurotrophic receptor tyrosine kinase 1
ENSG00000119915.5	194.947602007724	6.63406235455391	0.395767036834735	3.69577750880817e-54	ELOVL3	83401	ELOVL fatty acid elongase 3
ENSG00000253165.1	5.77296276948352	6.63059966509725	2.57765050726249	0.000994883898771039	LOC101927798	101927798	uncharacterized LOC101927798
ENSG00000285873.1	5.67861352644316	6.62113802224472	2.56375713072939	0.000979079971224018	LOC105376845	105376845	uncharacterized LOC105376845
ENSG00000147465.12	126.081868112899	6.58064755298768	0.593799179570593	6.60066667635075e-26	STAR	6770	steroidogenic acute regulatory protein
ENSG00000105371.10	5.73489153031976	6.53772053377072	2.63772010706469	0.00130701967556334	ICAM4	3386	intercellular adhesion molecule 4 (Landsteiner-Wiener blood group)
ENSG00000198719.9	16.2726723570528	6.4946604099051	1.31575604585792	2.33695993233144e-07	DLL1	28514	delta like canonical Notch ligand 1
ENSG00000236136.1	5.35750845196447	6.48361522543292	2.57336021826749	0.0011672072070671	NA	NA	NA
ENSG00000174600.14	37.6583103789216	6.38118506951619	0.978131988545752	7.4174382945276e-11	CMKLR1	1240	chemerin chemokine-like receptor 1
ENSG00000258819.2	83.5499673964368	6.3746056485569	0.511208583698285	2.22600217561282e-31	LINC02289	102724190	long intergenic non-protein coding RNA 2289
ENSG00000280165.1	44.3378207143602	6.34874490628792	0.730761072063481	5.36297818645233e-17	PCDH20	64881	protocadherin 20
ENSG00000049323.16	1928.98289162331	6.32632420323421	0.264736093807872	5.62883143454209e-104	LTBP1	4052	latent transforming growth factor beta binding protein 1
ENSG00000152463.14	14.351199751597	6.31620026704176	1.31705831053348	4.8694275701218e-07	OLAH	55301	oleoyl-ACP hydrolase
ENSG00000141750.7	14.5575221856166	6.25555101517574	1.30323545616591	4.93267092845583e-07	STAC2	342667	SH3 and cysteine rich domain 2
ENSG00000171051.8	5.16499013805326	6.2397573040463	2.65387208931688	0.00188247432858547	FPR1	2357	formyl peptide receptor 1
ENSG00000124406.16	67.8018980367882	6.22127308336368	0.56735185749664	6.03971837858603e-25	ATP8A1	10396	ATPase phospholipid transporting 8A1
ENSG00000231948.2	4.57953367141293	6.18420843676264	2.55594107815907	0.00162072272951566	HS1BP3-IT1	100874343	HS1BP3 intronic transcript 1
ENSG00000154319.16	355.408369289323	6.11376788826484	0.285221593045582	3.6240457560269e-84	FAM167A	83648	family with sequence similarity 167 member A
ENSG00000205221.12	52.4523804407153	6.036458085017	0.582662004937352	1.1511631965649e-22	VIT	5212	vitrin
ENSG00000184160.8	136.431884781263	6.03083722426899	0.397918211277764	6.06374326006879e-44	ADRA2C	152	adrenoceptor alpha 2C
ENSG00000189196.4	4.36268088334109	5.99239247393784	2.62071032019697	0.00236683447899917	LINC00994	100287879	long intergenic non-protein coding RNA 994
ENSG00000160179.18	98.7210168217474	5.96510568914574	0.466902457564865	3.61115850228398e-32	ABCG1	9619	ATP binding cassette subfamily G member 1
ENSG00000275993.3	58.4016985966712	5.95205544859639	0.576426351829876	1.98786756597193e-22	SIK1B	102724428	salt inducible kinase 1B (putative)
ENSG00000011201.12	235.710858445198	5.94110271822936	0.351101260911669	1.27671482241509e-53	ANOS1	3730	anosmin 1
ENSG00000152086.9	4.15404579290046	5.91993899847986	2.58897732939355	0.00239561129754522	TUBA3E	112714	tubulin alpha 3e
ENSG00000170891.11	676.869743047852	5.91208795607722	0.192941256628945	1.5075514990628e-165	CYTL1	54360	cytokine like 1
ENSG00000120885.22	8181.30900760194	5.87378661835798	0.293702623010763	5.78784602563789e-73	CLU	1191	clusterin
ENSG00000095303.17	12456.9323993508	5.83736823950469	0.235856361312692	2.31132306372038e-109	PTGS1	5742	prostaglandin-endoperoxide synthase 1
ENSG00000104953.20	4.22025807334294	5.81433785805858	2.66096762210348	0.00312359758975973	TLE6	79816	TLE family member 6, subcortical maternal complex member
ENSG00000171303.7	60.0105656040246	5.78845163573208	0.544860919052604	1.86932539666003e-23	KCNK3	3777	potassium two pore domain channel subfamily K member 3
ENSG00000170509.12	138.609186042582	5.76601424254733	0.361188748616981	5.749887472467e-48	HSD17B13	345275	hydroxysteroid 17-beta dehydrogenase 13
ENSG00000187479.8	34.0495240865394	5.7281510657467	0.680939299401722	9.59562579080228e-16	C11orf96	387763	chromosome 11 open reading frame 96
ENSG00000129521.14	8.08338028973157	5.72378294710106	1.22202455353581	9.69051218440934e-07	EGLN3	112399	egl-9 family hypoxia inducible factor 3
ENSG00000170369.4	3.5907442598783	5.62768962862115	2.57516030927578	0.00323686630817359	CST2	1470	cystatin SA
ENSG00000115598.10	3.64330477774977	5.61095485623404	2.60349054633373	0.00347073208949878	IL1RL2	8808	interleukin 1 receptor like 2
ENSG00000084628.10	3.44275370251912	5.54883601013184	2.56697666366175	0.00345231864032682	NKAIN1	79570	sodium/potassium transporting ATPase interacting 1
ENSG00000168995.13	8.52882054748662	5.54278912619617	1.51629083021251	4.42936591723513e-05	SIGLEC7	27036	sialic acid binding Ig like lectin 7
ENSG00000249341.1	9.16362693726636	5.51880402030601	1.35219322194802	9.93373005477101e-06	LOC100506444	100506444	uncharacterized LOC100506444
ENSG00000248115.1	8.9579603856286	5.50258229231164	1.09856207438007	2.86033546341718e-07	NA	NA	NA
ENSG00000115604.10	10.9009418820106	5.49331355724594	1.40850664850895	1.89682310484569e-05	IL18R1	8809	interleukin 18 receptor 1
ENSG00000135525.18	51.0917606740212	5.48330023273221	0.55115064683092	1.26413732030454e-20	MAP7	9053	microtubule associated protein 7
ENSG00000150048.10	9.22846493298998	5.38779614910255	1.36643359665955	1.68383871676093e-05	CLEC1A	51267	C-type lectin domain family 1 member A
ENSG00000158270.12	131.987275380191	5.3782729279583	0.333023157407503	2.30849528298405e-48	COLEC12	81035	collectin subfamily member 12
ENSG00000120875.9	99.1338662566902	5.3285437543763	0.364261003802874	7.27780905271977e-40	DUSP4	1846	dual specificity phosphatase 4
ENSG00000125144.13	3.11185793407533	5.32664657462556	2.56154759948188	0.00432246188072249	MT1G	4495	metallothionein 1G
ENSG00000128045.7	234.629714038174	5.3058354256982	0.24918381582756	4.35050312767772e-80	RASL11B	65997	RAS like family 11 member B
ENSG00000169071.15	3.06399560935881	5.29216048532224	2.5441674916095	0.00433313432518019	ROR2	4920	receptor tyrosine kinase like orphan receptor 2
ENSG00000197880.8	19.9194959423772	5.24515804579782	0.862418621387164	1.85895593507862e-09	MDS2	259283	myelodysplastic syndrome 2 translocation associated
ENSG00000248810.2	29.7834076345029	5.22733724717654	0.660891094259032	9.47377048284169e-14	LINC02432	100507639	long intergenic non-protein coding RNA 2432
ENSG00000173376.14	7.64895670186265	5.22648066678165	1.37456024747213	3.03867177278736e-05	NDNF	79625	neuron derived neurotrophic factor
ENSG00000131746.13	7.89641696713987	5.2178929494898	1.36060874806879	2.70780549590432e-05	TNS4	84951	tensin 4
ENSG00000011465.17	55025.0483276298	5.21210303457752	0.109700855965007	0	DCN	1634	decorin
ENSG00000196562.14	564.787206748049	5.19973419300811	0.387891464582171	4.92283254993669e-34	SULF2	55959	sulfatase 2
ENSG00000227047.1	7.3457661907985	5.10278200238399	1.3543636843664	3.59582578368061e-05	NA	NA	NA
ENSG00000224650.2	7.17419156301744	5.09525957184181	1.34893111656174	3.45608153727715e-05	NA	NA	NA
ENSG00000272841.1	50.783381260041	5.08972506855879	0.475883467611394	4.95418073537228e-23	NA	NA	NA
ENSG00000125148.7	7646.00515437351	5.0515415831075	0.144944353647607	8.1948882415741e-204	MT2A	4502	metallothionein 2A
ENSG00000189367.15	172.895479872784	5.04710062199476	0.272962167026112	1.51963212265596e-60	KIAA0408	9729	KIAA0408
ENSG00000154262.13	53.4937916667712	5.04691690428852	0.639644795485501	1.41368219570826e-13	ABCA6	23460	ATP binding cassette subfamily A member 6
ENSG00000135346.8	4894.58867773668	5.04597587893804	0.167986703303354	1.4569104061127e-152	CGA	1081	glycoprotein hormones, alpha polypeptide
ENSG00000115594.12	2704.36413173494	5.04371557314246	0.0958192874199456	0	IL1R1	3554	interleukin 1 receptor type 1
ENSG00000169908.12	28053.3626019967	5.04365795021144	0.0674493655353403	0	TM4SF1	4071	transmembrane 4 L six family member 1
ENSG00000106123.12	40.8936517520131	5.01075649526094	0.645009198469334	3.41010492234408e-13	EPHB6	2051	EPH receptor B6
ENSG00000171246.6	219.927665159146	4.99097553272365	0.258096720258361	1.22453712163635e-65	NPTX1	4884	neuronal pentraxin 1
ENSG00000005108.16	41.8205671245339	4.98784628282116	0.54764693193386	3.42654523617572e-17	THSD7A	221981	thrombospondin type 1 domain containing 7A
ENSG00000229859.10	13.6169949296096	4.95981816270079	0.900842638639571	4.0673051819042e-08	PGA3	643834	pepsinogen A3
ENSG00000116741.8	8736.50395465434	4.95844467216619	0.0875094188409201	0	RGS2	5997	regulator of G protein signaling 2
ENSG00000146555.19	35.6741529459591	4.93302232626453	0.793100303602191	1.16886920890699e-09	SDK1	221935	sidekick cell adhesion molecule 1
ENSG00000163956.13	1868.5600504418	4.91624963191616	0.851768576032714	1.20595103505847e-08	LRPAP1	4043	LDL receptor related protein associated protein 1
ENSG00000120594.17	145.139561973286	4.85794590662804	0.289703283569155	4.18121661195182e-50	PLXDC2	84898	plexin domain containing 2
ENSG00000153234.14	106.127752216879	4.84188656870769	0.320287112969354	2.62657335512832e-41	NR4A2	4929	nuclear receptor subfamily 4 group A member 2
ENSG00000166016.6	54.5253783102969	4.8230154005372	0.446287298753172	3.58376484881502e-23	ABTB2	25841	ankyrin repeat and BTB domain containing 2
ENSG00000154856.13	99.9110035313276	4.81500213435598	0.460261213805977	5.41247507333115e-22	APCDD1	147495	APC down-regulated 1
ENSG00000004799.8	75.2928788142105	4.81318301754989	0.36334604031506	1.16292460384067e-32	PDK4	5166	pyruvate dehydrogenase kinase 4
ENSG00000185565.12	53.3327096684527	4.81207372622874	0.595857118544665	4.94256581051072e-14	LSAMP	4045	limbic system associated membrane protein
ENSG00000119535.17	16.4003845977806	4.81058513980452	0.938470885019354	2.51510736980598e-07	CSF3R	1441	colony stimulating factor 3 receptor
ENSG00000138061.12	211.565255610431	4.79503535817602	0.218315652129922	2.60599670703787e-82	CYP1B1	1545	cytochrome P450 family 1 subfamily B member 1
ENSG00000222044.1	6.19274143572028	4.79065201361858	1.38510832333824	0.000111475846361733	NA	NA	NA
ENSG00000168389.17	19.8811612327814	4.78615033541995	0.869078639253318	4.70655940175826e-08	MFSD2A	84879	major facilitator superfamily domain containing 2A
ENSG00000150907.10	2010.43357383117	4.74904575918424	0.124452793856967	9.30165183840435e-239	FOXO1	2308	forkhead box O1
ENSG00000187955.12	161.160840449779	4.73719106761044	0.250654242677242	7.77008207193047e-62	COL14A1	7373	collagen type XIV alpha 1 chain
ENSG00000249706.1	9.31620937092624	4.72146281067953	1.0537039797919	3.38428381925084e-06	NA	NA	NA
ENSG00000175785.13	5.88032207303787	4.70239352042669	1.38415858550183	0.00013339483563056	PRIMA1	145270	proline rich membrane anchor 1
ENSG00000138449.10	1076.18389072895	4.69786348377866	0.16410999379316	4.90566247310091e-136	SLC40A1	30061	solute carrier family 40 member 1
ENSG00000153815.16	264.037432066486	4.65126915568448	0.209904236846825	3.60397257692599e-83	CMIP	80790	c-Maf inducing protein
ENSG00000187957.8	36.7667787538161	4.63527646008235	0.501112327450639	2.36137661727901e-17	DNER	92737	delta/notch like EGF repeat containing
ENSG00000229771.2	5.76495848928811	4.63289061256174	1.42665913257935	0.000237892344342589	NA	NA	NA
ENSG00000175356.13	264.047490395658	4.62435787803574	0.347674771031299	2.15220914057019e-32	SCUBE2	57758	signal peptide, CUB domain and EGF like domain containing 2
ENSG00000131370.16	776.711363927271	4.61883336377562	0.161795517851376	2.07591628747969e-134	SH3BP5	9467	SH3 domain binding protein 5
ENSG00000160223.17	41.5679314478548	4.61688819009861	0.470313431658791	2.74280801305755e-19	ICOSLG	23308	inducible T cell costimulator ligand
ENSG00000232124.3	17.8881431312957	4.61255153768426	0.723214127510555	7.06431153153375e-10	NA	NA	NA
ENSG00000107317.13	30.7663839722567	4.60925751566326	0.642456017343301	1.19340314696396e-11	PTGDS	5730	prostaglandin D2 synthase
ENSG00000113924.12	23.1093314586923	4.57254321124358	0.652901569950141	3.28957214343109e-11	HGD	3081	homogentisate 1,2-dioxygenase
ENSG00000136689.18	33.2006656330348	4.56801776903622	0.565631346278971	9.81178816104499e-14	IL1RN	3557	interleukin 1 receptor antagonist
ENSG00000155962.13	13.7698544345615	4.56289945224294	0.872027174967008	1.9850895000521e-07	CLIC2	1193	chloride intracellular channel 2
ENSG00000007237.18	16.0407050496097	4.55122651729252	0.800743739915706	2.69508129392472e-08	GAS7	8522	growth arrest specific 7
ENSG00000069535.14	8.42033530553045	4.55087068480145	1.12046165124005	1.59260205185081e-05	MAOB	4129	monoamine oxidase B
ENSG00000120162.10	83.1823656682035	4.54453636528299	0.325680554172524	2.28909046937914e-35	MOB3B	79817	MOB kinase activator 3B
ENSG00000280241.4	17.0610280913939	4.53527047758177	0.65002410667621	3.92924040070913e-11	NA	NA	NA
ENSG00000188037.12	6.43075554045863	4.53209518433899	1.96076402261552	0.00277755969075771	CLCN1	1180	chloride voltage-gated channel 1
ENSG00000259367.1	8.36955772003488	4.53099631738474	1.10394454284864	1.39502501264549e-05	NA	NA	NA
ENSG00000267009.6	30.5836234002216	4.52246964229821	0.56611324574049	1.68888146951963e-13	NA	NA	NA
ENSG00000127083.7	4.9383383814991	4.51721635600529	1.41008159461752	0.000279997968908898	OMD	4958	osteomodulin
ENSG00000126353.3	10.8736752204953	4.5136208256479	1.21962220891012	5.77587120298092e-05	CCR7	1236	C-C motif chemokine receptor 7
ENSG00000242550.6	6.38222473110183	4.50996276842888	1.45427532042668	0.000375273946702232	SERPINB10	5273	serpin family B member 10
ENSG00000106025.9	30.7886120829431	4.50991791546676	0.573511135751226	3.99873704417809e-13	TSPAN12	23554	tetraspanin 12
ENSG00000172201.12	41.0771637487771	4.50965838763312	0.464318536056196	7.56527145044773e-19	ID4	3400	inhibitor of DNA binding 4, HLH protein
ENSG00000154099.18	11.3587738508232	4.50914222183034	0.730649351505369	2.98831960802333e-09	DNAAF1	123872	dynein axonemal assembly factor 1
ENSG00000267272.5	16.5639710507479	4.50817990983959	0.711819561456728	1.10029855483355e-09	LINC01140	339524	long intergenic non-protein coding RNA 1140
ENSG00000100505.13	10.7479682285452	4.49080651582547	0.903249033223689	6.38270402101061e-07	TRIM9	114088	tripartite motif containing 9
ENSG00000114115.10	701.503177813402	4.47745076793868	0.154048934083039	6.71676512567065e-138	RBP1	5947	retinol binding protein 1
ENSG00000261040.7	1212.97713429326	4.47716106930578	0.167243286898345	9.96094091593505e-118	WFDC21P	645638	WAP four-disulfide core domain 21, pseudogene
ENSG00000188487.11	7.25937573279007	4.47549643360205	1.52220738943773	0.000577854643043167	INSC	387755	INSC spindle orientation adaptor protein
ENSG00000205362.11	16.3341451104216	4.47335559286831	0.732260286107437	3.98942552329918e-09	MT1A	4489	metallothionein 1A
ENSG00000158859.10	424.616304052752	4.46867956599266	0.173600772493913	6.0892184442944e-109	ADAMTS4	9507	ADAM metallopeptidase with thrombospondin type 1 motif 4
ENSG00000182704.8	124.495633162163	4.46818889650946	0.330411955738902	5.22036341574943e-33	TSKU	25987	tsukushi, small leucine rich proteoglycan
ENSG00000109321.11	83.9925576138371	4.45378022519329	0.322398657993003	1.49240104879297e-34	AREG	374	amphiregulin
ENSG00000230333.6	9.97246711864729	4.45303831134995	0.971046725732434	2.73519619538064e-06	NA	NA	NA
ENSG00000149380.12	182.105371009425	4.44015572112247	0.300262409907643	1.11125996056072e-38	P4HA3	283208	prolyl 4-hydroxylase subunit alpha 3
ENSG00000137868.19	175.886445054711	4.42368197464327	0.276644379390433	2.35164105713e-44	STRA6	64220	stimulated by retinoic acid 6
ENSG00000240541.3	12.8572715181549	4.39196755450515	0.826322667192599	1.55488599342018e-07	TM4SF1-AS1	100874091	TM4SF1 antisense RNA 1
ENSG00000135324.6	12.9181563459907	4.38156599085481	0.829313004994499	1.813517515739e-07	MRAP2	112609	melanocortin 2 receptor accessory protein 2
ENSG00000162804.14	88.004587092551	4.36573639425106	0.362981101406106	6.46017652295518e-27	SNED1	25992	sushi, nidogen and EGF like domains 1
ENSG00000143512.13	18.3122114013557	4.35753138437596	0.798996757395903	7.64158671716424e-08	HHIPL2	79802	HHIP like 2
ENSG00000162407.9	192.238125864614	4.35197924728951	0.270930690066149	1.16319827159083e-44	PLPP3	8613	phospholipid phosphatase 3
ENSG00000184374.3	112.500989772979	4.34783599536072	0.338815449667797	3.68792604376331e-30	COLEC10	10584	collectin subfamily member 10
ENSG00000171658.8	7.13359001893565	4.33343019290178	1.23093471144359	0.000110774378021305	NMRAL2P	344887	NmrA like redox sensor 2, pseudogene
ENSG00000147647.13	2.79899667353247	4.32101519653407	1.65049451467506	0.00137501557322156	DPYS	1807	dihydropyrimidinase
ENSG00000198417.7	5.00667377478814	4.31842352036735	1.55187775830871	0.000888652947102334	MT1F	4494	metallothionein 1F
ENSG00000115263.15	4.21833326887361	4.30350784329724	1.44076170087411	0.000533895435406816	GCG	2641	glucagon
ENSG00000060656.20	29.0875063703003	4.28610286177512	0.52411885434901	8.48839272537443e-14	PTPRU	10076	protein tyrosine phosphatase receptor type U
ENSG00000125538.12	148.181702392695	4.27754427891969	0.468734139161604	1.12381120690079e-16	IL1B	3553	interleukin 1 beta
ENSG00000285907.1	6.70367623692186	4.24156085584966	1.1873658886245	9.73250467644438e-05	NA	NA	NA
ENSG00000170500.13	83.1887847027727	4.24050345571813	0.473753196725508	5.37492567063891e-16	LONRF2	164832	LON peptidase N-terminal domain and ring finger 2
ENSG00000197594.13	261.763230524979	4.23550678399553	0.192082607191679	1.56932486292626e-79	ENPP1	5167	ectonucleotide pyrophosphatase/phosphodiesterase 1
ENSG00000104415.14	259.540429509089	4.22755561855304	0.191526033411754	9.37747787945975e-80	CCN4	8840	cellular communication network factor 4
ENSG00000143333.7	20.1059153999392	4.20583228228814	0.790519886042484	1.84183836985563e-07	RGS16	6004	regulator of G protein signaling 16
ENSG00000280420.1	4.47801732313358	4.17834743806187	1.47288114140601	0.000801329397726031	NA	NA	NA
ENSG00000100234.11	26877.4608716699	4.15459058528857	0.0737273852993713	0	TIMP3	7078	TIMP metallopeptidase inhibitor 3
ENSG00000166603.5	4.63734636809647	4.14864875732129	1.51002921136025	0.00102687822913113	MC4R	4160	melanocortin 4 receptor
ENSG00000250986.1	47.3792031885473	4.14130737204728	0.416913894862823	6.49595675884882e-19	NA	NA	NA
ENSG00000152270.9	9.04148729234583	4.14022499171458	1.27927766653832	0.000301351787661567	PDE3B	5140	phosphodiesterase 3B
ENSG00000180537.13	550.664205854623	4.1344570077541	0.133712278123414	4.51706636952602e-151	RNF182	221687	ring finger protein 182
ENSG00000017427.16	27.4561247534481	4.13351468481344	0.738331133071254	5.66016452226679e-08	IGF1	3479	insulin like growth factor 1
ENSG00000102362.15	230.171493483429	4.11086810487562	0.410720872166045	3.59050979338845e-19	SYTL4	94121	synaptotagmin like 4
ENSG00000184408.10	794.101572482662	4.11083413211427	0.267598289069153	1.83135872123771e-40	KCND2	3751	potassium voltage-gated channel subfamily D member 2
ENSG00000278408.1	4.28877197410696	4.10348613157235	1.44023441622385	0.000791247776630442	NA	NA	NA
ENSG00000256977.12	723.838372787417	4.0998951009717	0.602943164001807	2.09271302781896e-10	LIMS3	96626	LIM zinc finger domain containing 3
ENSG00000178726.7	32.9514977036792	4.09463413604996	0.502484141755186	1.57006369595793e-13	THBD	7056	thrombomodulin
ENSG00000162105.19	23.7462737485481	4.09112782059858	0.850750937249227	1.5702882648283e-06	SHANK2	22941	SH3 and multiple ankyrin repeat domains 2
ENSG00000171227.7	34.171865625827	4.09002678961683	0.506610899441443	2.85088085160281e-13	TMEM37	140738	transmembrane protein 37
ENSG00000130844.18	916.02923966804	4.05910966840144	0.132221837456803	5.66691882484904e-148	ZNF331	55422	zinc finger protein 331
ENSG00000106809.11	13.7113079637123	4.05843683287646	0.813312719375977	8.23832990759548e-07	OGN	4969	osteoglycin
ENSG00000211445.12	40.2997974622536	4.01216947599205	0.476033069966145	3.47058846862069e-14	GPX3	2878	glutathione peroxidase 3
ENSG00000134853.12	7226.13540993433	3.98250659662641	0.115133002997739	3.58979753370364e-185	PDGFRA	5156	platelet derived growth factor receptor alpha
ENSG00000130066.16	22362.1812321585	3.97934655439777	0.135437190178697	6.88260496766898e-135	SAT1	6303	spermidine/spermine N1-acetyltransferase 1
ENSG00000172572.6	115.42360848765	3.97770679465475	0.249468636722918	5.74667796660238e-43	PDE3A	5139	phosphodiesterase 3A
ENSG00000231863.2	5.07803784585667	3.94690644086521	1.16480047358905	0.000202720440074415	NA	NA	NA
ENSG00000235139.2	21.9397441779443	3.93701855710417	1.69304328477503	0.00315833457845974	LOC101927378	101927378	uncharacterized LOC101927378
ENSG00000188002.10	111.291421458856	3.93601501092333	1.45926309983108	0.00123564376820378	NA	NA	NA
ENSG00000143878.10	494.000984651552	3.9336416539692	0.159140266246084	2.58553073958716e-96	RHOB	388	ras homolog family member B
ENSG00000085514.16	9.65350101933309	3.92583141623645	0.925352787176824	1.30482480687357e-05	PILRA	29992	paired immunoglobin like type 2 receptor alpha
ENSG00000109906.14	22.4283736041147	3.91655942773698	1.27371062252841	0.000485458178567866	ZBTB16	7704	zinc finger and BTB domain containing 16
ENSG00000107731.12	11.9314785396662	3.9033281331685	0.808322941041185	1.68980109000974e-06	UNC5B	219699	unc-5 netrin receptor B
ENSG00000152583.12	31.4998444705702	3.89333343145916	0.457769968510028	2.80622725265148e-14	SPARCL1	8404	SPARC like 1
ENSG00000237499.7	7.4274720950995	3.88846571049909	0.971971726107472	3.06337664416218e-05	WAKMAR2	100130476	wound and keratinocyte migration associated lncRNA 2
ENSG00000132965.9	23.0427194382109	3.88586992891419	0.559936861165547	1.39169856019661e-10	ALOX5AP	241	arachidonate 5-lipoxygenase activating protein
ENSG00000118515.11	4399.23552689254	3.88447735875332	0.0783938514270806	0	SGK1	6446	serum/glucocorticoid regulated kinase 1
ENSG00000272717.1	3.77523349359112	3.88237097378712	1.50489432853594	0.00170671388379438	NA	NA	NA
ENSG00000205213.14	454.754532605903	3.85929202363795	0.143793142218749	5.88520843106588e-112	LGR4	55366	leucine rich repeat containing G protein-coupled receptor 4
ENSG00000172594.13	282.117984057106	3.84098133633337	0.162906267039594	3.96978675827969e-87	SMPDL3A	10924	sphingomyelin phosphodiesterase acid like 3A
ENSG00000227036.8	38.1812065943998	3.83263803384037	1.05050105619432	9.47829256640623e-05	LINC00511	400619	long intergenic non-protein coding RNA 511
ENSG00000131831.18	4.42468451414543	3.82795509884596	1.7393415274223	0.00434381591857163	RAI2	10742	retinoic acid induced 2
ENSG00000153094.23	64.7048840049672	3.80992188265125	0.357977826905151	8.72159673719992e-21	BCL2L11	10018	BCL2 like 11
ENSG00000269952.1	11.8511113626481	3.80805101775979	0.71549864912727	3.10094312723972e-07	NA	NA	NA
ENSG00000176170.13	65.3521674679559	3.79942553508693	0.561586802429531	4.55336812357598e-10	SPHK1	8877	sphingosine kinase 1
ENSG00000141753.7	18893.8587076749	3.79591112883111	0.132794589429267	3.10301986280273e-125	IGFBP4	3487	insulin like growth factor binding protein 4
ENSG00000285802.1	3.57801701705702	3.79050117515579	1.50029423810519	0.00203596151639634	NA	NA	NA
ENSG00000161896.12	38.1563790698629	3.78730047085091	0.412640388094668	4.41758814380454e-16	IP6K3	117283	inositol hexakisphosphate kinase 3
ENSG00000158473.7	12.5600524133227	3.77653737518509	0.782444943444097	2.01212312187495e-06	CD1D	912	CD1d molecule
ENSG00000196208.14	21.3529274175372	3.77377891637741	0.592225269554129	3.19238041699218e-09	GREB1	9687	growth regulating estrogen receptor binding 1
ENSG00000124215.17	14.2841818213634	3.7569903402909	0.667036883405518	6.76040203277297e-08	CDH26	60437	cadherin 26
ENSG00000218052.5	138.375925985483	3.75225816056282	0.265178091568327	7.7618680729759e-34	NA	NA	NA
ENSG00000125851.10	10.691563425194	3.7501952706635	0.938604283401966	3.40130570556048e-05	PCSK2	5126	proprotein convertase subtilisin/kexin type 2
ENSG00000178538.10	7.61796966751521	3.74531709127507	1.13962606094029	0.000315968327562321	CA8	767	carbonic anhydrase 8
ENSG00000149506.11	22.1117497932293	3.73211065659839	0.611395368039935	1.03436040906162e-08	ZP1	22917	zona pellucida glycoprotein 1
ENSG00000182118.8	162.305757150513	3.73010864460045	0.217723652853624	1.25734222220105e-47	FAM89A	375061	family with sequence similarity 89 member A
ENSG00000187954.12	15.1877966701906	3.72770805836939	0.826874992162877	6.247716436083e-06	CYHR1	50626	cysteine and histidine rich 1
ENSG00000198729.5	7.06526159037232	3.72698502170961	0.985080155151966	7.10031204568262e-05	PPP1R14C	81706	protein phosphatase 1 regulatory inhibitor subunit 14C
ENSG00000267278.6	183.805340731726	3.7248017520004	0.207376189813299	4.84830187039703e-52	NA	NA	NA
ENSG00000136826.15	27.4521410621479	3.72065311799665	0.485625474464457	5.79700119443646e-12	KLF4	9314	Kruppel like factor 4
ENSG00000124882.4	226.436813445874	3.71856119381412	0.180743767452267	1.06606493462822e-66	EREG	2069	epiregulin
ENSG00000103196.12	4852.95414869491	3.70791793440432	0.102863573967658	7.01837715191808e-195	CRISPLD2	83716	cysteine rich secretory protein LCCL domain containing 2
ENSG00000130164.14	1865.56841543336	3.6931204771247	0.188985652512572	3.78637703114828e-60	LDLR	3949	low density lipoprotein receptor
ENSG00000065717.15	14.6127752707989	3.69196182818151	0.742197965438516	1.28641226314517e-06	TLE2	7089	TLE family member 2, transcriptional corepressor
ENSG00000165794.10	9.05789748766008	3.68922753926054	0.854663536391192	1.19726222766566e-05	SLC39A2	29986	solute carrier family 39 member 2
ENSG00000175040.6	403.880061284645	3.68885863132153	0.152153655006066	1.21996117589422e-90	CHST2	9435	carbohydrate sulfotransferase 2
ENSG00000269289.6	688.94245818567	3.68750190074878	0.145071717461082	5.09479325921244e-99	LOC100505851	100505851	uncharacterized LOC100505851
ENSG00000157514.16	548.310956233381	3.68311701153856	0.128130187370411	5.4397378801998e-125	TSC22D3	1831	TSC22 domain family member 3
ENSG00000276397.2	2.66973187330623	3.67931889096492	1.67909861679575	0.0046279023473171	LINC01879	400661	long intergenic non-protein coding RNA 1879
ENSG00000139364.10	288.7400340913	3.67489640932056	0.172151276400529	3.24133298583119e-71	TMEM132B	114795	transmembrane protein 132B
ENSG00000196136.18	7.88597082081495	3.67399732234913	1.14091345052142	0.000382355099576241	SERPINA3	12	serpin family A member 3
ENSG00000269970.1	10.2803445399413	3.66454187341149	0.797754699655	5.04053377855006e-06	NA	NA	NA
ENSG00000198624.13	168.107284985769	3.64625437396663	0.237620879813387	1.60930449733184e-38	CCDC69	26112	coiled-coil domain containing 69
ENSG00000233399.2	3.47655103957903	3.64085152425828	1.51281521289984	0.00281014525051276	LINC01648	101929406	long intergenic non-protein coding RNA 1648
ENSG00000186019.11	43.4357931263212	3.607578598709	0.459391119256793	2.49779337157136e-12	LOC100379224	100379224	uncharacterized LOC100379224
ENSG00000102531.16	4408.35909578573	3.60206557122636	0.110470591517618	4.66985955970848e-158	FNDC3A	22862	fibronectin type III domain containing 3A
ENSG00000130203.10	2.81705274477557	3.58800466968444	1.61688700878447	0.00447344060755922	APOE	348	apolipoprotein E
ENSG00000109339.24	467.992267823106	3.58674205629653	0.137616850090139	1.75595414508083e-102	MAPK10	5602	mitogen-activated protein kinase 10
ENSG00000027869.11	4.54475057103236	3.56713986705465	1.56491401412164	0.00391610649981449	SH2D2A	9047	SH2 domain containing 2A
ENSG00000145569.6	714.069037270069	3.55067418542504	0.161559028808942	6.61136919072667e-74	OTULINL	54491	OTU deubiquitinase with linear linkage specificity like
ENSG00000269976.1	6.26404535553477	3.54512307467488	1.0230088810897	0.000206054621543913	NA	NA	NA
ENSG00000178695.6	119.446334784515	3.5405843696656	0.219949727052683	1.7708056277914e-41	KCTD12	115207	potassium channel tetramerization domain containing 12
ENSG00000091128.13	27.7047704137629	3.54036267565688	0.477329594453025	2.32488330237483e-11	LAMB4	22798	laminin subunit beta 4
ENSG00000107518.18	59.7295830905146	3.53391529828326	0.568635800997154	8.60588986789994e-09	ATRNL1	26033	attractin like 1
ENSG00000088826.18	223.726261563862	3.52965946826317	0.210251500964819	7.15080372542586e-45	SMOX	54498	spermine oxidase
ENSG00000171408.14	43.8003255080342	3.52729214844131	0.388995582810501	2.14079548683151e-15	PDE7B	27115	phosphodiesterase 7B
ENSG00000157551.19	13.0834756185363	3.52402443977247	0.772743603496988	6.57298597297707e-06	KCNJ15	3772	potassium inwardly rectifying channel subfamily J member 15
ENSG00000168077.14	84.6331685016696	3.51269033600477	0.266954664004176	2.34763480344715e-29	SCARA3	51435	scavenger receptor class A member 3
ENSG00000197580.13	23.344066800605	3.50460545689862	0.661451473649828	4.80640385880203e-07	BCO2	83875	beta-carotene oxygenase 2
ENSG00000092068.20	61.511045528248	3.49683269729859	0.494884285440107	1.68841599260089e-10	SLC7A8	23428	solute carrier family 7 member 8
ENSG00000167202.11	106.44406996732	3.49100862478879	0.398453162254307	2.05824133142604e-14	TBC1D2B	23102	TBC1 domain family member 2B
ENSG00000171444.18	767.349492884919	3.49095648994456	0.115928516804313	8.91816994476412e-134	MCC	4163	MCC regulator of WNT signaling pathway
ENSG00000125384.7	16.7218306729038	3.47438582809315	0.628523787678152	2.01455462728736e-07	PTGER2	5732	prostaglandin E receptor 2
ENSG00000178919.9	36.7175656247983	3.46698257035148	0.393272584728141	1.62368288784189e-14	FOXE1	2304	forkhead box E1
ENSG00000267348.3	4.92170755137335	3.46459529233285	1.14529590018357	0.000685428287966336	GEMIN7-AS1	105372419	GEMIN7 antisense RNA 1
ENSG00000134830.6	12.211670099006	3.45982300611915	0.683051790908601	1.15222918662896e-06	C5AR2	27202	complement component 5a receptor 2
ENSG00000132334.16	403.803388212061	3.45125775560162	0.132510862696802	1.41515070135234e-100	PTPRE	5791	protein tyrosine phosphatase receptor type E
ENSG00000275202.1	23.1518308114558	3.44707741796317	0.577982197966302	3.08608751438526e-08	NA	NA	NA
ENSG00000287067.1	6.31994349304046	3.43898393717221	0.988366296883175	0.000212863988271821	NA	NA	NA
ENSG00000131386.19	3415.2326583673	3.43561847088192	0.159254557606782	1.67995705369002e-70	GALNT15	117248	polypeptide N-acetylgalactosaminyltransferase 15
ENSG00000150681.10	4.58314626647155	3.43459368769458	1.26373760762911	0.00148053488326095	RGS18	64407	regulator of G protein signaling 18
ENSG00000099139.14	382.481515979927	3.43062552717682	0.292746611327984	1.01533978021797e-23	PCSK5	5125	proprotein convertase subtilisin/kexin type 5
ENSG00000270332.2	6.5321436791206	3.42946008698186	1.08325907466721	0.000487689867295055	SMC2-AS1	101928550	SMC2 antisense RNA 1 (head to head)
ENSG00000134363.12	49.564972404332	3.42504015531236	0.436463918181784	4.13889728867331e-12	FST	10468	follistatin
ENSG00000151229.13	411.035069367189	3.41571066763885	0.150956412871965	7.75224184653498e-77	SLC2A13	114134	solute carrier family 2 member 13
ENSG00000256594.8	142.361295795742	3.4138085975011	0.319893924105057	4.51363775641165e-20	LOC374443	374443	C-type lectin domain family 2 member D pseudogene
ENSG00000172663.9	13.1431731725609	3.41100633417112	0.914985876103171	0.000101240423935256	TMEM134	80194	transmembrane protein 134
ENSG00000111275.13	187.37442057133	3.40623532740398	0.228294930963519	6.89411287733087e-36	ALDH2	217	aldehyde dehydrogenase 2 family member
ENSG00000274012.1	12.0225209415148	3.39547558008501	1.26390197206216	0.00161518119703491	RN7SL2	378706	RNA component of signal recognition particle 7SL2
ENSG00000113722.17	7.58826805227818	3.39450532435347	0.87470894501384	6.91109881657394e-05	CDX1	1044	caudal type homeobox 1
ENSG00000122420.10	165.813106590897	3.38826697127635	0.193571483067448	2.04667186577934e-47	PTGFR	5737	prostaglandin F receptor
ENSG00000121361.5	517.538357266563	3.38732786916693	0.137366044467738	5.00049833123994e-90	KCNJ8	3764	potassium inwardly rectifying channel subfamily J member 8
ENSG00000168702.18	21.7607472529137	3.38605988495287	0.709643058412741	3.65697534684247e-06	LRP1B	53353	LDL receptor related protein 1B
ENSG00000121966.7	9.34966558301725	3.38088331989381	0.798208692038244	2.1640881822529e-05	CXCR4	7852	C-X-C motif chemokine receptor 4
ENSG00000134917.10	4.40087455809487	3.38008946228663	1.24303348524629	0.00151193859513353	ADAMTS8	11095	ADAM metallopeptidase with thrombospondin type 1 motif 8
ENSG00000091879.13	61.5423681542358	3.37784024007147	0.304030531282003	2.07813901087622e-21	ANGPT2	285	angiopoietin 2
ENSG00000187193.9	225.011896231583	3.36652510134233	0.236997257371709	1.63522938999156e-32	MT1X	4501	metallothionein 1X
ENSG00000088882.8	32.7022224096271	3.36421174650509	0.434577746396982	8.71371907271176e-12	CPXM1	56265	carboxypeptidase X, M14 family member 1
ENSG00000165023.7	98.4723226847679	3.36077323483236	0.350512921200082	1.8828029540514e-16	DIRAS2	54769	DIRAS family GTPase 2
ENSG00000120708.17	2226.0014233543	3.35812025752509	0.111169141656686	2.90638738213289e-132	TGFBI	7045	transforming growth factor beta induced
ENSG00000244122.2	4.82820538781389	3.3534718624395	1.33565495161513	0.00249821376413125	UGT1A7	54577	UDP glucuronosyltransferase family 1 member A7
ENSG00000182858.14	23.8978497550109	3.34876894710744	0.480601820425602	4.43660711036791e-10	ALG12	79087	ALG12 alpha-1,6-mannosyltransferase
ENSG00000117525.14	2432.41967824025	3.34256207750426	0.0784135892995087	5.66868822843235e-258	F3	2152	coagulation factor III, tissue factor
ENSG00000108176.15	15.9465684079708	3.34173910619425	0.583113318213007	9.10456343087472e-08	DNAJC12	56521	DnaJ heat shock protein family (Hsp40) member C12
ENSG00000175426.11	8.90085564446533	3.34048511271407	0.793661966961388	2.38441648141161e-05	PCSK1	5122	proprotein convertase subtilisin/kexin type 1
ENSG00000112773.16	362.562960479717	3.34035342184178	0.309646421525749	3.01741481446439e-20	TENT5A	55603	terminal nucleotidyltransferase 5A
ENSG00000042832.12	15.4594826557695	3.32195520701464	0.7768323901594	2.01798703209633e-05	TG	7038	thyroglobulin
ENSG00000110436.13	50.5309159672597	3.32035145314205	0.359171208727596	1.64736466639557e-15	SLC1A2	6506	solute carrier family 1 member 2
ENSG00000141337.12	436.68826775656	3.31565282025459	0.162965929697732	4.48287506013409e-62	ARSG	22901	arylsulfatase G
ENSG00000229425.3	11.3513147597442	3.31510733188908	0.698980863445972	4.4470088943627e-06	LOC101927745	101927745	uncharacterized LOC101927745
ENSG00000173599.15	15.0341982025059	3.31296789747849	0.916086717693734	0.000153485134103275	PC	5091	pyruvate carboxylase
ENSG00000169756.16	7834.49002530144	3.30436033797534	0.116282250364025	1.10089401656523e-116	LIMS1	3987	LIM zinc finger domain containing 1
ENSG00000103723.15	3.67869119076936	3.30019695935733	1.37697277809609	0.00335227195390016	AP3B2	8120	adaptor related protein complex 3 subunit beta 2
ENSG00000253958.2	5.27991394255662	3.29229069647385	1.0369898724693	0.000519713104984285	CLDN23	137075	claudin 23
ENSG00000184588.18	519.600843779168	3.28636783421596	0.123779101995892	4.7795004140509e-102	PDE4B	5142	phosphodiesterase 4B
ENSG00000227619.3	264.645393735305	3.27674982516099	0.156224268609344	2.7131299726016e-65	NA	NA	NA
ENSG00000002587.10	4.57228634092367	3.27222128027908	1.27524941581943	0.00225282579367126	HS3ST1	9957	heparan sulfate-glucosamine 3-sulfotransferase 1
ENSG00000249346.7	3.3170184730592	3.26867586685552	1.3101736147941	0.00269004466567747	LINC01016	100507584	long intergenic non-protein coding RNA 1016
ENSG00000187134.14	752.366071902041	3.26810297791578	0.111468836491051	2.94021026428541e-123	AKR1C1	1645	aldo-keto reductase family 1 member C1
ENSG00000101187.16	11.5516267341282	3.25884166819121	0.768343499971218	2.32243268804177e-05	SLCO4A1	28231	solute carrier organic anion transporter family member 4A1
ENSG00000108960.9	125.441440413265	3.24921513216375	0.261682640867392	2.00123484994973e-25	MMD	23531	monocyte to macrophage differentiation associated
ENSG00000163638.13	240.454221685122	3.23882156289275	0.223186730463093	3.94393009348112e-33	ADAMTS9	56999	ADAM metallopeptidase with thrombospondin type 1 motif 9
ENSG00000154822.18	33.4206021930406	3.23089773167083	0.377898801948963	2.22880602626132e-13	PLCL2	23228	phospholipase C like 2
ENSG00000185250.16	9.58590324936127	3.22950604481368	0.863435703747354	0.000115047423639538	PPIL6	285755	peptidylprolyl isomerase like 6
ENSG00000169084.15	176.57701739417	3.22514678520626	0.341511330931351	7.18231538613511e-16	DHRSX	207063	dehydrogenase/reductase X-linked
ENSG00000133657.15	3314.01351406308	3.22349735820821	0.135093645464897	1.32353435591755e-82	ATP13A3	79572	ATPase 13A3
ENSG00000122378.14	7699.81963776632	3.22046640391494	0.0686464900953512	1.20002656455277e-305	PRXL2A	84293	peroxiredoxin like 2A
ENSG00000096060.14	127.324832844438	3.21727576014022	0.275506702815594	8.67697171488733e-23	FKBP5	2289	FKBP prolyl isomerase 5
ENSG00000189221.9	759.091021141867	3.18147141362909	0.139448431998081	2.72388031653666e-75	MAOA	4128	monoamine oxidase A
ENSG00000286088.1	3.88821343772367	3.17958893792252	1.24023033107716	0.00242445506218203	FAM24B-CUZD1	100533195	FAM24B-CUZD1 readthrough
ENSG00000135472.9	24.9324769036943	3.17438176423689	0.57018020345912	2.93940545953076e-07	FAIM2	23017	Fas apoptotic inhibitory molecule 2
ENSG00000089127.13	35.8080760908235	3.16767222552158	0.397588360492303	5.62016512043328e-12	OAS1	4938	2'-5'-oligoadenylate synthetase 1
ENSG00000174944.9	17.2507007528144	3.16261442245657	0.546391678572555	1.00285000441279e-07	P2RY14	9934	purinergic receptor P2Y14
ENSG00000168398.6	1657.65550092365	3.16238683473261	0.223295155008967	1.62140587255863e-31	BDKRB2	624	bradykinin receptor B2
ENSG00000113532.13	14.7404849724909	3.15899149242421	0.553382816705791	1.60520867927345e-07	ST8SIA4	7903	ST8 alpha-N-acetyl-neuraminide alpha-2,8-sialyltransferase 4
ENSG00000171522.6	48.4819740712972	3.15751774365996	0.310897709332148	9.45279977281437e-18	PTGER4	5734	prostaglandin E receptor 4
ENSG00000086848.15	694.608195892913	3.14453386726931	0.142745364040187	3.90116214367366e-70	ALG9	79796	ALG9 alpha-1,2-mannosyltransferase
ENSG00000229694.7	12.2611233565371	3.14287308542615	0.655425778282794	4.68593307828085e-06	LINC00484	100129347	long intergenic non-protein coding RNA 484
ENSG00000115252.18	151.569661463883	3.1418842972173	0.196760402764188	7.62318147765449e-39	PDE1A	5136	phosphodiesterase 1A
ENSG00000272848.2	4.16963018780681	3.13879303780958	1.2441763550962	0.0026821891966719	NA	NA	NA
ENSG00000147408.14	17.4642536960355	3.13350375304631	0.591754339236742	8.44675276841681e-07	CSGALNACT1	55790	chondroitin sulfate N-acetylgalactosaminyltransferase 1
ENSG00000253420.1	3.85815729625446	3.12708136745727	1.27180246617569	0.00313224660840116	NA	NA	NA
ENSG00000137558.9	6.58795863084545	3.12143746227543	0.979223044580008	0.000567895355496637	PI15	51050	peptidase inhibitor 15
ENSG00000171105.14	247.864688283294	3.09926081374649	0.151555401985479	7.88137961705543e-61	INSR	3643	insulin receptor
ENSG00000173638.19	141.026169351679	3.09320412764714	0.274219676264161	4.73576482093999e-21	SLC19A1	6573	solute carrier family 19 member 1
ENSG00000158747.14	84.4221758700798	3.06338538475834	0.286902406386579	4.62760882045455e-19	NBL1	4681	NBL1, DAN family BMP antagonist
ENSG00000138615.6	3.96403695585224	3.05319754858756	1.27346262353516	0.00369805339153874	CILP	8483	cartilage intermediate layer protein
ENSG00000109819.9	41.6691812002273	3.05193515145161	0.839532605748063	0.000177983294341794	PPARGC1A	10891	PPARG coactivator 1 alpha
ENSG00000260643.2	16.3767077252502	3.04630062881856	0.681366045167142	1.44881838144399e-05	NA	NA	NA
ENSG00000126822.17	31.4360556688917	3.04086133866558	1.00291871833582	0.000838810424563313	PLEKHG3	26030	pleckstrin homology and RhoGEF domain containing G3
ENSG00000148344.11	174.306807399441	3.04064442631707	0.47296730813419	9.65987088236852e-09	PTGES	9536	prostaglandin E synthase
ENSG00000260802.1	11.3693637289734	3.02739035283878	0.627545210405064	4.93597985948772e-06	SERTM2	401613	serine rich and transmembrane domain containing 2
ENSG00000132386.11	162.52702464777	3.02462223883971	0.415209042000748	2.29075944057898e-10	SERPINF1	5176	serpin family F member 1
ENSG00000198873.12	49.801198944158	3.00759758114733	0.36207939671716	1.86914537865291e-12	GRK5	2869	G protein-coupled receptor kinase 5
ENSG00000176845.13	21.7676947286966	3.00274889845681	0.459165598395241	6.98300671260058e-09	METRNL	284207	meteorin like, glial cell differentiation regulator
ENSG00000163739.5	18.8091586446375	2.99647752461425	0.544988321945453	5.32671137260843e-07	CXCL1	2919	C-X-C motif chemokine ligand 1
ENSG00000287824.1	6.4948627136554	2.99041487601712	1.00660740190722	0.00101080154942454	NA	NA	NA
ENSG00000112715.23	210.550890212413	2.98821317524503	0.17091837238415	1.7531932132532e-44	VEGFA	7422	vascular endothelial growth factor A
ENSG00000203709.12	23.2581342956178	2.98407072703596	0.472272568276987	1.87758136125246e-08	NA	NA	NA
ENSG00000168003.16	256.823978430351	2.98318548601424	0.350574796199181	5.71756179023766e-13	SLC3A2	6520	solute carrier family 3 member 2
ENSG00000166825.14	346.411507204499	2.9828793482171	0.367576278503028	4.9303273242062e-12	ANPEP	290	alanyl aminopeptidase, membrane
ENSG00000163453.11	3886.86525354245	2.97992707747196	0.128213871564615	1.30767220364146e-75	IGFBP7	3490	insulin like growth factor binding protein 7
ENSG00000165655.17	144.075239197537	2.97730954715574	0.236191092159624	7.3033774714729e-25	ZNF503	84858	zinc finger protein 503
ENSG00000166482.11	13090.8623781977	2.97684726788064	0.144128137989554	2.52879619428111e-60	MFAP4	4239	microfibril associated protein 4
ENSG00000073756.12	10.4652140267648	2.96403944369564	0.720471675909014	4.82090163133932e-05	PTGS2	5743	prostaglandin-endoperoxide synthase 2
ENSG00000151012.13	3724.15874444631	2.96222188241924	0.108125696525243	8.1023439347703e-103	SLC7A11	23657	solute carrier family 7 member 11
ENSG00000140332.16	42.5731307424848	2.96010222684573	0.378160468085224	1.57602448367235e-11	TLE3	7090	TLE family member 3, transcriptional corepressor
ENSG00000162998.5	17.3556203643414	2.95888161760146	0.526977828381479	3.9075922150649e-07	FRZB	2487	frizzled related protein
ENSG00000225308.2	23.2668487660107	2.9530321935897	0.494923961080303	7.79264369926029e-08	NA	NA	NA
ENSG00000198959.12	3273.23530716499	2.94829573637595	0.17725089158015	1.09693880429898e-40	TGM2	7052	transglutaminase 2
ENSG00000197632.9	381.56063867437	2.94784284507891	0.177528884541556	2.80066823358099e-40	SERPINB2	5055	serpin family B member 2
ENSG00000180447.7	471.127168584188	2.94743312144267	0.146199989860117	1.59146709356281e-57	GAS1	2619	growth arrest specific 1
ENSG00000181195.11	584.731986331622	2.94317055113623	0.215669026772181	7.12498610087235e-29	PENK	5179	proenkephalin
ENSG00000095794.19	2056.28075913646	2.94157715465229	0.128085352599401	2.55600055810947e-73	CREM	1390	cAMP responsive element modulator
ENSG00000075213.11	8748.4622411072	2.93593988801013	0.11696725703348	2.2774822724438e-86	SEMA3A	10371	semaphorin 3A
ENSG00000154153.13	22.9043824772213	2.93351624806278	0.503358668717871	1.63040917889777e-07	RETREG1	54463	reticulophagy regulator 1
ENSG00000143162.9	375.833331968711	2.93294583018179	0.128639959178899	2.99120677906277e-72	CREG1	8804	cellular repressor of E1A stimulated genes 1
ENSG00000169242.12	21.2234516007218	2.92812837253369	0.650585386463531	1.53398246522973e-05	EFNA1	1942	ephrin A1
ENSG00000185437.13	17.0898222694611	2.92471358062917	0.649744564788519	1.54847613073856e-05	SH3BGR	6450	SH3 domain binding glutamate rich protein
ENSG00000238266.2	11.7373693879574	2.92256567138984	0.741664463279141	8.6265587723146e-05	LINC00707	100507127	long intergenic non-protein coding RNA 707
ENSG00000168874.13	24.1645523932943	2.92181259243553	0.428076097618268	2.54272325093286e-09	ATOH8	84913	atonal bHLH transcription factor 8
ENSG00000275212.3	5.08855152204132	2.91361388626231	1.02320767338124	0.00147535605644029	LINC02826	105370057	long intergenic non-protein coding RNA 2826
ENSG00000184937.15	88.9061824141432	2.91114632965699	0.225022127201505	4.40256627869566e-26	WT1	7490	WT1 transcription factor
ENSG00000172270.20	307.113285409671	2.89029403296734	0.667471871115145	2.84594755855938e-05	BSG	682	basigin (Ok blood group)
ENSG00000077942.19	6629.40805396645	2.88757312361249	0.109387757753159	1.83323340324419e-94	FBLN1	2192	fibulin 1
ENSG00000256040.2	624.301304718519	2.88198989297223	0.135600620904094	1.87880885165036e-62	PAPPA-AS1	493913	PAPPA antisense RNA 1
ENSG00000231721.7	112.441095038068	2.87821079073141	0.296178887058843	8.81530869542413e-16	LINC-PINT	378805	long intergenic non-protein coding RNA, p53 induced transcript
ENSG00000250461.1	8.80120844919215	2.87646018824911	0.783161504916208	0.000198336108509368	NA	NA	NA
ENSG00000287787.1	17.7721696131212	2.87092113055467	0.704873938728075	6.54846674307948e-05	NA	NA	NA
ENSG00000165389.7	2233.86817102466	2.86676677236221	0.160440275587411	1.41136524297634e-45	SPTSSA	171546	serine palmitoyltransferase small subunit A
ENSG00000028137.19	88.0714052370309	2.86652453244614	0.244596156823814	7.60015366066877e-22	TNFRSF1B	7133	TNF receptor superfamily member 1B
ENSG00000137673.9	4.55611632369827	2.86514322108731	1.13068047852025	0.00301167428659488	MMP7	4316	matrix metallopeptidase 7
ENSG00000055163.20	461.42375768407	2.86245697244653	0.230579632550117	3.61198846815259e-24	CYFIP2	26999	cytoplasmic FMR1 interacting protein 2
ENSG00000155275.19	101.073785672622	2.85645903905212	0.485163563832583	1.48162823488045e-07	TRMT44	152992	tRNA methyltransferase 44 homolog
ENSG00000007944.15	238.153681827289	2.84828894351312	0.176880709619772	1.85936582795696e-37	MYLIP	29116	myosin regulatory light chain interacting protein
ENSG00000068024.16	113.407014195594	2.84164938777852	0.269487295248879	6.29821522899868e-18	HDAC4	9759	histone deacetylase 4
ENSG00000198203.10	4.38494391751857	2.84087236943494	0.985018576702851	0.00140988455877004	SULT1C2	6819	sulfotransferase family 1C member 2
ENSG00000147642.17	33.1491877842854	2.84048376313066	0.4405439264723	1.73275394012835e-08	SYBU	55638	syntabulin
ENSG00000099998.17	4.22664708665699	2.83903536189734	1.17372252237286	0.00392620709425638	GGT5	2687	gamma-glutamyltransferase 5
ENSG00000248858.7	15.1760798509291	2.82519331173218	1.03701157644272	0.00205544318406009	FLJ46284	441369	uncharacterized LOC441369
ENSG00000186469.8	25.9188001951892	2.8238793068698	0.696503349290628	7.24577640553908e-05	GNG2	54331	G protein subunit gamma 2
ENSG00000133027.18	61.321621366002	2.82028175713173	0.441687028267538	2.21224497301933e-08	PEMT	10400	phosphatidylethanolamine N-methyltransferase
ENSG00000138161.14	22.6527417845833	2.81862577320847	0.514352729644389	7.62603898098022e-07	CUZD1	50624	CUB and zona pellucida like domains 1
ENSG00000154122.14	797.561728586516	2.81270072468899	0.141288860304131	9.87983128293389e-55	ANKH	56172	ANKH inorganic pyrophosphate transport regulator
ENSG00000103024.7	27.3010848953854	2.81120983504172	0.534833890692699	1.62899395727393e-06	NME3	4832	NME/NM23 nucleoside diphosphate kinase 3
ENSG00000183597.16	206.516394603358	2.81108847238624	1.02757170147298	0.00201007863492833	TANGO2	128989	transport and golgi organization 2 homolog
ENSG00000152578.13	25.6087371606604	2.80901278322711	0.585614278660303	7.70669500715948e-06	GRIA4	2893	glutamate ionotropic receptor AMPA type subunit 4
ENSG00000164136.17	281.233934486635	2.79980005317873	0.254261296619478	3.16138982534836e-19	IL15	3600	interleukin 15
ENSG00000005187.12	37.291907236837	2.79450218254544	0.510213567169878	8.34220404905549e-07	ACSM3	6296	acyl-CoA synthetase medium chain family member 3
ENSG00000128590.5	585.419353931781	2.79316440130338	0.109394082100367	1.20682898564002e-86	DNAJB9	4189	DnaJ heat shock protein family (Hsp40) member B9
ENSG00000204103.4	133.929753441599	2.79093560991427	0.207809060136093	4.34482019937093e-27	MAFB	9935	MAF bZIP transcription factor B
ENSG00000070540.13	1385.7662666765	2.78525977306767	0.180436065608029	2.32224666203499e-34	WIPI1	55062	WD repeat domain, phosphoinositide interacting 1
ENSG00000134376.16	15.9626182433013	2.78515123983329	0.558318533378684	4.30711534934729e-06	CRB1	23418	crumbs cell polarity complex component 1
ENSG00000285999.1	24.6349807022799	2.78337882434727	0.467195712422049	1.31622694540042e-07	NA	NA	NA
ENSG00000154217.15	54.8202554179843	2.78187273182318	0.304097573757618	5.17386710805655e-14	PITPNC1	26207	phosphatidylinositol transfer protein cytoplasmic 1
ENSG00000078401.7	174.069213843777	2.77949892474277	0.252917452983868	5.18888943333348e-19	EDN1	1906	endothelin 1
ENSG00000182752.10	2999.05430990855	2.77846959857955	0.103110664348352	7.25329875975187e-96	PAPPA	5069	pappalysin 1
ENSG00000261061.1	206.400503719402	2.77540002167522	0.190458447420961	7.98761628678628e-31	NA	NA	NA
ENSG00000234754.2	12.4566707061647	2.77146682604195	0.777032399836661	0.000308611202390732	LINC02817	400804	long intergenic non-protein coding RNA 2817
ENSG00000144824.21	384.890371899114	2.77070431154284	0.169331528181475	6.4093812543049e-38	PHLDB2	90102	pleckstrin homology like domain family B member 2
ENSG00000163378.14	414.513327314806	2.76859195955226	0.208018081319812	1.16130734100671e-26	EOGT	285203	EGF domain specific O-linked N-acetylglucosamine transferase
ENSG00000225968.7	4.48814415153591	2.76299145026479	1.08285091436285	0.00308897628703071	ELFN1	392617	extracellular leucine rich repeat and fibronectin type III domain containing 1
ENSG00000240520.6	4.35945439536036	2.75871364432406	1.16414134488216	0.00459457443123887	NA	NA	NA
ENSG00000214717.12	242.242123574718	2.75641652457017	0.246365951174008	1.80867477389356e-19	ZBED1	9189	zinc finger BED-type containing 1
ENSG00000139329.5	67047.2006570761	2.75417659584358	0.0871599157665445	1.48444700373161e-129	LUM	4060	lumican
ENSG00000145335.16	56.7513009965285	2.75364550770219	0.459350853382398	1.20499443571664e-07	SNCA	6622	synuclein alpha
ENSG00000166821.9	216.902909576524	2.74729121103564	0.186360652643132	2.84343813607268e-31	PEX11A	8800	peroxisomal biogenesis factor 11 alpha
ENSG00000086991.13	55.7979415146858	2.74228241894936	0.434508415294013	3.62264496231223e-08	NOX4	50507	NADPH oxidase 4
ENSG00000174684.7	264.438246527743	2.73646345897573	0.166124871518857	4.33021325572015e-38	B4GAT1	11041	beta-1,4-glucuronyltransferase 1
ENSG00000130707.18	3156.9214859376	2.73289578990071	0.319826789630942	2.0459513346808e-12	ASS1	445	argininosuccinate synthase 1
ENSG00000010810.17	242.069779735777	2.72767052164493	0.244103614160133	2.07497413416275e-19	FYN	2534	FYN proto-oncogene, Src family tyrosine kinase
ENSG00000166979.13	89.7235302459819	2.72497461277784	0.290386186477971	2.15015531654575e-14	EVA1C	59271	eva-1 homolog C
ENSG00000174807.4	122.86002889454	2.70121647458579	0.295290584487074	1.05228952583283e-13	CD248	57124	CD248 molecule
ENSG00000003436.16	12144.2995637543	2.69976131886019	0.113176071570266	7.77191865542675e-75	TFPI	7035	tissue factor pathway inhibitor
ENSG00000173653.8	40.9532442213327	2.69743317556672	0.591439349987245	1.84568251202101e-05	RCE1	9986	Ras converting CAAX endopeptidase 1
ENSG00000163520.14	141.809135019369	2.69738235103423	0.521187256642885	2.76624066790431e-06	FBLN2	2199	fibulin 2
ENSG00000144476.6	42.7033100067675	2.69347680750205	0.427686300450909	4.79239539524976e-08	ACKR3	57007	atypical chemokine receptor 3
ENSG00000175445.17	4.54926945034167	2.68886901038982	1.06266982593536	0.00344314746643511	LPL	4023	lipoprotein lipase
ENSG00000140459.18	4.44454240457562	2.68559752193487	1.09697217145682	0.00401783457460354	CYP11A1	1583	cytochrome P450 family 11 subfamily A member 1
ENSG00000281186.1	13.0587329373215	2.6762567619883	0.642175013654397	6.50386448421784e-05	LINC00706	100652997	long intergenic non-protein coding RNA 706
ENSG00000144645.14	65.7723746620295	2.67457805455186	0.28905586571381	5.89610411071054e-14	OSBPL10	114884	oxysterol binding protein like 10
ENSG00000271270.7	54.4262672219302	2.66801636505281	0.748169862053689	0.000340618126354403	TMCC1-AS1	100507032	TMCC1 antisense RNA 1 (head to head)
ENSG00000197766.8	8.28804357762817	2.66621549688906	0.708983905797294	0.000201613350396414	CFD	1675	complement factor D
ENSG00000228889.7	10.088246983238	2.66522313237193	0.864770943091444	0.00100679300788299	UBAC2-AS1	100289373	UBAC2 antisense RNA 1
ENSG00000155926.14	44.3685905287619	2.6568089838691	0.338669474876148	6.42881920612307e-11	SLA	6503	Src like adaptor
ENSG00000164128.7	7.3926050292427	2.65420261429143	0.919811029298931	0.00159855151629253	NPY1R	4886	neuropeptide Y receptor Y1
ENSG00000273173.5	26.5397518264801	2.65145431385695	0.64730950951887	8.00980132801668e-05	SNURF	8926	SNRPN upstream reading frame
ENSG00000162618.15	41.7247267467869	2.64697534929364	0.529301401593229	5.47161137712827e-06	ADGRL4	64123	adhesion G protein-coupled receptor L4
ENSG00000102359.7	5393.34643531444	2.64454092409745	0.131838322560952	2.14082160536424e-53	SRPX2	27286	sushi repeat containing protein X-linked 2
ENSG00000135047.15	8467.95219658301	2.63564120480445	0.0836980969607884	9.06129686839243e-125	CTSL	1514	cathepsin L
ENSG00000135272.10	307.363556417991	2.63386494243315	0.167813706690556	3.35958198075828e-34	MDFIC	29969	MyoD family inhibitor domain containing
ENSG00000101115.13	6.09093197332605	2.63019236088559	1.03449550361038	0.00347998014032393	SALL4	57167	spalt like transcription factor 4
ENSG00000189283.10	32.0704105836975	2.62674546737586	0.685994638764957	0.000168789872263896	FHIT	2272	fragile histidine triad diadenosine triphosphatase
ENSG00000105825.14	76.4519673838906	2.62672492985627	0.601935007299488	3.9422310572591e-05	TFPI2	7980	tissue factor pathway inhibitor 2
ENSG00000131459.13	141.190670342043	2.6209275935622	0.189240619667654	2.01741420710429e-27	GFPT2	9945	glutamine-fructose-6-phosphate transaminase 2
ENSG00000119514.7	6.10509851502809	2.61630489882407	1.00754168978511	0.00311494351922208	GALNT12	79695	polypeptide N-acetylgalactosaminyltransferase 12
ENSG00000171310.11	14.3833051367467	2.61250305131786	0.529660699834801	7.26274259655834e-06	CHST11	50515	carbohydrate sulfotransferase 11
ENSG00000117394.23	1424.29018687246	2.60702029119729	0.307090969470338	4.28734277398416e-12	SLC2A1	6513	solute carrier family 2 member 1
ENSG00000108950.12	69.0765450519796	2.60328275860605	0.322340198313566	2.62291308413186e-11	FAM20A	54757	FAM20A golgi associated secretory pathway pseudokinase
ENSG00000104763.19	4092.96134290323	2.60275828036218	0.0926967542319265	1.20951168396917e-99	ASAH1	427	N-acylsphingosine amidohydrolase 1
ENSG00000215158.9	33.3065724708081	2.59415448721759	0.333312864680487	1.22237823349376e-10	NA	NA	NA
ENSG00000186205.13	31.0699371561774	2.59283913436713	0.398729069007523	2.90674082352364e-08	MARC1	64757	mitochondrial amidoxime reducing component 1
ENSG00000257207.5	25.8745247696941	2.59245367144602	0.481492834827955	1.75172008955888e-06	NA	NA	NA
ENSG00000151692.15	14.1235419569706	2.58456475255365	0.621424192671675	7.64292818869589e-05	RNF144A	9781	ring finger protein 144A
ENSG00000149485.19	4483.26437870747	2.58367914551428	0.0786865577396795	1.5898262988968e-133	FADS1	3992	fatty acid desaturase 1
ENSG00000197872.11	18.1876743541389	2.57782749552823	0.48262651083797	2.13188206930068e-06	FAM49A	81553	family with sequence similarity 49 member A
ENSG00000122861.16	1353.95978556436	2.57287852620735	0.223445740766015	7.71048497357094e-20	PLAU	5328	plasminogen activator, urokinase
ENSG00000125618.17	8.52050899074559	2.56901894450954	1.01723935171816	0.00371757148865181	PAX8	7849	paired box 8
ENSG00000141338.14	37.6093704752341	2.56638775474814	0.420942541190813	1.50587055347379e-07	ABCA8	10351	ATP binding cassette subfamily A member 8
ENSG00000086062.12	1202.14954106838	2.56506779775474	0.0852287978143128	1.0313986846287e-112	B4GALT1	2683	beta-1,4-galactosyltransferase 1
ENSG00000266086.3	17.7517297222861	2.55896005721147	0.622871604522958	8.74417779829032e-05	NA	NA	NA
ENSG00000061656.10	77.4356167443311	2.55871952762751	0.415434115606631	1.142408747481e-07	SPAG4	6676	sperm associated antigen 4
ENSG00000108688.11	22.545893227254	2.55660688007858	0.423340980344466	2.04442232605179e-07	CCL7	6354	C-C motif chemokine ligand 7
ENSG00000197121.15	225.551401794035	2.55589622250807	0.233980533097674	5.72847391119817e-18	PGAP1	80055	post-GPI attachment to proteins inositol deacylase 1
ENSG00000165507.9	200.037739774447	2.5547136644131	0.159207042398151	4.36415281266555e-35	DEPP1	11067	DEPP1 autophagy regulator
ENSG00000215196.5	6.37049526889205	2.5498771420674	0.896727699847065	0.00188877128232835	BASP1-AS1	285696	BASP1 antisense RNA 1
ENSG00000255007.1	6.52073932206563	2.54636517250128	0.792369659506477	0.000831840909154741	NA	NA	NA
ENSG00000125845.7	84.7996728217177	2.54400852201764	0.258653220269399	4.9244531472564e-15	BMP2	650	bone morphogenetic protein 2
ENSG00000019991.18	113.895367825737	2.5407521206302	0.270450993791421	6.71601831114901e-14	HGF	3082	hepatocyte growth factor
ENSG00000272168.8	30.6841246035943	2.53898107792147	0.444882712952136	7.14819843627746e-07	NA	NA	NA
ENSG00000257027.1	32.0556947593246	2.53311777299433	0.374936323858958	1.36600042457805e-08	NA	NA	NA
ENSG00000087245.13	2655.11801934606	2.52882103481432	0.179493125372781	9.78584059056383e-28	MMP2	4313	matrix metallopeptidase 2
ENSG00000241399.7	569.713906338264	2.52344036596454	0.116278573867523	6.45692770982517e-60	CD302	9936	CD302 molecule
ENSG00000087510.7	429.511783064528	2.52252113883775	0.150334071046783	1.21096290742112e-37	TFAP2C	7022	transcription factor AP-2 gamma
ENSG00000176788.9	791.928353677475	2.52072875192973	0.138845791106278	1.92128449434901e-43	BASP1	10409	brain abundant membrane attached signal protein 1
ENSG00000142494.13	123.432773129974	2.51848575811098	0.224081115560163	9.9361476538828e-19	SLC47A1	55244	solute carrier family 47 member 1
ENSG00000253669.4	245.35211668374	2.51674549307795	0.197025948911552	2.43131676589942e-23	NA	NA	NA
ENSG00000164920.9	308.788840968418	2.5147960878046	0.262832480798687	3.33156382791711e-14	OSR2	116039	odd-skipped related transciption factor 2
ENSG00000133872.14	2792.86246966615	2.51359277197012	0.0782738597873478	6.94100442142975e-126	SARAF	51669	store-operated calcium entry associated regulatory factor
ENSG00000123154.12	13.8242905701911	2.51096381554956	0.679832710648369	0.000305684029944208	WDR83	84292	WD repeat domain 83
ENSG00000100600.15	271.397988498834	2.50857537726343	0.379576977329467	2.6448288334099e-08	LGMN	5641	legumain
ENSG00000121410.12	13.3332517380317	2.50626358631938	0.865636562989392	0.00176003603179352	A1BG	1	alpha-1-B glycoprotein
ENSG00000139289.13	896.737229340226	2.50622023187084	0.161947876080239	2.84318555793988e-32	PHLDA1	22822	pleckstrin homology like domain family A member 1
ENSG00000069849.11	4930.24603817992	2.5038023028116	0.0779150903355873	1.72660153739694e-125	ATP1B3	483	ATPase Na+/K+ transporting subunit beta 3
ENSG00000275880.1	6.55649581920466	2.50144724227034	0.853347418694725	0.00164321237035156	NA	NA	NA
ENSG00000150995.19	177.725111103761	2.49844447928128	0.266694607970885	1.32189588000397e-13	ITPR1	3708	inositol 1,4,5-trisphosphate receptor type 1
ENSG00000265401.1	105.504953028288	2.49622763250107	0.464538946118905	2.35833245145151e-06	NA	NA	NA
ENSG00000185052.12	18.6307026076238	2.49478038144981	0.469691237872447	2.86022534679133e-06	SLC24A3	57419	solute carrier family 24 member 3
ENSG00000119508.18	12.2713422091473	2.48832443966116	0.583596182179789	6.72877841887047e-05	NR4A3	8013	nuclear receptor subfamily 4 group A member 3
ENSG00000125246.15	21.5344476628169	2.48467269849254	0.659810377018085	0.000253020811408551	CLYBL	171425	citrate lyase beta like
ENSG00000233608.4	327.904129455228	2.46701836428932	0.132744336747456	3.74931187953269e-44	TWIST2	117581	twist family bHLH transcription factor 2
ENSG00000136720.7	30.7878360466574	2.45399933295927	0.378559520437939	5.06902949727567e-08	HS6ST1	9394	heparan sulfate 6-O-sulfotransferase 1
ENSG00000163050.17	13.4238250136256	2.45332171340414	0.634659068520496	0.000203831082578393	COQ8A	56997	coenzyme Q8A
ENSG00000157064.11	47.0860143236706	2.45329639722057	0.330150594439311	9.44419260521161e-10	NMNAT2	23057	nicotinamide nucleotide adenylyltransferase 2
ENSG00000267416.1	11.9806310671248	2.44746915925232	0.627664858408554	0.00018218007605698	LOC105371849	105371849	uncharacterized LOC105371849
ENSG00000260136.6	9.69574385007066	2.44608716556969	0.730514572138048	0.000700124127201773	NA	NA	NA
ENSG00000158560.14	5.24118891793041	2.43982066584922	0.992914726827443	0.00473984376931105	DYNC1I1	1780	dynein cytoplasmic 1 intermediate chain 1
ENSG00000169047.5	360.422315283014	2.43861097215102	0.333284087476651	1.80809546305534e-09	IRS1	3667	insulin receptor substrate 1
ENSG00000062282.15	7.62878616217446	2.43687022737972	0.997677014103347	0.00484293878547614	DGAT2	84649	diacylglycerol O-acyltransferase 2
ENSG00000279333.1	14.5977551214598	2.42476541807824	0.561045323405034	6.32747632306268e-05	NA	NA	NA
ENSG00000241878.11	1051.07381997372	2.42449267862479	0.185930458173507	6.69951471941551e-24	PISD	23761	phosphatidylserine decarboxylase
ENSG00000065325.13	5.7655405905955	2.41538753159213	0.934837030954269	0.00370781002140107	GLP2R	9340	glucagon like peptide 2 receptor
ENSG00000115380.20	12.3476135417531	2.41096654182668	0.823054280508609	0.00179012756762712	EFEMP1	2202	EGF containing fibulin extracellular matrix protein 1
ENSG00000197442.10	1503.96590181148	2.40596244537997	0.126193050725383	4.06886734942997e-46	MAP3K5	4217	mitogen-activated protein kinase kinase kinase 5
ENSG00000104332.12	201.856029905591	2.40528737115087	0.155033499678828	7.18683981654808e-32	SFRP1	6422	secreted frizzled related protein 1
ENSG00000125454.12	114.233171439723	2.40206920565996	0.37262543784535	6.35120389589158e-08	SLC25A19	60386	solute carrier family 25 member 19
ENSG00000233836.7	55.6406809397346	2.40103673240862	0.251920191164971	1.1261390426119e-13	NA	NA	NA
ENSG00000278071.1	5.10407744519556	2.39750435888234	0.945342840501433	0.00410104534550656	NA	NA	NA
ENSG00000113494.17	23.3041582760315	2.37841851137818	0.741537825096759	0.00101480943437837	PRLR	5618	prolactin receptor
ENSG00000152049.6	105.273913176741	2.37775778692466	0.234132557756048	3.15846882049413e-15	KCNE4	23704	potassium voltage-gated channel subfamily E regulatory subunit 4
ENSG00000233452.7	24.7527050359954	2.37281068915302	0.417592904653474	1.21098793877779e-06	STXBP5-AS1	729178	STXBP5 antisense RNA 1
ENSG00000240350.3	10.5986847829534	2.36756857954398	0.712649865294878	0.00078789836988007	NA	NA	NA
ENSG00000119138.4	1128.37542569784	2.36385789550861	0.0871773869949658	6.92323604616035e-87	KLF9	687	Kruppel like factor 9
ENSG00000185634.12	57.3755543936435	2.35953516401977	0.291819588092214	1.01070606740098e-10	SHC4	399694	SHC adaptor protein 4
ENSG00000269930.1	15.6894811550919	2.35618759674387	0.601740220073992	0.000208313093910207	NA	NA	NA
ENSG00000115657.14	19.3806756893822	2.35603722046699	0.580535050765905	0.000138522391235576	ABCB6	10058	ATP binding cassette subfamily B member 6 (Langereis blood group)
ENSG00000187944.3	7.58159785560698	2.35385703509535	0.878470538359478	0.00328976414399488	C2orf66	401027	chromosome 2 open reading frame 66
ENSG00000284634.1	45.1535465413441	2.34818944804816	0.366084270152169	8.92960083003137e-08	NA	NA	NA
ENSG00000057657.17	919.138427937517	2.34807660856827	0.123072564243425	3.44770967084335e-45	PRDM1	639	PR/SET domain 1
ENSG00000221869.5	28.2270960171233	2.34773576882732	0.447665426711442	5.14634187298363e-06	CEBPD	1052	CCAAT enhancer binding protein delta
ENSG00000132329.11	13.5889394278221	2.34387221509895	0.57377779649384	0.000129194046648718	RAMP1	10267	receptor activity modifying protein 1
ENSG00000033327.13	258.086393756974	2.34279698344704	0.256898490415471	1.26425980014565e-12	GAB2	9846	GRB2 associated binding protein 2
ENSG00000146834.14	357.74358300267	2.3370410431648	0.161713960198437	1.4934752227643e-27	MEPCE	56257	methylphosphate capping enzyme
ENSG00000138031.14	130.92794440877	2.33311575877823	0.343873557301695	2.79751652612644e-08	ADCY3	109	adenylate cyclase 3
ENSG00000134285.11	386.24011324868	2.33172462206262	0.195561628209213	9.17941921652947e-20	FKBP11	51303	FKBP prolyl isomerase 11
ENSG00000159167.12	2958.3296370847	2.3236145826492	0.07746195020709	2.55285003077688e-104	STC1	6781	stanniocalcin 1
ENSG00000072274.13	2756.3354956324	2.31638276148843	0.0983161074347887	5.59793476581034e-66	TFRC	7037	transferrin receptor
ENSG00000114251.14	9907.11996666751	2.30109474531976	0.0615006654466519	2.29198579138506e-158	WNT5A	7474	Wnt family member 5A
ENSG00000230596.3	11.6584243729141	2.30074545065839	0.663051382483424	0.000642963776529039	NA	NA	NA
ENSG00000134686.18	257.203185946627	2.29291479758634	0.223588336319145	4.10377810806168e-15	PHC2	1912	polyhomeotic homolog 2
ENSG00000284337.1	28.987615990142	2.28990875698005	0.448082841678731	8.99896008310658e-06	LIMS3-LOC440895	100271835	LIMS3-LOC440895 readthrough
ENSG00000121039.10	774.146477651913	2.28879271999279	0.10674997149261	4.74036659602508e-55	RDH10	157506	retinol dehydrogenase 10
ENSG00000125378.16	95.4584659381051	2.2876435935065	0.391136005084823	9.22262532891896e-07	BMP4	652	bone morphogenetic protein 4
ENSG00000104368.18	841.81711993663	2.28724046205361	0.360033519010953	1.68118323936499e-07	PLAT	5327	plasminogen activator, tissue type
ENSG00000103257.9	75.1134818663808	2.28324324066999	0.295417433887223	6.6169435070347e-10	SLC7A5	8140	solute carrier family 7 member 5
ENSG00000165030.4	420.251829314347	2.28309829871265	0.128410625493823	4.61332539737408e-39	NFIL3	4783	nuclear factor, interleukin 3 regulated
ENSG00000148082.10	792.453944492265	2.28193281956399	0.163533506128253	1.45689817992311e-25	SHC3	53358	SHC adaptor protein 3
ENSG00000116396.14	42.3767894688781	2.27877386053864	0.46517575882543	1.60760308705786e-05	KCNC4	3749	potassium voltage-gated channel subfamily C member 4
ENSG00000008513.16	994.823666979148	2.27845642398563	0.170716488525824	1.36263024309432e-23	ST3GAL1	6482	ST3 beta-galactoside alpha-2,3-sialyltransferase 1
ENSG00000153487.12	193.28958122117	2.27799874493404	0.189924987201227	1.61857841201093e-19	ING1	3621	inhibitor of growth family member 1
ENSG00000120658.13	6.1828786811081	2.27768092834379	0.788416939943164	0.00224577961393552	ENOX1	55068	ecto-NOX disulfide-thiol exchanger 1
ENSG00000225975.7	15.391155084384	2.27615185756452	0.729985673093693	0.00142991489496331	LINC01534	101927621	long intergenic non-protein coding RNA 1534
ENSG00000115828.17	1279.94575793995	2.27563015751379	0.101230975755502	1.52770683064494e-59	QPCT	25797	glutaminyl-peptide cyclotransferase
ENSG00000168000.14	1069.41928510274	2.27208345587988	0.21717196208506	1.53923956624689e-15	BSCL2	26580	BSCL2 lipid droplet biogenesis associated, seipin
ENSG00000143839.15	1374.75415796002	2.27050161991455	0.198434096745271	4.08839073203898e-18	REN	5972	renin
ENSG00000180953.11	6.28376971256876	2.26930410673182	0.828109074210031	0.00310629049994035	ST20	400410	suppressor of tumorigenicity 20
ENSG00000185420.19	609.22315272004	2.26704354952055	0.130210631829153	2.97396069943659e-37	SMYD3	64754	SET and MYND domain containing 3
ENSG00000144214.9	7.43962288872408	2.26391394790296	0.789359102360984	0.00243900695830324	LYG1	129530	lysozyme g1
ENSG00000215012.9	601.905564280918	2.26120629193899	0.154981588492383	2.79968662709143e-27	RTL10	79680	retrotransposon Gag like 10
ENSG00000013619.14	138.776802081701	2.25811656095834	0.199905443070013	1.57057390797948e-17	MAMLD1	10046	mastermind like domain containing 1
ENSG00000272622.2	49.5548430769203	2.25795758897755	0.292811503729978	8.29559201119109e-10	NA	NA	NA
ENSG00000085511.20	447.491745343535	2.25706922724004	0.389246131714434	1.19628065151306e-06	MAP3K4	4216	mitogen-activated protein kinase kinase kinase 4
ENSG00000162729.14	6.80803589730548	2.25260141790069	0.824978885854618	0.00327207532675499	IGSF8	93185	immunoglobulin superfamily member 8
ENSG00000132205.11	114.901804380721	2.24394731253022	0.299890666258177	3.05336706249115e-09	EMILIN2	84034	elastin microfibril interfacer 2
ENSG00000223485.4	49.3832890130174	2.24208018283992	0.498730062006597	5.61203840478396e-05	LINC01615	101929484	long intergenic non-protein coding RNA 1615
ENSG00000166147.13	4129.81329356939	2.23868150616944	0.0960925542012191	1.19614929616408e-62	FBN1	2200	fibrillin 1
ENSG00000099219.14	973.617248609766	2.23182505618868	0.0956607710937819	7.12957466649472e-63	ERMP1	79956	endoplasmic reticulum metallopeptidase 1
ENSG00000136986.10	986.882255773309	2.22941492068404	0.185244808665567	2.35808073069353e-19	DERL1	79139	derlin 1
ENSG00000128039.11	87.4137032719772	2.22941031580206	0.22631968958136	8.81259576903171e-14	SRD5A3	79644	steroid 5 alpha-reductase 3
ENSG00000137504.13	149.045358877962	2.22187935340665	0.225886052662344	1.08923720129653e-13	CREBZF	58487	CREB/ATF bZIP transcription factor
ENSG00000198814.12	652.519969350448	2.22168440288253	0.160638662109243	1.39658383020726e-24	GK	2710	glycerol kinase
ENSG00000256671.6	1241.63101794253	2.21407202935056	0.154556693738556	2.48712846856801e-26	LIMS4	100288695	LIM zinc finger domain containing 4
ENSG00000107882.11	409.538313037001	2.21084844569851	0.134945119544356	7.89038126281105e-33	SUFU	51684	SUFU negative regulator of hedgehog signaling
ENSG00000242375.1	8.52078555373331	2.20825063497893	0.859429981753533	0.00463903607987678	NA	NA	NA
ENSG00000259712.1	10.6667168526503	2.20669975954112	0.653884433579651	0.000881437980921122	NA	NA	NA
ENSG00000198691.13	47.5356509380832	2.20173881732918	0.649245192292225	0.000842343363057808	ABCA4	24	ATP binding cassette subfamily A member 4
ENSG00000131873.7	909.643291800074	2.2015903326072	0.090600869338348	3.21167548917489e-67	CHSY1	22856	chondroitin sulfate synthase 1
ENSG00000004660.15	18.8196207679785	2.20021056494302	0.546582937000466	0.000211724099284879	CAMKK1	84254	calcium/calmodulin dependent protein kinase kinase 1
ENSG00000213185.7	197.660795211359	2.19556786211117	0.173716085649407	5.95947181572547e-21	FAM24B	196792	family with sequence similarity 24 member B
ENSG00000060140.9	19.9604899379999	2.19111091584286	0.565290377423198	0.000323497512290619	STYK1	55359	serine/threonine/tyrosine kinase 1
ENSG00000137727.12	96.0432654844956	2.19040211031958	0.211608288816103	7.13529182547977e-15	ARHGAP20	57569	Rho GTPase activating protein 20
ENSG00000169604.19	5811.40814409626	2.18545312006211	0.0807495036994874	1.1777436309676e-81	ANTXR1	84168	ANTXR cell adhesion molecule 1
ENSG00000143196.5	378.68962349661	2.1800504346583	0.144921385031443	2.29904809386542e-28	DPT	1805	dermatopontin
ENSG00000245532.9	2213.80146209022	2.17998589331594	0.177981877703176	1.08009409818162e-19	NEAT1	283131	nuclear paraspeckle assembly transcript 1
ENSG00000108387.15	16.5156116351456	2.1773871227075	0.467210915426603	4.16215079506163e-05	SEPTIN4	5414	septin 4
ENSG00000131781.13	37.9540463142932	2.16611369253918	0.346513454683028	4.2117389473398e-07	FMO5	2330	flavin containing dimethylaniline monoxygenase 5
ENSG00000129226.14	725.930905676216	2.16451556143375	0.163164322753676	1.55211226764278e-22	CD68	968	CD68 molecule
ENSG00000116667.14	191.501347912173	2.16335440945321	0.194632055059194	1.76751349353447e-16	C1orf21	81563	chromosome 1 open reading frame 21
ENSG00000147119.4	41.4084594453064	2.16208230815681	0.298191210496561	1.01145986180259e-08	CHST7	56548	carbohydrate sulfotransferase 7
ENSG00000272345.1	9.49302330295397	2.15953565020549	0.706161113673433	0.00182656803144467	NA	NA	NA
ENSG00000166741.7	2522.16649988096	2.15538994942481	0.196918026540423	4.71951470623458e-16	NNMT	4837	nicotinamide N-methyltransferase
ENSG00000173852.14	214.848218892958	2.14961604985057	0.154132691069431	2.01701108567185e-24	DPY19L1	23333	dpy-19 like C-mannosyltransferase 1
ENSG00000153898.13	54.785604771117	2.14726756773151	0.358971569187791	1.0298852504957e-06	MCOLN2	255231	mucolipin 2
ENSG00000198121.13	1626.94829622351	2.13521327992356	0.0786324402854111	1.22422796220473e-80	LPAR1	1902	lysophosphatidic acid receptor 1
ENSG00000008394.13	20215.5897681272	2.13442216741209	0.161881871473972	3.58093324746594e-22	MGST1	4257	microsomal glutathione S-transferase 1
ENSG00000162745.10	45.3307075804634	2.13166339638586	0.519333631367947	0.000200520043575548	OLFML2B	25903	olfactomedin like 2B
ENSG00000122778.9	218.190264111179	2.12982391078041	0.170446907101153	5.32015475571607e-20	KIAA1549	57670	KIAA1549
ENSG00000069667.16	161.449078107625	2.12596184972065	0.434717752662127	2.55326195666927e-05	RORA	6095	RAR related orphan receptor A
ENSG00000164465.18	198.369465601133	2.12096104598341	0.171273526822056	1.4300446345285e-19	DCBLD1	285761	discoidin, CUB and LCCL domain containing 1
ENSG00000185432.12	121.804685042956	2.12036700181328	0.196297019167282	1.33259664542365e-15	METTL7A	25840	methyltransferase like 7A
ENSG00000238273.3	21.053348303134	2.11936402803353	0.51960412034644	0.000216345245965242	NA	NA	NA
ENSG00000120549.18	23.2757265151238	2.11829422072171	0.41328158863658	1.33035749385784e-05	KIAA1217	56243	KIAA1217
ENSG00000069431.11	293.22359276117	2.11640519579397	0.14594512966971	9.50080038240005e-26	ABCC9	10060	ATP binding cassette subfamily C member 9
ENSG00000144362.12	24.9681248566944	2.11049737942283	0.369215891184159	2.61548387163533e-06	PHOSPHO2	493911	phosphatase, orphan 2
ENSG00000170160.17	32.5973186843172	2.10695193796305	0.577482042944299	0.00060326873903365	CCDC144A	9720	coiled-coil domain containing 144A
ENSG00000133794.18	37.1866134999364	2.10659770363554	0.364540696411353	2.28085799929938e-06	ARNTL	406	aryl hydrocarbon receptor nuclear translocator like
ENSG00000263843.1	7.9045469867282	2.10420535291719	0.700736854470489	0.00218304370061825	LOC100287042	100287042	uncharacterized LOC100287042
ENSG00000107551.21	71.3394467447286	2.10004308045975	0.2549509729475	3.50732775393557e-10	RASSF4	83937	Ras association domain family member 4
ENSG00000182022.18	322.640428746394	2.09619330860228	0.118099878323515	1.63913859866696e-36	CHST15	51363	carbohydrate sulfotransferase 15
ENSG00000273489.1	137.570049167818	2.09304161587682	0.165887099754653	3.73455146383037e-20	NA	NA	NA
ENSG00000100979.15	258.343470121358	2.09001440503169	0.280105783867432	7.14678059027873e-09	PLTP	5360	phospholipid transfer protein
ENSG00000163328.13	171.34620383689	2.08921808772783	0.178496995535357	1.43296448661357e-17	GPR155	151556	G protein-coupled receptor 155
ENSG00000157800.18	562.052077314939	2.08809135411512	0.109163112815606	3.68935555657477e-41	SLC37A3	84255	solute carrier family 37 member 3
ENSG00000003989.17	133.946716638813	2.08322528945887	0.188655637868757	6.22956992224002e-16	SLC7A2	6542	solute carrier family 7 member 2
ENSG00000169902.15	1037.26003659916	2.08272049808486	0.163472712233278	2.49833352541326e-20	TPST1	8460	tyrosylprotein sulfotransferase 1
ENSG00000272323.1	8.6639216798648	2.08158714947886	0.686075857294844	0.00214193428561671	LOC101929704	101929704	uncharacterized LOC101929704
ENSG00000011422.12	2384.73577572711	2.07247028398771	0.331555916658083	6.06588327541535e-07	PLAUR	5329	plasminogen activator, urokinase receptor
ENSG00000171951.5	12.7349251119119	2.07089253198975	0.562677491145022	0.000595616865646507	SCG2	7857	secretogranin II
ENSG00000169439.12	2314.87886448504	2.07006137523711	0.105801617471391	1.00878703456096e-42	SDC2	6383	syndecan 2
ENSG00000255112.3	973.898312497202	2.06856733187784	0.125917671584378	4.58116872215024e-31	CHMP1B	57132	charged multivesicular body protein 1B
ENSG00000181744.8	207.214131279723	2.0684312733287	0.157026627732376	1.64614384100517e-21	DIPK2A	205428	divergent protein kinase domain 2A
ENSG00000162496.9	94.1930413169546	2.06837788652843	0.406891566122407	1.74682111805328e-05	DHRS3	9249	dehydrogenase/reductase 3
ENSG00000165434.8	251.571014286661	2.06759588358247	0.151173308045314	6.74741678728343e-23	PGM2L1	283209	phosphoglucomutase 2 like 1
ENSG00000100596.6	513.931860312089	2.06654913727918	0.2363070454512	4.8564436671132e-11	SPTLC2	9517	serine palmitoyltransferase long chain base subunit 2
ENSG00000271533.1	8.71646485732362	2.06527129421853	0.685390121416035	0.00228110784988046	NA	NA	NA
ENSG00000096968.13	82.8720187559145	2.06225720674462	0.22695714302885	1.05825638348342e-11	JAK2	3717	Janus kinase 2
ENSG00000128482.16	6.64322878954243	2.06174876573676	0.763071931296081	0.00418507670857769	RNF112	7732	ring finger protein 112
ENSG00000118503.15	47.8549065857247	2.05498927268285	0.320422894316327	4.15805595637396e-07	TNFAIP3	7128	TNF alpha induced protein 3
ENSG00000259642.2	22.4265232044822	2.0515689152837	0.378112048884801	7.63128305380616e-06	NA	NA	NA
ENSG00000174080.11	40.541552784349	2.0511086371549	0.335907741410681	1.04259682621902e-06	CTSF	8722	cathepsin F
ENSG00000234380.2	22.0983420673564	2.05008542263064	0.404058653783608	1.98296534853275e-05	LINC01426	100506385	long intergenic non-protein coding RNA 1426
ENSG00000072201.14	33.2453787275818	2.04642388625464	0.411898240997399	2.64082855617344e-05	LNX1	84708	ligand of numb-protein X 1
ENSG00000236882.8	6.53114664727836	2.04501947792392	0.718536193689153	0.00331644094304942	LINC01554	202299	long intergenic non-protein coding RNA 1554
ENSG00000249242.8	13.0393105202304	2.03876557034584	0.552839944922683	0.000624022226771378	TMEM150C	441027	transmembrane protein 150C
ENSG00000182326.15	7092.20777447561	2.03429469873266	0.0800353691738679	2.50752712246982e-68	C1S	716	complement C1s
ENSG00000165322.18	327.907035576374	2.03249439696447	0.117596918426096	1.14684018114754e-33	ARHGAP12	94134	Rho GTPase activating protein 12
ENSG00000139508.14	89.3528777349522	2.0319111753723	0.202486917906838	3.21284625984229e-13	SLC46A3	283537	solute carrier family 46 member 3
ENSG00000124067.17	130.17562784667	2.03074442870867	0.762274575373258	0.00470607948256711	SLC12A4	6560	solute carrier family 12 member 4
ENSG00000196616.14	14.6472687993838	2.03014291612346	0.59702614708611	0.00108879738211984	ADH1B	125	alcohol dehydrogenase 1B (class I), beta polypeptide
ENSG00000241549.8	23.9250182434327	2.02606266078669	0.432386735701867	6.02591497580158e-05	GUSBP2	387036	GUSB pseudogene 2
ENSG00000271204.1	19.794332815856	2.02518731880705	0.463556854758109	0.000125089102117351	NA	NA	NA
ENSG00000211751.9	10.6947549341791	2.0208442884078	0.74965210416395	0.00448433290460414	NA	NA	NA
ENSG00000267121.6	10.9411341159605	2.01841897222534	0.601385227732628	0.00121712919969277	LOC339192	339192	uncharacterized LOC339192
ENSG00000203727.4	8.14024741208085	2.01607044894692	0.726216869237881	0.00382608658945676	SAMD5	389432	sterile alpha motif domain containing 5
ENSG00000018408.14	687.144550828153	2.01081568471153	0.10493037723866	5.43560781489203e-40	WWTR1	25937	WW domain containing transcription regulator 1
ENSG00000197930.13	702.902446346425	2.01064456931729	0.0904563199289634	9.82001191863336e-53	ERO1A	30001	endoplasmic reticulum oxidoreductase 1 alpha
ENSG00000177993.3	9.61716151128737	2.00797841821592	0.643901113865427	0.0020294671113944	ZNRF3-AS1	100874123	ZNRF3 antisense RNA 1
ENSG00000253882.6	21.3653870409586	2.00558523704553	0.502661928006452	0.000360110592993633	LOC154761	154761	family with sequence similarity 115, member C pseudogene
ENSG00000122862.5	4868.70165391064	2.00519052411731	0.0887755263399367	6.53108426197589e-54	SRGN	5552	serglycin
ENSG00000074181.9	38.4307399027774	2.00359154508206	0.390402635939774	1.93128901048771e-05	NOTCH3	4854	notch receptor 3
ENSG00000239887.6	13.0987950801516	1.99977737079968	0.509960030791728	0.000400822171635157	C1orf226	400793	chromosome 1 open reading frame 226
ENSG00000177096.9	12.6254721537221	1.996472816921	0.658841929099612	0.00246842185116884	PHETA2	150368	PH domain containing endocytic trafficking adaptor 2
ENSG00000125734.15	65.0230351520519	1.99640879350628	0.35473942230524	5.36050284237623e-06	GPR108	56927	G protein-coupled receptor 108
ENSG00000224063.6	65.1871490524231	1.99524434951354	0.48004742879556	0.000246580919136791	NA	NA	NA
ENSG00000180769.10	41.6091503379483	1.99376422814453	0.283136803219518	5.87780612941333e-08	WDFY3-AS2	404201	WDFY3 antisense RNA 2
ENSG00000092096.16	21.9477060054331	1.99311120003323	0.413680682208403	4.63845245910499e-05	SLC22A17	51310	solute carrier family 22 member 17
ENSG00000228412.9	29.9367673395189	1.98830984408147	0.570997898444083	0.00099092517201103	LOC100506885	100506885	uncharacterized LOC100506885
ENSG00000104290.11	14.86282257484	1.98719080898775	0.753700164857158	0.00497314062229154	FZD3	7976	frizzled class receptor 3
ENSG00000105855.10	46.0374540717527	1.9836218422705	0.311882491765664	6.71176999269576e-07	ITGB8	3696	integrin subunit beta 8
ENSG00000125968.9	34.6312980938108	1.98299537756904	0.443102819434982	0.000113604527917995	ID1	3397	inhibitor of DNA binding 1, HLH protein
ENSG00000133422.13	32.2341437093066	1.97943837562362	0.491823565450885	0.000355185042725756	MORC2	22880	MORC family CW-type zinc finger 2
ENSG00000104419.15	397.643217882735	1.97859816434881	0.148098113502073	3.94203565354156e-21	NDRG1	10397	N-myc downstream regulated 1
ENSG00000120158.12	135.268694406491	1.97828886404223	0.239231635845135	5.98614199673142e-10	RCL1	10171	RNA terminal phosphate cyclase like 1
ENSG00000129009.13	225.050016947886	1.97643543419045	0.341644299380405	3.57772070606876e-06	ISLR	3671	immunoglobulin superfamily containing leucine rich repeat
ENSG00000257727.6	209.999203061105	1.97554652230263	0.232287520724472	3.06305329266829e-10	CNPY2	10330	canopy FGF signaling regulator 2
ENSG00000271303.1	729.41851879581	1.97181873482906	0.104734913625921	2.96394114042854e-38	SRXN1	140809	sulfiredoxin 1
ENSG00000266088.6	9.55675688027834	1.96726336420558	0.637906628712074	0.00228821455367701	NA	NA	NA
ENSG00000196605.7	36.8706697697973	1.96296621190756	0.432370937641957	0.000102564483314899	ZNF846	162993	zinc finger protein 846
ENSG00000177854.8	26.1560964711243	1.95891177519268	0.466576857378533	0.000244062447118339	TMEM187	8269	transmembrane protein 187
ENSG00000269242.1	14.8528448480358	1.95846680245803	0.527099236369436	0.00067104976760617	NA	NA	NA
ENSG00000168569.8	62.2748215016496	1.9569702360302	0.244974122734448	2.66855778743221e-09	TMEM223	79064	transmembrane protein 223
ENSG00000006468.14	249.317423034024	1.95190821110112	0.181140080828897	1.87447922036044e-14	ETV1	2115	ETS variant transcription factor 1
ENSG00000134452.19	136.39427838102	1.94713015794259	0.42787548366012	0.000105248308801087	FBH1	84893	F-box DNA helicase 1
ENSG00000124635.8	36.9001980305993	1.94618119413006	0.345677932048447	6.31242896173946e-06	H2BC11	8970	H2B clustered histone 11
ENSG00000121064.13	3782.85271074852	1.94118854477134	0.115280075681136	1.00754694094389e-30	SCPEP1	59342	serine carboxypeptidase 1
ENSG00000079150.18	4537.56032247713	1.93391788411921	0.0986304105197754	3.79922671513408e-40	FKBP7	51661	FKBP prolyl isomerase 7
ENSG00000146535.14	353.970577008231	1.93336362799258	0.154892554878195	2.8811125155547e-18	GNA12	2768	G protein subunit alpha 12
ENSG00000070214.16	1958.68934500687	1.92638973259138	0.0995095497847424	1.85570352780543e-39	SLC44A1	23446	solute carrier family 44 member 1
ENSG00000231711.2	20.8227278503716	1.92606339235044	0.646516637331799	0.00296066438762741	NA	NA	NA
ENSG00000106333.13	836.622676635492	1.92440197042316	0.350545828731458	1.00312683405898e-05	PCOLCE	5118	procollagen C-endopeptidase enhancer
ENSG00000116785.13	10.5060872365398	1.91919238695816	0.6136383567029	0.00227402987692963	CFHR3	10878	complement factor H related 3
ENSG00000069702.11	129.820597334616	1.91552183668721	0.192519897372509	1.54300809146204e-12	TGFBR3	7049	transforming growth factor beta receptor 3
ENSG00000146409.12	14.9747528032411	1.91472818045947	0.480935748879761	0.000428105372932115	SLC18B1	116843	solute carrier family 18 member B1
ENSG00000170561.13	8.58257946320776	1.91312425590032	0.701026257631183	0.0048083382103751	IRX2	153572	iroquois homeobox 2
ENSG00000148700.15	1594.08180425676	1.91306102107048	0.215136880920212	1.14962672428631e-10	ADD3	120	adducin 3
ENSG00000197586.13	17.0727578497404	1.9116990717759	0.599564624499107	0.0020750911934967	ENTPD6	955	ectonucleoside triphosphate diphosphohydrolase 6
ENSG00000173801.17	576.860416824503	1.9106075757394	0.112308575812501	6.25906782021022e-31	JUP	3728	junction plakoglobin
ENSG00000154188.10	1381.20988990714	1.90834396090067	0.128129233286854	1.04758805034408e-24	ANGPT1	284	angiopoietin 1
ENSG00000104361.10	277.688348594712	1.9066440659422	0.145946557792356	1.25178722361333e-19	NIPAL2	79815	NIPA like domain containing 2
ENSG00000076662.10	33.0685155600025	1.90648811720574	0.382393720845917	4.03466044669172e-05	ICAM3	3385	intercellular adhesion molecule 3
ENSG00000226200.7	13.0208386688147	1.9035316961512	0.615908939242505	0.00251326166197506	NA	NA	NA
ENSG00000122644.13	426.753192586161	1.90259081957719	0.118626592334037	4.34958874429074e-28	ARL4A	10124	ADP ribosylation factor like GTPase 4A
ENSG00000137713.16	1887.14409096874	1.9000745236736	0.241602105321759	6.21172098072374e-09	PPP2R1B	5519	protein phosphatase 2 scaffold subunit Abeta
ENSG00000136167.14	123.838100584623	1.89897081628551	0.198168859367655	7.54870195301694e-12	LCP1	3936	lymphocyte cytosolic protein 1
ENSG00000170345.10	71.715078243145	1.89823740609282	0.36418421441957	2.2618805338229e-05	FOS	2353	Fos proto-oncogene, AP-1 transcription factor subunit
ENSG00000128228.5	27.0686612059439	1.89320164886818	0.37597105326119	3.82387346129376e-05	SDF2L1	23753	stromal cell derived factor 2 like 1
ENSG00000058085.15	110.553263154753	1.89198634794548	0.180672796430285	2.44702807880463e-13	LAMC2	3918	laminin subunit gamma 2
ENSG00000168772.11	19.8703623888526	1.87765405502607	0.513095377534697	0.000870693870360381	CXXC4	80319	CXXC finger protein 4
ENSG00000104228.13	41.5163301267383	1.87718244275783	0.402495126075899	9.86127568993541e-05	TRIM35	23087	tripartite motif containing 35
ENSG00000151632.17	1229.29520535688	1.87631981639532	0.0763180014536529	3.32614325180967e-59	AKR1C2	1646	aldo-keto reductase family 1 member C2
ENSG00000108846.16	209.379107596604	1.8760114111142	0.157401735442362	2.00164394200575e-16	ABCC3	8714	ATP binding cassette subfamily C member 3
ENSG00000259305.6	31.1829473254975	1.87349010736169	0.417730450249553	0.000154391519750572	ZHX1-C8orf76	100533106	ZHX1-C8orf76 readthrough
ENSG00000113269.14	150.699550107448	1.87228563528891	0.162743819177138	1.23648458462095e-15	RNF130	55819	ring finger protein 130
ENSG00000163738.18	25.0790799357352	1.87142495239571	0.488026949421512	0.000637467400928971	MTHFD2L	441024	methylenetetrahydrofolate dehydrogenase (NADP+ dependent) 2 like
ENSG00000142687.18	149.607727440856	1.87103579518651	0.284958077812065	6.62811151651926e-07	KIAA0319L	79932	KIAA0319 like
ENSG00000196502.11	18.7845173547266	1.8674552132552	0.576735733088667	0.00204895043137664	SULT1A1	6817	sulfotransferase family 1A member 1
ENSG00000185950.9	2334.18925180998	1.86388383680951	0.169302611389975	2.3506192076437e-14	IRS2	8660	insulin receptor substrate 2
ENSG00000107863.18	227.902663181701	1.86380234752103	0.369184842214985	4.00333898074462e-05	ARHGAP21	57584	Rho GTPase activating protein 21
ENSG00000170145.5	460.99564832548	1.86259565582778	0.101050397744025	7.16149096588369e-35	SIK2	23235	salt inducible kinase 2
ENSG00000075223.14	62.4210130875942	1.86151901137489	0.254626834719444	5.76760302226646e-08	SEMA3C	10512	semaphorin 3C
ENSG00000182871.16	115.552745817509	1.86099212705345	0.236223917758252	8.02283176516958e-09	COL18A1	80781	collagen type XVIII alpha 1 chain
ENSG00000132639.12	274.798220471495	1.85949073546473	0.166301841848296	9.93852130222895e-15	SNAP25	6616	synaptosome associated protein 25
ENSG00000235426.2	34.5851626189839	1.8582989958499	0.556597005242577	0.00168345864040554	NA	NA	NA
ENSG00000234719.9	9.62152228580788	1.85625518271287	0.55522031597759	0.00167190575568528	NPIPB2	729978	nuclear pore complex interacting protein family member B2
ENSG00000127507.18	42.8179073032129	1.85610045996629	0.320110837902713	5.99550560279948e-06	ADGRE2	30817	adhesion G protein-coupled receptor E2
ENSG00000246090.7	22.3694058179283	1.85253123678694	0.514902885137742	0.00103496825525488	LOC100507053	100507053	uncharacterized LOC100507053
ENSG00000204592.9	878.242002487315	1.85155358961475	0.376303752249003	5.98338068458912e-05	HLA-E	3133	major histocompatibility complex, class I, E
ENSG00000131149.19	542.564403063745	1.84302835360036	0.132218703687843	2.60274217884789e-21	GSE1	23199	Gse1 coiled-coil protein
ENSG00000138134.12	494.628309291961	1.84239455575381	0.128277821597726	2.44611096691937e-22	STAMBPL1	57559	STAM binding protein like 1
ENSG00000184220.12	445.812813792116	1.84178841562761	0.170748923991226	1.20099109266354e-13	CMSS1	84319	cms1 ribosomal small subunit homolog
ENSG00000104774.13	18.3599137221611	1.83827575062639	0.600833284234975	0.00292679534615001	MAN2B1	4125	mannosidase alpha class 2B member 1
ENSG00000027697.14	2617.79713497436	1.83771180542584	0.0709841445875572	5.4047834925138e-64	IFNGR1	3459	interferon gamma receptor 1
ENSG00000081692.12	10.728206141059	1.83706616869209	0.65107858124434	0.00458350569519437	JMJD4	65094	jumonji domain containing 4
ENSG00000087303.18	878.3363952159	1.83704612720043	0.119398622517273	3.71870003782146e-25	NID2	22795	nidogen 2
ENSG00000122257.20	470.499707026825	1.83529325970915	0.143498734068685	3.2000894299604e-18	RBBP6	5930	RB binding protein 6, ubiquitin ligase
ENSG00000135111.16	1003.71621057123	1.83407625833069	0.104103962963383	1.08155398776393e-31	TBX3	6926	T-box transcription factor 3
ENSG00000265817.3	58.8608535594884	1.83199956189222	0.284649814620127	1.13769723076916e-06	RAD54B	25788	RAD54 homolog B
ENSG00000128052.10	18.8953201018356	1.83155760458678	0.45302639698394	0.000452861747726281	KDR	3791	kinase insert domain receptor
ENSG00000117385.16	132.901887212151	1.83066089485381	0.511742629810072	0.00112743539423761	P3H1	64175	prolyl 3-hydroxylase 1
ENSG00000131634.14	81.995772178231	1.8305570873623	0.262973242460244	2.4780948878236e-07	TMEM204	79652	transmembrane protein 204
ENSG00000106537.8	141.256162224446	1.82858892931493	0.217719649179526	1.52579017838141e-09	TSPAN13	27075	tetraspanin 13
ENSG00000156486.8	17.205714232669	1.82661868396488	0.473073146436231	0.000668196221620608	KCNS2	3788	potassium voltage-gated channel modifier subfamily S member 2
ENSG00000097007.19	164.616442361356	1.82343465003097	0.268450886488027	4.43923315747368e-07	ABL1	25	ABL proto-oncogene 1, non-receptor tyrosine kinase
ENSG00000137494.14	138.479976455832	1.81771226943072	0.250510494059617	8.75897995835921e-08	ANKRD42	338699	ankyrin repeat domain 42
ENSG00000109625.19	54.150390260557	1.81714860704808	0.287378972254919	1.71031807868599e-06	CPZ	8532	carboxypeptidase Z
ENSG00000141576.16	334.799475678978	1.81592543588244	0.366314218284754	6.24018861032748e-05	RNF157	114804	ring finger protein 157
ENSG00000117298.16	376.305773715269	1.81519594169761	0.162600668000828	2.57065818857367e-14	ECE1	1889	endothelin converting enzyme 1
ENSG00000197776.8	39.4779581880392	1.81004425735386	0.452454552370309	0.000526769184015319	KLHDC1	122773	kelch domain containing 1
ENSG00000258757.1	38.7916462921388	1.80791070066515	0.582727508400456	0.00286799217674018	NA	NA	NA
ENSG00000204852.16	268.261055893742	1.80768065002326	0.227830670928532	1.05804990082259e-08	TCTN1	79600	tectonic family member 1
ENSG00000276168.1	23.1680742570439	1.80664372447203	0.609779225879278	0.00373710365222155	RN7SL1	6029	RNA component of signal recognition particle 7SL1
ENSG00000243335.9	54.7720806668081	1.80468838248993	0.422354606829313	0.000326537798080738	KCTD7	154881	potassium channel tetramerization domain containing 7
ENSG00000117479.15	73.2184743753766	1.80402528972555	0.233646416857985	2.3044774182093e-08	SLC19A2	10560	solute carrier family 19 member 2
ENSG00000244219.7	46.4707776405866	1.80073454159788	0.307921446229666	6.84133632917468e-06	TMEM225B	100289187	transmembrane protein 225B
ENSG00000133466.14	22.620030257665	1.79746646467007	0.462931529980313	0.000688338659078892	C1QTNF6	114904	C1q and TNF related 6
ENSG00000166484.20	70.1786299328894	1.79075559417385	0.24361566797481	8.10235847634923e-08	MAPK7	5598	mitogen-activated protein kinase 7
ENSG00000137193.14	24.429797844258	1.78847973059857	0.389004183039839	0.000157130541348367	PIM1	5292	Pim-1 proto-oncogene, serine/threonine kinase
ENSG00000111666.11	351.180002554576	1.78845394675291	0.157109345128913	1.3417793090187e-14	CHPT1	56994	choline phosphotransferase 1
ENSG00000253330.1	19.3298454616861	1.78131714539227	0.494280077059945	0.00118983677989453	NA	NA	NA
ENSG00000242441.8	19.0713995292013	1.77736979828073	0.414964277082179	0.000339011663105822	GTF2A1L	11036	general transcription factor IIA subunit 1 like
ENSG00000197860.10	316.784624305718	1.77654588701074	0.123401871620053	9.80301744601481e-22	SGTB	54557	small glutamine rich tetratricopeptide repeat containing beta
ENSG00000198855.7	197.231145164787	1.77627265943261	0.168277497403193	6.46344414417761e-13	FICD	11153	FIC domain containing
ENSG00000078124.12	687.541063585428	1.77364968840329	0.095891447790993	2.914838475919e-33	ACER3	55331	alkaline ceramidase 3
ENSG00000099203.7	42.7088658196666	1.77333553462749	0.571079516445218	0.00308032469445386	TMED1	11018	transmembrane p24 trafficking protein 1
ENSG00000141232.5	931.541959000663	1.77329117578167	0.16109319260527	1.28093648167706e-13	TOB1	10140	transducer of ERBB2, 1
ENSG00000164107.8	324.773407446913	1.77100444615944	0.156338480802931	2.46071555973464e-14	HAND2	9464	heart and neural crest derivatives expressed 2
ENSG00000176641.11	54.0824365243857	1.76821161528952	0.275264538123969	1.73095785435674e-06	RNF152	220441	ring finger protein 152
ENSG00000237125.10	250.821160502394	1.76664424470164	0.203673254101134	1.0684017764641e-09	HAND2-AS1	79804	HAND2 antisense RNA 1
ENSG00000183242.11	16.4893547248399	1.76588941465167	0.574076906014026	0.00334327670076467	WT1-AS	51352	WT1 antisense RNA
ENSG00000119900.9	1523.46480237403	1.76471077744249	0.105473612340415	6.58029226718331e-28	OGFRL1	79627	opioid growth factor receptor like 1
ENSG00000117318.9	594.124457753094	1.76243847758092	0.142879484008779	2.13434078040234e-16	ID3	3399	inhibitor of DNA binding 3, HLH protein
ENSG00000248161.5	50.2765594603461	1.75985284160291	0.284595328729218	3.46008787112434e-06	NA	NA	NA
ENSG00000286369.1	9.4542290231516	1.75898798038919	0.596632532430086	0.00412203047232389	NA	NA	NA
ENSG00000116337.19	176.748542891162	1.75615282097351	0.387566816413807	0.000207178560308472	AMPD2	271	adenosine monophosphate deaminase 2
ENSG00000231742.6	17.4823235354695	1.75528201355797	0.457542033693779	0.000824986281079528	LINC01273	101927541	long intergenic non-protein coding RNA 1273
ENSG00000170385.10	108.528892823836	1.74999424621728	0.221457744225262	2.03826998852624e-08	SLC30A1	7779	solute carrier family 30 member 1
ENSG00000152990.14	512.58407846174	1.74888313196192	0.236285916436425	9.64574457985343e-08	ADGRA3	166647	adhesion G protein-coupled receptor A3
ENSG00000182158.15	1338.89331620135	1.74776031914035	0.0932361786634641	2.07239043619661e-33	CREB3L2	64764	cAMP responsive element binding protein 3 like 2
ENSG00000106853.20	7798.56234833381	1.74756061917066	0.0883903340148558	5.40315276305714e-37	PTGR1	22949	prostaglandin reductase 1
ENSG00000204176.14	60.3157086159848	1.74631440979699	0.304736729161204	1.18554313167134e-05	SYT15	83849	synaptotagmin 15
ENSG00000221886.4	29.8488086653136	1.74364212396282	0.358877943585773	0.000100580806823578	ZBED8	63920	zinc finger BED-type containing 8
ENSG00000258955.2	12.1565114274499	1.74349472205767	0.548766607065698	0.00284308495416616	LINC00519	161342	long intergenic non-protein coding RNA 519
ENSG00000139946.10	15.7278543239196	1.74253315717058	0.513489751333213	0.00192685468890537	PELI2	57161	pellino E3 ubiquitin protein ligase family member 2
ENSG00000162129.14	347.52000741717	1.74242466210688	0.160976729245517	4.3999765101424e-13	CLPB	81570	ClpB homolog, mitochondrial AAA ATPase chaperonin
ENSG00000090581.10	44.8812865374234	1.74211368944598	0.347300226871517	7.34384022901977e-05	GNPTG	84572	N-acetylglucosamine-1-phosphate transferase subunit gamma
ENSG00000175471.19	91.1070855221082	1.74114493078164	0.467976406556041	0.00106355814028067	MCTP1	79772	multiple C2 and transmembrane domain containing 1
ENSG00000154175.17	54.6731821599179	1.73279927668531	0.433141251627412	0.000648518171364869	ABI3BP	25890	ABI family member 3 binding protein
ENSG00000141424.13	1258.9167902124	1.73279001062115	0.0882365047996929	3.08397694838919e-36	SLC39A6	25800	solute carrier family 39 member 6
ENSG00000153823.18	126.493388807841	1.73032434720217	0.202112474069643	2.92319607352628e-09	PID1	55022	phosphotyrosine interaction domain containing 1
ENSG00000186480.13	1263.53830051971	1.72501494337558	0.0912645196739246	1.60730971078834e-33	INSIG1	3638	insulin induced gene 1
ENSG00000119986.7	40.1467796069368	1.72367858959782	0.321408253306547	3.34691792304674e-05	AVPI1	60370	arginine vasopressin induced 1
ENSG00000104870.13	53.4493865702713	1.71970170282263	0.361444167081636	0.000135095049450467	FCGRT	2217	Fc fragment of IgG receptor and transporter
ENSG00000269145.2	22.8489208400995	1.71897183252875	0.377941451205002	0.000233055747028117	NA	NA	NA
ENSG00000177674.16	146.978493976444	1.718899812806	0.492188114820893	0.00170089157052136	AGTRAP	57085	angiotensin II receptor associated protein
ENSG00000000971.16	2201.62155071973	1.71670917809579	0.0875775142507217	1.13146008676469e-35	CFH	3075	complement factor H
ENSG00000164081.12	177.60127159431	1.71643787291597	0.426217465661679	0.000645735437475883	TEX264	51368	testis expressed 264, ER-phagy receptor
ENSG00000136156.15	2034.34729839901	1.71595460649258	0.12276337852401	6.43906525419591e-20	ITM2B	9445	integral membrane protein 2B
ENSG00000116761.12	185.309950437803	1.71540672786446	0.227212548224616	7.94708761814732e-08	CTH	1491	cystathionine gamma-lyase
ENSG00000253320.7	14.9955919985646	1.71356426058721	0.534549730943017	0.0028763060532833	NA	NA	NA
ENSG00000109472.14	698.72118376727	1.70963579874744	0.0936508017433919	3.7022153994183e-31	CPE	1363	carboxypeptidase E
ENSG00000186665.9	37.9758339132513	1.70506057969742	0.28131925928035	6.77209800473341e-06	C17orf58	284018	chromosome 17 open reading frame 58
ENSG00000069966.18	257.812146308428	1.70035219228991	0.28747339030968	9.64461141331835e-06	GNB5	10681	G protein subunit beta 5
ENSG00000138185.20	132.0897143118	1.70017431425227	0.217147706972522	4.3759768559238e-08	ENTPD1	953	ectonucleoside triphosphate diphosphohydrolase 1
ENSG00000020129.16	43.8242813862925	1.69805000974797	0.314571286679394	3.51169903717558e-05	NCDN	23154	neurochondrin
ENSG00000123610.5	340.720036011096	1.69625217264739	0.133634914203478	1.22656951911984e-16	TNFAIP6	7130	TNF alpha induced protein 6
ENSG00000139197.10	115.822054390373	1.69351271290424	0.271668697822489	4.637418593617e-06	PEX5	5830	peroxisomal biogenesis factor 5
ENSG00000173530.6	423.697864908203	1.69061767830701	0.166601228380684	1.10199510940036e-11	TNFRSF10D	8793	TNF receptor superfamily member 10d
ENSG00000162849.16	69.2781537045453	1.6895477935685	0.23211163893957	2.66613262376148e-07	KIF26B	55083	kinesin family member 26B
ENSG00000205269.6	93.6041157484591	1.68845309754436	0.235661110605927	4.10568604100075e-07	TMEM170B	100113407	transmembrane protein 170B
ENSG00000185875.13	45.4722485946118	1.68576039994123	0.30675221664273	2.96545431149882e-05	THNSL1	79896	threonine synthase like 1
ENSG00000141582.15	29.279457908951	1.68556015592048	0.366956653918401	0.000240336044501493	CBX4	8535	chromobox 4
ENSG00000169223.15	154.659515580016	1.68523725683933	0.436302838815611	0.000936854127057427	LMAN2	10960	lectin, mannose binding 2
ENSG00000140905.11	91.5262173683917	1.6823208627953	0.230917216804446	2.97913290885332e-07	GCSH	2653	glycine cleavage system protein H
ENSG00000177169.10	26.5758523065192	1.67978497420393	0.427172487129949	0.000835306632377704	ULK1	8408	unc-51 like autophagy activating kinase 1
ENSG00000183346.7	27.2915206614139	1.6772458038788	0.429991729543721	0.000899547466137134	CABCOCO1	219621	ciliary associated calcium binding coiled-coil 1
ENSG00000165661.17	32.6039839109913	1.67711340539927	0.39075239918687	0.000436248191016652	QSOX2	169714	quiescin sulfhydryl oxidase 2
ENSG00000025423.11	403.07356145131	1.67502246084067	0.236156123377826	5.39546158640809e-07	HSD17B6	8630	hydroxysteroid 17-beta dehydrogenase 6
ENSG00000115307.17	542.21238052488	1.67479612899068	0.35694314825416	0.000196158890408649	AUP1	550	AUP1 lipid droplet regulating VLDL assembly factor
ENSG00000055211.14	517.211132073847	1.67278182844616	0.121710122357828	8.74678536728815e-19	GINM1	116254	glycoprotein integral membrane 1
ENSG00000147912.13	22.9435670814532	1.67182851002452	0.541305430202997	0.00386605205431197	FBXO10	26267	F-box protein 10
ENSG00000186577.14	51.7631007548132	1.66667843740134	0.443410911139725	0.00118531232015987	SMIM29	221491	small integral membrane protein 29
ENSG00000181396.13	28.2388115414	1.66601555244341	0.428814773329177	0.000948295116042597	OGFOD3	79701	2-oxoglutarate and iron dependent oxygenase domain containing 3
ENSG00000001084.13	361.34279689955	1.66354375589363	0.164519401369051	1.72363969258339e-11	GCLC	2729	glutamate-cysteine ligase catalytic subunit
ENSG00000166446.15	238.774311493819	1.66109901471915	0.148224779302126	3.750967406839e-13	CDYL2	124359	chromodomain Y like 2
ENSG00000116729.14	481.359926034616	1.66070887873865	0.146073064992139	1.75280704826296e-13	WLS	79971	Wnt ligand secretion mediator
ENSG00000159403.18	1292.90849579554	1.66059694270255	0.52215983989027	0.00343398979403477	C1R	715	complement C1r
ENSG00000168890.14	34.2470023383456	1.65828437566937	0.299593649181608	3.13832353594748e-05	TMEM150A	129303	transmembrane protein 150A
ENSG00000283944.1	237.516536943656	1.65765442496031	0.210161225434338	5.3532893423357e-08	MIR4709	100616211	microRNA 4709
ENSG00000255114.1	61.3123041885457	1.65516520411451	0.281395965850375	1.31759845884993e-05	NA	NA	NA
ENSG00000156140.10	27.1012071442599	1.65215741575828	0.330290311949628	0.000108685597259644	ADAMTS3	9508	ADAM metallopeptidase with thrombospondin type 1 motif 3
ENSG00000136816.16	190.616093886985	1.65163156169564	0.166947086556856	5.78642352719098e-11	TOR1B	27348	torsin family 1 member B
ENSG00000214575.9	47.4319897720932	1.64817070924774	0.36152268025027	0.000304234924648704	CPEB1	64506	cytoplasmic polyadenylation element binding protein 1
ENSG00000163428.4	309.895978855406	1.64765424820925	0.112314783107128	1.48508591271052e-20	LRRC58	116064	leucine rich repeat containing 58
ENSG00000181826.10	780.17778772084	1.64230714575341	0.0893738179216099	1.99827835873263e-30	RELL1	768211	RELT like 1
ENSG00000166557.13	373.962664614138	1.63661871201401	0.203252317223644	3.8421700246119e-08	TMED3	23423	transmembrane p24 trafficking protein 3
ENSG00000082175.15	216.887153507624	1.63468913512624	0.182985608523868	2.18147602549002e-09	PGR	5241	progesterone receptor
ENSG00000226328.7	51.8769670160354	1.63450993174917	0.323993022345497	0.000106617101554154	NUP50-DT	100506714	NUP50 divergent transcript
ENSG00000189420.8	12.719750445992	1.63435994584569	0.542400908928904	0.00475117679148915	ZFP92	139735	ZFP92 zinc finger protein
ENSG00000173838.12	19.3636021452968	1.63200422386707	0.487456274107487	0.00274546574397304	MARCHF10	162333	membrane associated ring-CH-type finger 10
ENSG00000230424.1	23.5245406241277	1.63179216822082	0.381218650833233	0.000522052585676413	EMC1-AS1	101927895	EMC1 antisense RNA 1
ENSG00000213096.10	136.806839813623	1.6306156105096	0.215945250098639	2.07442633303466e-07	ZNF254	9534	zinc finger protein 254
ENSG00000171298.13	18.1686608725063	1.63040606550748	0.541332057628137	0.0047740139945357	GAA	2548	glucosidase alpha, acid
ENSG00000105404.11	64.1210750298449	1.62987072608416	0.314316158240064	8.06412116674456e-05	RABAC1	10567	Rab acceptor 1
ENSG00000139793.18	1054.73226558391	1.62883391404909	0.089250497097415	8.05023991286825e-30	MBNL2	10150	muscleblind like splicing regulator 2
ENSG00000136770.11	62.4255184315405	1.62857401712483	0.236402826868858	1.34822137307479e-06	DNAJC1	64215	DnaJ heat shock protein family (Hsp40) member C1
ENSG00000114698.15	346.945011170113	1.62580466667863	0.115033386936202	5.83899589923157e-19	PLSCR4	57088	phospholipid scramblase 4
ENSG00000113369.9	203.479635939416	1.6252583107703	0.145683184758348	7.2879611964687e-13	ARRDC3	57561	arrestin domain containing 3
ENSG00000284969.1	236.033544568609	1.62434206690404	0.145255075916794	6.72363973493174e-13	NA	NA	NA
ENSG00000181220.17	90.9750047096332	1.62330579537883	0.217197453702276	2.78238295450011e-07	ZNF746	155061	zinc finger protein 746
ENSG00000182463.16	42.8685854113801	1.61982438430073	0.379034541541189	0.0005555223324904	TSHZ2	128553	teashirt zinc finger homeobox 2
ENSG00000082269.16	73.6775945478527	1.61953750405617	0.23036874733038	9.9291254943899e-07	FAM135A	57579	family with sequence similarity 135 member A
ENSG00000162869.16	218.045766495508	1.61906623744189	0.181664219704184	3.33425578765326e-09	PPP1R21	129285	protein phosphatase 1 regulatory subunit 21
ENSG00000101856.10	1163.68052910739	1.61526862784948	0.0968466720712181	4.87202633213024e-25	PGRMC1	10857	progesterone receptor membrane component 1
ENSG00000019549.13	321.88410944444	1.61343985900517	0.108694397342993	1.75773980653008e-20	SNAI2	6591	snail family transcriptional repressor 2
ENSG00000144724.20	495.376025622254	1.60962480683864	0.116988411926628	6.92658992083011e-18	PTPRG	5793	protein tyrosine phosphatase receptor type G
ENSG00000135919.13	209.135705471972	1.60872804799047	0.180261118663354	3.55718017356392e-09	SERPINE2	5270	serpin family E member 2
ENSG00000240849.11	162.838816593356	1.60846324082504	0.181219567759302	4.08009597559245e-09	TMEM189	387521	transmembrane protein 189
ENSG00000204442.4	306.716365544771	1.60763620607049	0.161617594547995	8.84115959676451e-11	FAM155A	728215	family with sequence similarity 155 member A
ENSG00000113721.14	1692.81147993626	1.60616478029696	0.162472508935954	1.25986771255454e-10	PDGFRB	5159	platelet derived growth factor receptor beta
ENSG00000134153.10	1712.82845362015	1.60569736178733	0.138442527875453	2.37367282100136e-13	EMC7	56851	ER membrane protein complex subunit 7
ENSG00000009830.11	58.4394896010058	1.6036754486876	0.264383809886507	1.17407270893991e-05	POMT2	29954	protein O-mannosyltransferase 2
ENSG00000165424.7	395.518742289076	1.60270576265658	0.202043651173023	6.90385334361321e-08	ZCCHC24	219654	zinc finger CCHC-type containing 24
ENSG00000082996.19	1520.12249444616	1.600722628132	0.120475015904546	6.07727215668124e-17	RNF13	11342	ring finger protein 13
ENSG00000114650.20	94.2041765092946	1.60048863272081	0.21891757616528	5.46553893224744e-07	SCAP	22937	SREBF chaperone
ENSG00000120217.14	390.005546903146	1.59968498039872	0.163288415057873	1.79964704083099e-10	CD274	29126	CD274 molecule
ENSG00000255330.9	30.2957315484367	1.59814549239883	0.377464911380283	0.000640204706039872	SOGA3	387104	SOGA family member 3
ENSG00000141756.19	87.3648904345123	1.59649216692402	0.489988855650964	0.00348923978249825	FKBP10	60681	FKBP prolyl isomerase 10
ENSG00000205336.12	12.7180577198268	1.59642190942915	0.503210205696599	0.00398693174537063	ADGRG1	9289	adhesion G protein-coupled receptor G1
ENSG00000115841.20	106.268966621828	1.596181620751	0.213060390746388	3.62309629000131e-07	RMDN2	151393	regulator of microtubule dynamics 2
ENSG00000116016.14	132.960366162274	1.59322308495981	0.154172501876683	2.52247852606842e-11	EPAS1	2034	endothelial PAS domain protein 1
ENSG00000177337.8	84.1590578686168	1.59244072413518	0.389044429567018	0.000821590041868104	NA	NA	NA
ENSG00000235560.4	25.1107726366344	1.59040882949962	0.357096505322961	0.000434205778657016	LOC107984875	107984875	uncharacterized LOC107984875
ENSG00000178105.11	227.536678300636	1.58957481346583	0.179365669055488	5.00373304017306e-09	DDX10	1662	DEAD-box helicase 10
ENSG00000168461.13	2669.69135318159	1.58855574126642	0.136043435199789	2.59776115519149e-13	RAB31	11031	RAB31, member RAS oncogene family
ENSG00000180881.19	19.1489325334601	1.58851562446659	0.441271598877468	0.00199082489404762	CAPS2	84698	calcyphosine 2
ENSG00000111364.16	64.3503301064581	1.58370848542877	0.355597435271014	0.000448627696088438	DDX55	57696	DEAD-box helicase 55
ENSG00000049130.16	110.241412338098	1.58364827696409	0.185235072078523	1.60046593973338e-08	KITLG	4254	KIT ligand
ENSG00000102802.10	77.4820073302443	1.58136554923972	0.236712538286845	3.16501176840327e-06	MEDAG	84935	mesenteric estrogen dependent adipogenesis
ENSG00000102805.15	463.847605770413	1.58112243294769	0.119950636489881	3.09184913697379e-16	CLN5	1203	CLN5 intracellular trafficking protein
ENSG00000168038.11	217.129581384801	1.57818517479234	0.263571258628236	1.66832363343326e-05	ULK4	54986	unc-51 like kinase 4
ENSG00000173486.13	96.701423258599	1.57776627952077	0.355689328545828	0.000472305651212746	FKBP2	2286	FKBP prolyl isomerase 2
ENSG00000123213.23	268.684765549258	1.57575672275997	0.16808981689049	9.7475159230909e-10	NLN	57486	neurolysin
ENSG00000140443.15	588.047292109414	1.57519192913528	0.181043521124011	9.88584594455242e-09	IGF1R	3480	insulin like growth factor 1 receptor
ENSG00000179029.15	318.399156391209	1.57450642788505	0.114892534412923	3.1907216096556e-17	TMEM107	84314	transmembrane protein 107
ENSG00000181458.10	2118.08277663518	1.57318390952508	0.108228173943772	4.06485325199904e-19	TMEM45A	55076	transmembrane protein 45A
ENSG00000157426.14	188.764789594089	1.56975829521605	0.275791650114511	3.62402584054909e-05	AASDH	132949	aminoadipate-semialdehyde dehydrogenase
ENSG00000172893.15	234.990641417058	1.56624650913394	0.204127512529998	2.70467865387666e-07	DHCR7	1717	7-dehydrocholesterol reductase
ENSG00000103489.12	79.9421199486113	1.5621977245541	0.202281041023715	2.4426793984632e-07	XYLT1	64131	xylosyltransferase 1
ENSG00000165071.14	27.6781338338128	1.56180959142131	0.384004570055314	0.000940668852476042	TMEM71	137835	transmembrane protein 71
ENSG00000130312.6	57.0160757242072	1.56118994964551	0.25320954616968	1.2443924223926e-05	MRPL34	64981	mitochondrial ribosomal protein L34
ENSG00000155090.15	808.140456468511	1.55942026861031	0.102745446507261	2.08704025292087e-20	KLF10	7071	Kruppel like factor 10
ENSG00000173210.19	123.638878251841	1.55772710456924	0.272229966221656	3.70875730400622e-05	ABLIM3	22885	actin binding LIM protein family member 3
ENSG00000174938.14	59.5006292793737	1.55685518896748	0.285321718135058	6.81990683372826e-05	SEZ6L2	26470	seizure related 6 homolog like 2
ENSG00000136371.10	82.8439960213303	1.55576424750017	0.214189856244584	8.99057793687093e-07	MTHFS	10588	methenyltetrahydrofolate synthetase
ENSG00000184164.14	67.5934179377632	1.55530679166863	0.29066190771709	8.23011018410543e-05	CRELD2	79174	cysteine rich with EGF like domains 2
ENSG00000129103.18	2881.73531228539	1.55507659924843	0.323401289642948	0.000263601364000637	SUMF2	25870	sulfatase modifying factor 2
ENSG00000174718.12	147.456441874232	1.55445554330836	0.251058327868946	1.22076802907575e-05	RESF1	55196	retroelement silencing factor 1
ENSG00000224786.2	13.2830881026734	1.55334030572366	0.471966442883387	0.00364976460710667	NA	NA	NA
ENSG00000083223.18	451.412492634028	1.55022392854324	0.121403222148942	3.85325289589028e-15	TUT7	79670	terminal uridylyl transferase 7
ENSG00000168300.14	511.435696697718	1.55002974493587	0.139702061850609	3.99173373452593e-12	PCMTD1	115294	protein-L-isoaspartate (D-aspartate) O-methyltransferase domain containing 1
ENSG00000145050.18	201.79760030836	1.5499871127263	0.135040752221519	9.92423134369183e-13	MANF	7873	mesencephalic astrocyte derived neurotrophic factor
ENSG00000163909.8	20.0764930361779	1.54963326969222	0.473266095584385	0.00376659520036298	HEYL	26508	hes related family bHLH transcription factor with YRPW motif like
ENSG00000177971.8	207.063080528922	1.54920962837108	0.278585432273872	5.24788152558078e-05	IMP3	55272	IMP U3 small nucleolar ribonucleoprotein 3
ENSG00000101439.9	145.66955195875	1.54767812653182	0.169519859318774	4.1706093012853e-09	CST3	1471	cystatin C
ENSG00000131669.10	108.745863760521	1.54498255768784	0.488485891735736	0.00457243846743085	NINJ1	4814	ninjurin 1
ENSG00000242259.8	79.382192642621	1.54364093891894	0.225070462302103	2.79734186616301e-06	C22orf39	128977	chromosome 22 open reading frame 39
ENSG00000147883.12	67.9524278468276	1.54352571440712	0.233451766434882	5.09345111059053e-06	CDKN2B	1030	cyclin dependent kinase inhibitor 2B
ENSG00000137878.17	29.4274789292998	1.54341070770321	0.321245505692703	0.000281395654318976	GCOM1	145781	GRINL1A complex locus 1
ENSG00000138085.16	3578.50706024919	1.54323343786914	0.113304744026234	8.39588468051882e-17	ATRAID	51374	all-trans retinoic acid induced differentiation factor
ENSG00000273723.1	20.8384319758621	1.54080301445582	0.379827301140299	0.00104715951110454	NA	NA	NA
ENSG00000120129.6	2874.3912111056	1.54026860047962	0.0983529446110485	3.20515167555963e-21	DUSP1	1843	dual specificity phosphatase 1
ENSG00000178700.8	180.399559127091	1.54003101679021	0.144574292893064	1.97034073412742e-11	DHFR2	200895	dihydrofolate reductase 2
ENSG00000023572.9	293.460116757846	1.53742163175977	0.290766485800847	0.000103234774353947	GLRX2	51022	glutaredoxin 2
ENSG00000180694.14	137.803340544262	1.53658815705178	0.162770304104178	1.48151356663211e-09	TMEM64	169200	transmembrane protein 64
ENSG00000106615.10	533.690289195782	1.53290240551137	0.127611129347964	2.15723365238215e-13	RHEB	6009	Ras homolog, mTORC1 binding
ENSG00000243749.1	2484.49329682048	1.53106669085561	0.140787434650437	1.14757932325631e-11	TMEM35B	100506144	transmembrane protein 35B
ENSG00000256235.2	449.462657896045	1.53062805918476	0.157884834998462	6.83149835456714e-10	SMIM3	85027	small integral membrane protein 3
ENSG00000071553.17	729.706992086981	1.52990113762484	0.257866190516024	2.6631124611206e-05	ATP6AP1	537	ATPase H+ transporting accessory protein 1
ENSG00000139351.15	36.413353429521	1.52828954870922	0.345320270789283	0.000598167904745628	SYCP3	50511	synaptonemal complex protein 3
ENSG00000079999.14	31.4939666995976	1.52696081139189	0.343167201148661	0.000572859715648417	KEAP1	9817	kelch like ECH associated protein 1
ENSG00000164761.9	9253.87326416101	1.52506927119348	0.107912075541309	1.85729307329592e-17	TNFRSF11B	4982	TNF receptor superfamily member 11b
ENSG00000183579.16	36.7465045298354	1.52447284900163	0.274417436440715	6.59334644798408e-05	ZNRF3	84133	zinc and ring finger 3
ENSG00000144747.17	536.098568806805	1.52439151091187	0.239681703087184	1.02315156816591e-05	TMF1	7110	TATA element modulatory factor 1
ENSG00000119655.10	17376.5464725448	1.52146639863166	0.134339167775365	2.81197931403143e-12	NPC2	10577	NPC intracellular cholesterol transporter 2
ENSG00000132429.10	88.224487983915	1.51921988333014	0.266972704653848	4.7468419341349e-05	POPDC3	64208	popeye domain containing 3
ENSG00000176222.9	64.3340794579274	1.51735976627805	0.293815849191149	0.000148990077066863	ZNF404	342908	zinc finger protein 404
ENSG00000258818.4	425.752700007976	1.51658419115793	0.2809486685662	9.10426481232066e-05	RNASE4	6038	ribonuclease A family member 4
ENSG00000042062.13	28.478277413977	1.51373688144811	0.413277850297242	0.00222477691121074	RIPOR3	140876	RIPOR family member 3
ENSG00000109072.14	78.4985033216445	1.51002814164983	0.440917050954619	0.00336126814494443	VTN	7448	vitronectin
ENSG00000188312.14	24.3992725179184	1.50668015165123	0.388201297328369	0.00158751526757212	CENPP	401541	centromere protein P
ENSG00000126804.13	322.957355969489	1.50606931021704	0.113765459081947	1.76556740316023e-15	ZBTB1	22890	zinc finger and BTB domain containing 1
ENSG00000109323.11	429.114522991765	1.50601354167227	0.173055835476543	2.74592652251629e-08	MANBA	4126	mannosidase beta
ENSG00000115648.14	169.632310337991	1.49998229867648	0.202918010869593	1.09597611040702e-06	MLPH	79083	melanophilin
ENSG00000172845.15	396.701073985157	1.49400497441934	0.131337723066142	5.09872827787472e-12	SP3	6670	Sp3 transcription factor
ENSG00000172037.14	122.999593407206	1.49254182821364	0.312982359868247	0.000380573112956169	LAMB2	3913	laminin subunit beta 2
ENSG00000113621.14	605.5547852374	1.49023580166377	0.195122342532531	6.79627549686985e-07	TXNDC15	79770	thioredoxin domain containing 15
ENSG00000125629.15	232.302609339029	1.48836472147579	0.214142452425842	3.53815554418387e-06	INSIG2	51141	insulin induced gene 2
ENSG00000074695.6	3558.55470466069	1.48828344559444	0.24437052369839	2.5316800027824e-05	LMAN1	3998	lectin, mannose binding 1
ENSG00000134201.12	650.342114731385	1.48828225915547	0.125500070077209	8.85372244878779e-13	GSTM5	2949	glutathione S-transferase mu 5
ENSG00000196498.13	53.2644189499347	1.48497235543283	0.25758516612764	5.05012691252797e-05	NCOR2	9612	nuclear receptor corepressor 2
ENSG00000166473.17	48.0640203247654	1.48360018049311	0.314754201575839	0.000426115514371305	PKD1L2	114780	polycystin 1 like 2 (gene/pseudogene)
ENSG00000159899.14	294.341511212818	1.48354781501768	0.167987363302555	2.39975368661415e-08	NPR2	4882	natriuretic peptide receptor 2
ENSG00000065600.12	125.066579123213	1.47989366531352	0.257337856339858	5.53067143509749e-05	PACC1	55248	proton activated chloride channel 1
ENSG00000174132.9	45.615722733034	1.47964888382524	0.276819461771443	0.000123470942114427	FAM174A	345757	family with sequence similarity 174 member A
ENSG00000174010.9	53.5865077278664	1.47933654078071	0.236448115404655	1.82897764994794e-05	KLHL15	80311	kelch like family member 15
ENSG00000243244.6	301.602377372793	1.47886913441588	0.142990230595605	2.35796689666648e-10	STON1	11037	stonin 1
ENSG00000197647.11	68.2441577697887	1.47846250960788	0.321771610431917	0.00054105716564125	ZNF433	163059	zinc finger protein 433
ENSG00000102580.15	893.369778261988	1.47376984879375	0.0899308848090443	1.24468342950455e-21	DNAJC3	5611	DnaJ heat shock protein family (Hsp40) member C3
ENSG00000153395.10	22.8732453841242	1.47335231731395	0.365082901852766	0.0013949155904216	LPCAT1	79888	lysophosphatidylcholine acyltransferase 1
ENSG00000159461.15	1211.93004783747	1.47190665596626	0.16960606099126	4.53724096200997e-08	AMFR	267	autocrine motility factor receptor
ENSG00000157227.13	98.6072619828755	1.47129785616787	0.196885984614778	1.18156142459113e-06	MMP14	4323	matrix metallopeptidase 14
ENSG00000204186.10	81.7423292905084	1.4709645799777	0.23623158217747	2.12703195086058e-05	ZDBF2	57683	zinc finger DBF-type containing 2
ENSG00000117151.13	325.215306722198	1.47066361104759	0.127483767810785	4.76556919881237e-12	CTBS	1486	chitobiase
ENSG00000165029.16	443.731552293083	1.47062973307013	0.112428085677479	1.21510044377541e-14	ABCA1	19	ATP binding cassette subfamily A member 1
ENSG00000173757.10	377.390742867738	1.46688363364697	0.196275330709179	1.31684522124804e-06	STAT5B	6777	signal transducer and activator of transcription 5B
ENSG00000028839.10	244.102269805476	1.46550564072325	0.176764246914962	1.40905527293904e-07	TBPL1	9519	TATA-box binding protein like 1
ENSG00000135974.10	146.353168592282	1.46379502854698	0.219047180854859	8.49729643884153e-06	C2orf49	79074	chromosome 2 open reading frame 49
ENSG00000026652.15	109.184448533017	1.46014674001454	0.28692647697061	0.000247850182602422	AGPAT4	56895	1-acylglycerol-3-phosphate O-acyltransferase 4
ENSG00000202198.1	1439.63765520173	1.45968497034083	0.238873906970699	3.0141916593088e-05	RN7SK	125050	RNA component of 7SK nuclear ribonucleoprotein
ENSG00000176171.11	761.082620669485	1.45707061509289	0.165982582870923	4.29780400716654e-08	BNIP3	664	BCL2 interacting protein 3
ENSG00000274750.2	49.7201103937094	1.45514218087161	0.381621131918397	0.00212161908291673	H3C6	8353	H3 clustered histone 6
ENSG00000213920.9	173.684401537888	1.45301290566044	0.170036500422625	7.49028310434622e-08	MDP1	145553	magnesium dependent phosphatase 1
ENSG00000248508.8	107.513761848065	1.4516517580065	0.180303453669769	3.81085185524612e-07	SRP14-AS1	100131089	SRP14 antisense RNA1 (head to head)
ENSG00000284693.1	17.7553413744878	1.44988419049697	0.427629693039126	0.00409054596213669	LINC02606	100506022	long intergenic non-protein coding RNA 2606
ENSG00000136379.12	408.507380240391	1.44335634719824	0.114369776152314	2.08592188797448e-13	ABHD17C	58489	abhydrolase domain containing 17C
ENSG00000090612.21	238.244387764307	1.44222115481306	0.191764256016319	1.47891441992198e-06	ZNF268	10795	zinc finger protein 268
ENSG00000122176.12	334.166886918895	1.44192500818342	0.152164527653803	6.51265774475191e-09	FMOD	2331	fibromodulin
ENSG00000008118.10	20.9094121254228	1.44072180545568	0.438686699967013	0.00490137040224249	CAMK1G	57172	calcium/calmodulin dependent protein kinase IG
ENSG00000223768.2	110.763975987761	1.43988018976025	0.183662760649085	7.05962995872641e-07	LINC00205	642852	long intergenic non-protein coding RNA 205
ENSG00000148690.12	206.989966676167	1.43757605376564	0.289671026175889	0.000363429279425577	FRA10AC1	118924	FRA10A associated CGG repeat 1
ENSG00000261759.1	156.253351411372	1.435301061411	0.176591275026351	3.85906833874418e-07	NA	NA	NA
ENSG00000107438.9	2816.36062757564	1.43201304198991	0.0987930113076722	6.82868369878194e-17	PDLIM1	9124	PDZ and LIM domain 1
ENSG00000109572.14	601.964057571844	1.43106950004553	0.143502541599832	1.66388503263394e-09	CLCN3	1182	chloride voltage-gated channel 3
ENSG00000111684.11	122.010543127853	1.43090408666678	0.225654196742337	2.22209114088067e-05	LPCAT3	10162	lysophosphatidylcholine acyltransferase 3
ENSG00000183696.14	90.9971940748934	1.43037931344518	0.369585998501199	0.0021148896989915	UPP1	7378	uridine phosphorylase 1
ENSG00000249992.2	42.3798520974565	1.43008292189389	0.293915877040487	0.000424124008196535	TMEM158	25907	transmembrane protein 158 (gene/pseudogene)
ENSG00000130340.16	323.117214811031	1.42683078722998	0.156499682665172	2.59472288743285e-08	SNX9	51429	sorting nexin 9
ENSG00000100504.17	538.334746358744	1.42583416571582	0.113061264890569	3.63108377680874e-13	PYGL	5836	glycogen phosphorylase L
ENSG00000103855.18	60.6848921215508	1.4256975591973	0.282091774287056	0.000331137252390233	CD276	80381	CD276 molecule
ENSG00000256043.3	381.774229493218	1.42503955235204	0.115335750349409	7.58120446371249e-13	CTSO	1519	cathepsin O
ENSG00000135070.15	248.85695813586	1.42326319726846	0.150068770853909	8.8071763219841e-09	ISCA1	81689	iron-sulfur cluster assembly 1
ENSG00000074842.8	223.536865948826	1.41911269681276	0.406671161534097	0.00395653323176274	MYDGF	56005	myeloid derived growth factor
ENSG00000049239.12	413.467624841856	1.41719005879581	0.144442651485537	4.26169004629713e-09	H6PD	9563	hexose-6-phosphate dehydrogenase/glucose 1-dehydrogenase
ENSG00000153132.13	142.610398929108	1.41701653479946	0.242237231992155	7.29478346120692e-05	CLGN	1047	calmegin
ENSG00000226608.3	606.250071264383	1.4160845119597	0.143105700992421	3.4793000384986e-09	NA	NA	NA
ENSG00000124155.18	986.776588996608	1.41562426408285	0.358510042717279	0.00200364628459619	PIGT	51604	phosphatidylinositol glycan anchor biosynthesis class T
ENSG00000136161.12	217.42243833754	1.41281375874631	0.139866242273454	1.57072122879839e-09	RCBTB2	1102	RCC1 and BTB domain containing protein 2
ENSG00000053371.12	45.7203175106805	1.41178371213906	0.333015150910548	0.00124506456353733	AKR7A2	8574	aldo-keto reductase family 7 member A2
ENSG00000164949.8	110.531933081757	1.40935696817481	0.237577455383744	6.63817863379187e-05	GEM	2669	GTP binding protein overexpressed in skeletal muscle
ENSG00000135763.10	33.320642202026	1.40921037876297	0.310318841660694	0.000774543806308586	URB2	9816	URB2 ribosome biogenesis homolog
ENSG00000120262.10	82.468865516871	1.40911305556226	0.215783199981579	1.77950987928858e-05	CCDC170	80129	coiled-coil domain containing 170
ENSG00000112851.14	2592.41727053232	1.40882968621545	0.116714974263773	2.92944697462226e-12	ERBIN	55914	erbb2 interacting protein
ENSG00000224596.8	85.6760535302226	1.40689404900665	0.262898762804134	0.000204941556468704	ZMIZ1-AS1	283050	ZMIZ1 antisense RNA 1
ENSG00000113742.14	374.260580139656	1.40663382290724	0.13386731229977	5.42135844406683e-10	CPEB4	80315	cytoplasmic polyadenylation element binding protein 4
ENSG00000163913.11	135.418010333736	1.39927952357383	0.290679318789708	0.00054586100786231	IFT122	55764	intraflagellar transport 122
ENSG00000163001.11	335.163676459662	1.39692223748967	0.170365946086447	4.99696499669691e-07	CFAP36	112942	cilia and flagella associated protein 36
ENSG00000115935.17	445.264528622059	1.39554749539025	0.161417806369488	1.45741948019477e-07	WIPF1	7456	WAS/WASL interacting protein family member 1
ENSG00000157240.4	28.5225314940741	1.39389953256822	0.357480719480567	0.00233814481449008	FZD1	8321	frizzled class receptor 1
ENSG00000211584.14	261.921029531767	1.39159383236557	0.122312212670538	4.69163555154741e-11	SLC48A1	55652	solute carrier family 48 member 1
ENSG00000258484.4	195.812916422037	1.39137635370968	0.151759284487784	3.76806691496947e-08	SPESP1	246777	sperm equatorial segment protein 1
ENSG00000173141.5	167.278872805592	1.39020561055803	0.190597472995643	4.26138812394311e-06	MRPL57	78988	mitochondrial ribosomal protein L57
ENSG00000232368.1	197.060566612458	1.39004663360332	0.163793514667551	2.55222001115324e-07	NA	NA	NA
ENSG00000104447.12	322.65665673957	1.3882602707582	0.159463283975625	1.3619921072298e-07	TRPS1	7227	transcriptional repressor GATA binding 1
ENSG00000111802.14	419.669541511257	1.38725466224433	0.114896104698622	6.36791779810982e-12	TDP2	51567	tyrosyl-DNA phosphodiesterase 2
ENSG00000071246.11	27.243639247303	1.38538652247214	0.32563170169285	0.00141488353851592	VASH1	22846	vasohibin 1
ENSG00000135643.5	458.483282809128	1.38480394489412	0.287795235138808	0.000600716889718138	KCNMB4	27345	potassium calcium-activated channel subfamily M regulatory beta subunit 4
ENSG00000159348.13	759.783225968329	1.38317898874231	0.140056823745	5.92441771190722e-09	CYB5R1	51706	cytochrome b5 reductase 1
ENSG00000183513.9	152.857072344553	1.38315580344048	0.182696769711054	2.44130892325212e-06	COA5	493753	cytochrome c oxidase assembly factor 5
ENSG00000158290.17	4140.16296295379	1.38221603391734	0.0817167306772837	1.05645840992294e-20	CUL4B	8450	cullin 4B
ENSG00000237172.4	58.0950362827794	1.38033860194893	0.28442159342238	0.000562934906977515	B3GNT9	84752	UDP-GlcNAc:betaGal beta-1,3-N-acetylglucosaminyltransferase 9
ENSG00000123496.8	380.691459725146	1.38002847373694	0.128968238665294	5.26373183762667e-10	IL13RA2	3598	interleukin 13 receptor subunit alpha 2
ENSG00000069956.12	918.153203050963	1.37916038623054	0.109037057867935	1.06795153115356e-12	MAPK6	5597	mitogen-activated protein kinase 6
ENSG00000214160.10	557.399718380405	1.37637232889979	0.125673831352464	2.72675182987004e-10	ALG3	10195	ALG3 alpha-1,3- mannosyltransferase
ENSG00000164306.11	121.843515727782	1.37549619636064	0.234767323790941	9.35196826458546e-05	PRIMPOL	201973	primase and DNA directed polymerase
ENSG00000072401.15	168.623595609407	1.37456879956697	0.173274151323722	1.22576463438468e-06	UBE2D1	7321	ubiquitin conjugating enzyme E2 D1
ENSG00000167526.13	1253.9129601391	1.37440191251737	0.224505099772197	5.9000026078685e-05	RPL13	6137	ribosomal protein L13
ENSG00000111266.9	109.635898485343	1.37365406252566	0.203263910020947	1.51951485562342e-05	DUSP16	80824	dual specificity phosphatase 16
ENSG00000117899.11	910.263489998301	1.37330514978379	0.148267801721419	4.14355364688868e-08	MESD	23184	mesoderm development LRP chaperone
ENSG00000005893.16	6876.34621248954	1.37226610022223	0.0916430899191574	1.54501909276298e-16	LAMP2	3920	lysosomal associated membrane protein 2
ENSG00000180573.9	297.921656527219	1.36839599484271	0.159980763737061	3.26675907665607e-07	H2AC6	8334	H2A clustered histone 6
ENSG00000116406.19	642.452381471079	1.36546260400224	0.122972240288954	2.22356230543527e-10	EDEM3	80267	ER degradation enhancing alpha-mannosidase like protein 3
ENSG00000148841.17	406.497000132799	1.36516746471666	0.123582709100026	2.64545256795459e-10	ITPRIP	85450	inositol 1,4,5-trisphosphate receptor interacting protein
ENSG00000154889.17	319.577824374636	1.36446931246844	0.233764778009658	0.000107994913418146	MPPE1	65258	metallophosphoesterase 1
ENSG00000233276.5	161.242868569323	1.36381182050553	0.289100200075083	0.000755144570290084	GPX1	2876	glutathione peroxidase 1
ENSG00000137714.3	69.2461668143414	1.36368734802248	0.277587867578891	0.000557987330599285	FDX1	2230	ferredoxin 1
ENSG00000106733.21	117.590135397911	1.36274440692898	0.238445789203109	0.000131707318433307	NMRK1	54981	nicotinamide riboside kinase 1
ENSG00000181817.6	404.326443993995	1.35957443624375	0.149606256178411	7.19276808740989e-08	LSM10	84967	LSM10, U7 small nuclear RNA associated
ENSG00000243646.10	428.21498551972	1.35901591397499	0.181530511281327	3.9507951320617e-06	IL10RB	3588	interleukin 10 receptor subunit beta
ENSG00000182372.10	171.173701630565	1.35719559588476	0.324573780365759	0.00174211917907124	CLN8	2055	CLN8 transmembrane ER and ERGIC protein
ENSG00000136630.13	30.8738342893897	1.35454302570489	0.338551009190563	0.00237402007063492	HLX	3142	H2.0 like homeobox
ENSG00000064601.18	1170.14755646804	1.35452474986538	0.284584300704924	0.000745801880903709	CTSA	5476	cathepsin A
ENSG00000140577.16	178.895672496545	1.35251605237458	0.171833910450048	1.87863468997045e-06	CRTC3	64784	CREB regulated transcription coactivator 3
ENSG00000145916.19	65.1470804728274	1.35149573228872	0.343600934816472	0.00265880057876408	RMND5B	64777	required for meiotic nuclear division 5 homolog B
ENSG00000259431.6	67.6995773683204	1.35071991434999	0.345832555334942	0.00276143444597831	THTPA	79178	thiamine triphosphatase
ENSG00000047634.15	543.853576686035	1.35006154769397	0.129375989261236	2.29951031466676e-09	SCML1	6322	Scm polycomb group protein like 1
ENSG00000177946.6	100.581386594613	1.34681111586159	0.198854254325387	2.0004531873477e-05	CENPBD1	92806	CENPB DNA-binding domain containing 1
ENSG00000227617.9	193.037897941436	1.34484410447167	0.169120609969409	1.64906452485309e-06	CERS6-AS1	100861402	CERS6 antisense RNA 1
ENSG00000088756.12	85.1558468365222	1.34453628074711	0.328024503970116	0.00210815969102545	ARHGAP28	79822	Rho GTPase activating protein 28
ENSG00000127241.16	10857.3746201982	1.34417087913389	0.105354407969198	2.32785745451003e-12	MASP1	5648	mannan binding lectin serine peptidase 1
ENSG00000197081.14	285.420822974273	1.34317171756882	0.165755305752458	1.2408043651197e-06	IGF2R	3482	insulin like growth factor 2 receptor
ENSG00000064393.16	138.460618264078	1.34271775801743	0.180027328360636	5.19939524989493e-06	HIPK2	28996	homeodomain interacting protein kinase 2
ENSG00000255561.7	57.4135993293996	1.33909295690305	0.298084286080363	0.00118078533718596	FDXACB1	91893	ferredoxin-fold anticodon binding domain containing 1
ENSG00000100580.8	195.697408494418	1.3385701780203	0.136899507494718	1.91631664504691e-08	TMED8	283578	transmembrane p24 trafficking protein family member 8
ENSG00000178952.11	415.157294440441	1.33845850304021	0.252294010343895	0.00036176735710547	TUFM	7284	Tu translation elongation factor, mitochondrial
ENSG00000162409.11	37.7358992434101	1.33650702980915	0.32212288611962	0.00206197993845031	PRKAA2	5563	protein kinase AMP-activated catalytic subunit alpha 2
ENSG00000120742.11	981.76491338492	1.3340914444417	0.102487676522886	1.34864676563407e-12	SERP1	27230	stress associated endoplasmic reticulum protein 1
ENSG00000196776.16	362.705235378844	1.33342796614185	0.239545287428558	0.000235468015767809	CD47	961	CD47 molecule
ENSG00000088682.14	400.371320126732	1.3304585948258	0.178564495490178	5.93412987277593e-06	COQ9	57017	coenzyme Q9
ENSG00000111912.20	119.999722148752	1.32875168886864	0.322081067697583	0.00217609678029209	NCOA7	135112	nuclear receptor coactivator 7
ENSG00000117410.14	1077.18965637172	1.32817397074664	0.114849518391238	1.30309386792125e-10	ATP6V0B	533	ATPase H+ transporting V0 subunit b
ENSG00000106392.11	109.285607700176	1.32381225447637	0.177050931243813	6.11974374515714e-06	C1GALT1	56913	core 1 synthase, glycoprotein-N-acetylgalactosamine 3-beta-galactosyltransferase 1
ENSG00000023318.8	1613.17546899957	1.32298837435486	0.132009230884222	1.44926769559418e-08	ERP44	23071	endoplasmic reticulum protein 44
ENSG00000117862.13	1413.85498015531	1.32196352666366	0.121909740888761	1.20521212559725e-09	TXNDC12	51060	thioredoxin domain containing 12
ENSG00000142188.17	855.733737163033	1.32057709898321	0.0976537079710216	4.25748246377603e-13	TMEM50B	757	transmembrane protein 50B
ENSG00000196569.12	274.173251715565	1.31905108526664	0.360633156974252	0.00445170215155744	LAMA2	3908	laminin subunit alpha 2
ENSG00000132906.18	94.5679021284979	1.31785409934242	0.218804094195969	0.000112887315735102	CASP9	842	caspase 9
ENSG00000126803.9	352.710791937464	1.31649091875571	0.227368230665223	0.000169784079722491	HSPA2	3306	heat shock protein family A (Hsp70) member 2
ENSG00000169122.11	74.712214683309	1.31632559530561	0.20578010947695	5.73472427312128e-05	FAM110B	90362	family with sequence similarity 110 member B
ENSG00000188933.16	104.025119017727	1.3161708576211	0.219641698343448	0.000118039333125686	USP32P1	162632	ubiquitin specific peptidase 32 pseudogene 1
ENSG00000135698.10	2852.35662810986	1.31596247971802	0.112083217481174	1.1851245025923e-10	MPHOSPH6	10200	M-phase phosphoprotein 6
ENSG00000137409.19	261.221799322937	1.31504238209965	0.205243341270955	5.652793219647e-05	MTCH1	23787	mitochondrial carrier 1
ENSG00000166454.10	460.991666247669	1.31474261680292	0.12268236440415	2.24052019417031e-09	ATMIN	23300	ATM interactor
ENSG00000102595.20	717.605929306197	1.31279799035558	0.18311947333877	1.29254098310207e-05	UGGT2	55757	UDP-glucose glycoprotein glucosyltransferase 2
ENSG00000185475.11	1325.81504886772	1.31166800492178	0.116490491110154	5.10909370378475e-10	TMEM179B	374395	transmembrane protein 179B
ENSG00000285906.2	67.0744454397349	1.31096154565834	0.240051095162101	0.000334261141080338	NA	NA	NA
ENSG00000127314.18	1274.37373547713	1.31070011605336	0.083629360677932	1.43807425459519e-16	RAP1B	5908	RAP1B, member of RAS oncogene family
ENSG00000166250.12	1532.08252967835	1.303648336122	0.107874648725725	5.40780621176804e-11	CLMP	79827	CXADR like membrane protein
ENSG00000154309.8	92.3892680444741	1.30359486883153	0.21879094147199	0.00013766461344785	DISP1	84976	dispatched RND transporter family member 1
ENSG00000144320.14	512.657613078234	1.30256593730666	0.122065339333854	3.72847865856098e-09	LNPK	80856	lunapark, ER junction formation factor
ENSG00000174705.13	413.269738595808	1.30253773443848	0.154560398927375	1.06898466801275e-06	SH3PXD2B	285590	SH3 and PX domains 2B
ENSG00000183762.12	100.771441590924	1.3007405458283	0.184403305336974	1.81241925720015e-05	KREMEN1	83999	kringle containing transmembrane protein 1
ENSG00000203930.12	144.60534690516	1.30023101739499	0.189857619166622	2.77598535886732e-05	LINC00632	286411	long intergenic non-protein coding RNA 632
ENSG00000163346.17	153.397799883046	1.30005187524386	0.155807744272862	1.41147558910044e-06	PBXIP1	57326	PBX homeobox interacting protein 1
ENSG00000198832.10	100.515703085624	1.29902105941127	0.308368652037695	0.00221086150838122	SELENOM	140606	selenoprotein M
ENSG00000196352.15	516.171382753618	1.2971655275159	0.0966003441929097	1.22441588216853e-12	CD55	1604	CD55 molecule (Cromer blood group)
ENSG00000157168.20	187.968773697297	1.29097952339447	0.180711015670903	1.71497765132932e-05	NRG1	3084	neuregulin 1
ENSG00000181481.14	130.695446194614	1.29089857325536	0.19770251976525	5.69375787408129e-05	RNF135	84282	ring finger protein 135
ENSG00000165898.14	64.1581303051173	1.29035619801679	0.283146306597455	0.00144999666977939	ISCA2	122961	iron-sulfur cluster assembly 2
ENSG00000082641.16	292.32961791716	1.28927185631005	0.148357065559517	7.3340292456672e-07	NFE2L1	4779	nuclear factor, erythroid 2 like 1
ENSG00000123080.12	332.297357765655	1.28546205838806	0.140711608943615	3.01912121783687e-07	CDKN2C	1031	cyclin dependent kinase inhibitor 2C
ENSG00000157557.13	347.030947938087	1.28348994088273	0.124557283424716	1.56918941364958e-08	ETS2	2114	ETS proto-oncogene 2, transcription factor
ENSG00000213614.9	1325.93031972211	1.28346678588486	0.313035001948679	0.00279379812350954	HEXA	3073	hexosaminidase subunit alpha
ENSG00000167232.14	129.377588996412	1.28264765169248	0.235872655938059	0.000408422132782076	ZNF91	7644	zinc finger protein 91
ENSG00000162976.13	98.2281536250911	1.28131210995651	0.223426473533737	0.000258278484635092	SLC66A3	130814	solute carrier family 66 member 3
ENSG00000158966.16	107.421286431277	1.2793332959876	0.172759596356989	1.16263758075708e-05	CACHD1	57685	cache domain containing 1
ENSG00000100564.9	94.6920095557709	1.27843100748971	0.269343671084255	0.00113180684883728	PIGH	5283	phosphatidylinositol glycan anchor biosynthesis class H
ENSG00000158406.4	44.5070082912931	1.27820378819688	0.332578572585736	0.00404883571709509	H4C8	8365	H4 clustered histone 8
ENSG00000116815.16	202.075433705253	1.27783685712018	0.145950014084577	7.52740925085409e-07	CD58	965	CD58 molecule
ENSG00000131871.15	803.268359244248	1.2777093220605	0.146310482386047	7.92729731575982e-07	SELENOS	55829	selenoprotein S
ENSG00000267449.1	39.1163938665989	1.27587695118593	0.339846136050927	0.00467247309722747	NA	NA	NA
ENSG00000121691.7	1416.61649928521	1.27494179932811	0.135882545002066	1.9271586500525e-07	CAT	847	catalase
ENSG00000100591.8	568.397718327816	1.2747613367126	0.134194162882737	1.33879246792309e-07	AHSA1	10598	activator of HSP90 ATPase activity 1
ENSG00000213995.11	38.7344243683003	1.2740657735405	0.283221632977247	0.00166039400520725	NAXD	55739	NAD(P)HX dehydratase
ENSG00000118402.6	104.390252718141	1.2738946587667	0.247960793335628	0.000679625311062469	ELOVL4	6785	ELOVL fatty acid elongase 4
ENSG00000169016.17	123.689651825595	1.27358683153157	0.180045262498691	2.36365473613504e-05	E2F6	1876	E2F transcription factor 6
ENSG00000148290.10	29.9582507606354	1.27284580705516	0.336255951678991	0.00451726587901755	SURF1	6834	SURF1 cytochrome c oxidase assembly factor
ENSG00000185624.15	363.795267251758	1.27031366934182	0.265295174520174	0.00111877932792927	P4HB	5034	prolyl 4-hydroxylase subunit beta
ENSG00000111725.11	111.937423544548	1.27024520375675	0.177286685943894	2.14547372635814e-05	PRKAB1	5564	protein kinase AMP-activated non-catalytic subunit beta 1
ENSG00000240801.1	74.6730295659054	1.26989735498069	0.204168045759201	0.000118795170217876	NA	NA	NA
ENSG00000117600.12	451.419571798672	1.26795582900108	0.112356411035642	1.43892803561591e-09	PLPPR4	9890	phospholipid phosphatase related 4
ENSG00000147654.15	141.601313132797	1.26739668652256	0.157852236400135	4.12579278785308e-06	EBAG9	9166	estrogen receptor binding site associated antigen 9
ENSG00000204427.12	119.945034190407	1.26734701062547	0.217549284648443	0.000250424251364319	ABHD16A	7920	abhydrolase domain containing 16A
ENSG00000253716.6	36.4863446056024	1.26674079527421	0.331736092100389	0.00446255705026808	MINCR	100507316	MYC-induced long non-coding RNA
ENSG00000138463.9	164.416786061707	1.26634543421237	0.158199414603184	4.40042183349715e-06	SLC49A4	84925	solute carrier family 49 member 4
ENSG00000139178.11	215.1701736649	1.26630677628774	0.162901406680303	6.98050938053417e-06	C1RL	51279	complement C1r subcomponent like
ENSG00000100364.18	168.874263433336	1.26540776324926	0.182106199336695	3.37406715615092e-05	KIAA0930	23313	KIAA0930
ENSG00000158201.10	43.5261477702086	1.26353662141756	0.273755688474964	0.00153305267772207	ABHD3	171586	abhydrolase domain containing 3
ENSG00000197943.10	69.8310407265934	1.26264538214959	0.295876006105174	0.00248329162078166	PLCG2	5336	phospholipase C gamma 2
ENSG00000100926.15	748.669956658391	1.26251076406335	0.145693413129864	1.16682794208714e-06	TM9SF1	10548	transmembrane 9 superfamily member 1
ENSG00000137414.6	302.229236131069	1.2616174696967	0.138120370715306	4.49820951225414e-07	FAM8A1	51439	family with sequence similarity 8 member A1
ENSG00000152642.10	46.4613048657751	1.26108476025078	0.247207483970383	0.000761505633538072	GPD1L	23171	glycerol-3-phosphate dehydrogenase 1 like
ENSG00000105677.12	310.355297356271	1.26092484386308	0.134181651877671	2.40736337495542e-07	TMEM147	10430	transmembrane protein 147
ENSG00000100422.14	352.761642815814	1.2601176978109	0.144243410667326	1.05579961290675e-06	CERK	64781	ceramide kinase
ENSG00000141425.18	590.28413390094	1.2600133798239	0.119072663732344	1.31179121248987e-08	RPRD1A	55197	regulation of nuclear pre-mRNA domain containing 1A
ENSG00000152409.9	66.3150805181413	1.25712242083388	0.235585227592321	0.000575346756370051	JMY	133746	junction mediating and regulatory protein, p53 cofactor
ENSG00000116209.12	5790.31553461245	1.25672174881492	0.0854621248048482	9.14349723794493e-14	TMEM59	9528	transmembrane protein 59
ENSG00000119523.10	236.651724056644	1.25629336291915	0.14140498515961	8.551493346102e-07	ALG2	85365	ALG2 alpha-1,3/1,6-mannosyltransferase
ENSG00000125812.16	84.9356657281744	1.25442805184804	0.219982303395739	0.000348696821910634	GZF1	64412	GDNF inducible zinc finger protein 1
ENSG00000134575.13	132.622285522498	1.25066147461874	0.267103421150239	0.00150143669618612	ACP2	53	acid phosphatase 2, lysosomal
ENSG00000109686.18	650.432862640514	1.25012059736743	0.115795286938223	9.21465814630133e-09	SH3D19	152503	SH3 domain containing 19
ENSG00000197208.6	97.2276075201748	1.24747982704442	0.219874899049109	0.000377035379388751	SLC22A4	6583	solute carrier family 22 member 4
ENSG00000171617.14	177.587222322917	1.24683961384148	0.306447183644681	0.00351726887926029	ENC1	8507	ectodermal-neural cortex 1
ENSG00000169359.16	316.06164571992	1.24522911915061	0.180425904665823	4.67361418712642e-05	SLC33A1	9197	solute carrier family 33 member 1
ENSG00000116857.17	451.609235399002	1.24335963752595	0.266070399275245	0.00156553183655444	TMEM9	252839	transmembrane protein 9
ENSG00000074935.14	153.571199089657	1.24306139132284	0.258985323754156	0.00132627472037031	TUBE1	51175	tubulin epsilon 1
ENSG00000262831.1	63.4643032906806	1.24105028254801	0.2961941361185	0.00305444906571765	NA	NA	NA
ENSG00000105612.9	131.824149518993	1.2390424890422	0.260008985878685	0.00146008522176976	DNASE2	1777	deoxyribonuclease 2, lysosomal
ENSG00000172216.6	68.3509044964348	1.23858230660168	0.290106760462429	0.00278567199736915	CEBPB	1051	CCAAT enhancer binding protein beta
ENSG00000168701.19	1367.38148107137	1.23788521806744	0.149539109481727	3.73886123142956e-06	TMEM208	29100	transmembrane protein 208
ENSG00000106628.10	96.8634505882548	1.23775286136617	0.271560553276591	0.0018698890830943	POLD2	5425	DNA polymerase delta 2, accessory subunit
ENSG00000217648.1	33.8180326181519	1.2370771467884	0.323462244140062	0.00491319752571679	NA	NA	NA
ENSG00000197961.11	179.358571703151	1.23692266668476	0.310061003532848	0.0040384899715996	ZNF121	7675	zinc finger protein 121
ENSG00000140937.14	1048.83969947186	1.23518353290197	0.103850427792611	6.40328906890193e-10	CDH11	1009	cadherin 11
ENSG00000166130.15	336.380696024123	1.23347612113124	0.161863308447884	1.4083092382295e-05	IKBIP	121457	IKBKB interacting protein
ENSG00000269028.3	1655.50585515309	1.23275356924401	0.136770770596518	9.80944437309464e-07	MTRNR2L2	100462981	MT-RNR2 like 2
ENSG00000086696.11	2914.18208298076	1.23264893577672	0.0732413969269716	9.27265192739949e-17	HSD17B2	3294	hydroxysteroid 17-beta dehydrogenase 2
ENSG00000085063.16	37646.4006624146	1.23051984645043	0.110299963225193	6.06613476077482e-09	CD59	966	CD59 molecule (CD59 blood group)
ENSG00000087086.15	751320.167785405	1.22841172659655	0.0909254313030417	9.73030924479804e-12	FTL	2512	ferritin light chain
ENSG00000119185.12	656.327745047563	1.22669707054104	0.0947128114652033	5.03503956096105e-11	ITGB1BP1	9270	integrin subunit beta 1 binding protein 1
ENSG00000188070.9	84.3315727088113	1.22543196338049	0.205648727754046	0.000298469874745833	C11orf95	65998	chromosome 11 open reading frame 95
ENSG00000060138.13	783.569628767939	1.22357015956174	0.120760438082345	8.2604717960446e-08	YBX3	8531	Y-box binding protein 3
ENSG00000198189.11	764.388141534869	1.22205318203022	0.132784867940951	7.82485371322754e-07	HSD17B11	51170	hydroxysteroid 17-beta dehydrogenase 11
ENSG00000155465.18	70.8426575547473	1.22176052459357	0.222326724064815	0.000593070257744012	SLC7A7	9056	solute carrier family 7 member 7
ENSG00000075426.12	929.511692441803	1.22139903334668	0.109456765056197	7.65699426430535e-09	FOSL2	2355	FOS like 2, AP-1 transcription factor subunit
ENSG00000178607.16	74.0135959651411	1.22107391022271	0.295501380944378	0.00367869831373844	ERN1	2081	endoplasmic reticulum to nucleus signaling 1
ENSG00000187231.14	219.303712596512	1.21984670397624	0.225176703171504	0.000659688321826794	SESTD1	91404	SEC14 and spectrin domain containing 1
ENSG00000244879.8	66.8995916086445	1.21821917560122	0.267275479636556	0.00213515811757675	NA	NA	NA
ENSG00000177917.10	188.938907019039	1.21558446323532	0.152351746195575	9.54958665333248e-06	ARL6IP6	151188	ADP ribosylation factor like GTPase 6 interacting protein 6
ENSG00000012174.12	262.269684602204	1.21438210072331	0.148056874997186	6.63820701662033e-06	MBTPS2	51360	membrane bound transcription factor peptidase, site 2
ENSG00000145882.11	131.273680444911	1.21337536459436	0.172285689739105	5.08944968261849e-05	PCYOX1L	78991	prenylcysteine oxidase 1 like
ENSG00000166734.20	645.644766828183	1.21232156602226	0.1460268017868	5.75244692344458e-06	CASC4	113201	cancer susceptibility 4
ENSG00000168216.13	1036.67496519675	1.21205797886986	0.103379482631317	2.47994243804477e-09	LMBRD1	55788	LMBR1 domain containing 1
ENSG00000108528.14	113.281059719425	1.21186361650567	0.288818975852552	0.00359266487057099	SLC25A11	8402	solute carrier family 25 member 11
ENSG00000154079.6	117.314049810631	1.20852832362238	0.208358900306417	0.000418187450408264	SDHAF4	135154	succinate dehydrogenase complex assembly factor 4
ENSG00000214274.9	231.615426085449	1.20831522775454	0.145792006776485	6.05724828989255e-06	ANG	283	angiogenin
ENSG00000139679.15	368.861146714933	1.20663385562473	0.151004544986143	1.05367283991715e-05	LPAR6	10161	lysophosphatidic acid receptor 6
ENSG00000180879.14	2265.40149648643	1.20616199418856	0.185437275109859	0.000140245314076451	SSR4	6748	signal sequence receptor subunit 4
ENSG00000162413.16	130.336570344914	1.20528668477479	0.189683666002679	0.000180077387369121	KLHL21	9903	kelch like family member 21
ENSG00000180773.15	187.296711326374	1.2046942249935	0.182869861216318	0.000121882355528624	SLC36A4	120103	solute carrier family 36 member 4
ENSG00000085377.14	271.078922419621	1.20369475131867	0.129319604124542	8.87739283604727e-07	PREP	5550	prolyl endopeptidase
ENSG00000104093.13	265.263757477023	1.20359362535794	0.221118859849669	0.000712137733918602	DMXL2	23312	Dmx like 2
ENSG00000133424.20	153.156431941059	1.20229998148085	0.192483507169496	0.000236678374705339	LARGE1	9215	LARGE xylosyl- and glucuronyltransferase 1
ENSG00000196782.12	39.8306462325268	1.20161606462334	0.283696045992881	0.00361157327355145	MAML3	55534	mastermind like transcriptional coactivator 3
ENSG00000136802.11	130.699085108009	1.20142410956034	0.259644617167464	0.00216237193072969	LRRC8A	56262	leucine rich repeat containing 8 VRAC subunit A
ENSG00000013523.10	186.341288000392	1.20136768568658	0.197333926374345	0.00031007761823855	ANGEL1	23357	angel homolog 1
ENSG00000087842.11	674.89725300458	1.20014407880179	0.100525281905449	1.96274271370731e-09	PIR	8544	pirin
ENSG00000175938.7	139.107824129517	1.19673931816394	0.188772167032394	0.000210584902319964	ORAI3	93129	ORAI calcium release-activated calcium modulator 3
ENSG00000185621.11	103.403056856681	1.19285092076132	0.193625936614814	0.000297028674784981	LMLN	89782	leishmanolysin like peptidase
ENSG00000077458.13	89.8016118952059	1.18876939509323	0.277139200215664	0.00362108398910601	FAM76B	143684	family with sequence similarity 76 member B
ENSG00000159322.17	343.796370642805	1.18841976979903	0.159314444406175	3.65224063116272e-05	ADPGK	83440	ADP dependent glucokinase
ENSG00000268895.6	65.2100961557599	1.18813436394009	0.283997500609462	0.00406961621253606	A1BG-AS1	503538	A1BG antisense RNA 1
ENSG00000138593.9	715.69753800031	1.18764309564623	0.137644218509856	4.58905644953532e-06	SECISBP2L	9728	SECIS binding protein 2 like
ENSG00000099308.10	88.8359320488468	1.1869527671856	0.229387065473788	0.00114937836722789	MAST3	23031	microtubule associated serine/threonine kinase 3
ENSG00000168792.5	104.832273121356	1.18439376524462	0.183408748227621	0.000199427295467425	ABHD15	116236	abhydrolase domain containing 15
ENSG00000109133.13	508.317053256736	1.18393783449934	0.219636575260917	0.000885043263487109	TMEM33	55161	transmembrane protein 33
ENSG00000102393.11	1549.33291800919	1.18293380650936	0.101665798226569	7.47993290844252e-09	GLA	2717	galactosidase alpha
ENSG00000143641.10	67.4834745232944	1.18292549906547	0.220400543214537	0.000914307348884997	GALNT2	2590	polypeptide N-acetylgalactosaminyltransferase 2
ENSG00000077232.18	637.289792906631	1.18036964326956	0.132098836307399	2.92410401044408e-06	DNAJC10	54431	DnaJ heat shock protein family (Hsp40) member C10
ENSG00000105518.14	133.3858253266	1.17904672747738	0.196804658871306	0.000414261264282331	TMEM205	374882	transmembrane protein 205
ENSG00000131507.11	221.273806698643	1.17822138333929	0.160799494484835	4.97274504764937e-05	NDFIP1	80762	Nedd4 family interacting protein 1
ENSG00000123131.13	754.683792335416	1.17718221480562	0.220306020485973	0.000983023115951783	PRDX4	10549	peroxiredoxin 4
ENSG00000143303.12	63.5445864732892	1.17608556763898	0.267829905230469	0.00346150710162418	RRNAD1	51093	ribosomal RNA adenine dimethylase domain containing 1
ENSG00000120942.13	144.681091528675	1.17518924614748	0.240757331789426	0.00183886251112592	UBIAD1	29914	UbiA prenyltransferase domain containing 1
ENSG00000126561.16	123.379002168622	1.17150912871294	0.170882594432322	0.000119551742345984	STAT5A	6776	signal transducer and activator of transcription 5A
ENSG00000134871.19	323.271656964981	1.17055507872878	0.196581199922938	0.00046578691616339	COL4A2	1284	collagen type IV alpha 2 chain
ENSG00000173482.16	688.344071206611	1.17008071720159	0.11865212328302	5.98792014902247e-07	PTPRM	5797	protein tyrosine phosphatase receptor type M
ENSG00000110108.10	78.0617593149281	1.16966875941579	0.250158670515078	0.00250572295304378	TMEM109	79073	transmembrane protein 109
ENSG00000115526.11	33.7170277770978	1.16835555014416	0.281803817055687	0.00478544788790215	CHST10	9486	carbohydrate sulfotransferase 10
ENSG00000101084.18	195.824316860749	1.16559694056859	0.172602928327077	0.000152578250378259	RAB5IF	55969	RAB5 interacting factor
ENSG00000122783.16	96.0878764187243	1.16548018171648	0.255483266593509	0.00290988900037445	CYREN	78996	cell cycle regulator of NHEJ
ENSG00000142657.21	3041.5590971057	1.16403989882614	0.184136429377884	0.000317470126117717	PGD	5226	phosphogluconate dehydrogenase
ENSG00000169372.13	114.108629034789	1.1631961258593	0.252180380185505	0.00280195474633008	CRADD	8738	CASP2 and RIPK1 domain containing adaptor with death domain
ENSG00000119681.12	3022.71458651122	1.16116159794787	0.113625410308572	3.95605792984642e-07	LTBP2	4053	latent transforming growth factor beta binding protein 2
ENSG00000156011.17	1588.99810003399	1.16080241810705	0.165017749361105	0.000104576057628621	PSD3	23362	pleckstrin and Sec7 domain containing 3
ENSG00000187601.5	430.448276040339	1.16025926942763	0.17686345277552	0.000223474492289332	MAGEH1	28986	MAGE family member H1
ENSG00000269858.6	100.484922175226	1.15658906856056	0.231556508562586	0.00182045947189882	EGLN2	112398	egl-9 family hypoxia inducible factor 2
ENSG00000136810.13	6257.39571261872	1.15470839551775	0.132474685048406	6.91059461496847e-06	TXN	7295	thioredoxin
ENSG00000185112.6	126.599853572496	1.15419000561715	0.185976220449765	0.000398926138400924	FAM43A	131583	family with sequence similarity 43 member A
ENSG00000073417.15	171.874448036174	1.15383175680035	0.172405375438221	0.000195073410135032	PDE8A	5151	phosphodiesterase 8A
ENSG00000131389.17	344.322094992725	1.15138544838637	0.19486278763233	0.000613534643895651	SLC6A6	6533	solute carrier family 6 member 6
ENSG00000166311.10	272.704893058495	1.1478585036217	0.189826397601486	0.000517377632663595	SMPD1	6609	sphingomyelin phosphodiesterase 1
ENSG00000127022.15	5314.20078714088	1.14469843305829	0.152623575348592	6.45956355897933e-05	CANX	821	calnexin
ENSG00000162604.12	796.020387729218	1.14216437768964	0.131664093765688	9.17913961584584e-06	TM2D1	83941	TM2 domain containing 1
ENSG00000043143.20	194.212955902934	1.14195015282709	0.139223778915481	2.03593447359876e-05	JADE2	23338	jade family PHD finger 2
ENSG00000155099.8	313.783475246625	1.14042776924098	0.209413294397799	0.00116274049053846	PIP4P2	55529	phosphatidylinositol-4,5-bisphosphate 4-phosphatase 2
ENSG00000175348.11	444.381528664799	1.13884580131075	0.1291498646937	7.85967645676569e-06	TMEM9B	56674	TMEM9 domain family member B
ENSG00000089057.15	133.695485620136	1.13805694745454	0.251981010767187	0.00372733520259733	SLC23A2	9962	solute carrier family 23 member 2
ENSG00000177156.11	4088.1398374538	1.13787112246664	0.240456997725175	0.002859672909947	TALDO1	6888	transaldolase 1
ENSG00000163686.15	74.3970036741377	1.13721612598985	0.239821939934241	0.00285135518573211	ABHD6	57406	abhydrolase domain containing 6
ENSG00000135828.11	130.620595087136	1.13591474731589	0.165838330408149	0.000187492777741624	RNASEL	6041	ribonuclease L
ENSG00000259171.1	375.046484275612	1.13515971370699	0.196494026588302	0.000811428031944611	NA	NA	NA
ENSG00000114200.10	141.167715339658	1.1334030163277	0.226545111252946	0.00215554560579651	BCHE	590	butyrylcholinesterase
ENSG00000116138.13	300.841518511856	1.13301923429998	0.259992083289301	0.00466131475154025	DNAJC16	23341	DnaJ heat shock protein family (Hsp40) member C16
ENSG00000159079.19	110.725270743132	1.13199714010657	0.163540177177519	0.000174865007842058	CFAP298	56683	cilia and flagella associated protein 298
ENSG00000273033.2	153.029124827037	1.13179709068709	0.146738454930123	5.20806486302884e-05	LINC02035	100129550	long intergenic non-protein coding RNA 2035
ENSG00000223745.8	208.314594438925	1.13015007785393	0.200972683038211	0.00103091247370259	NA	NA	NA
ENSG00000135862.6	6665.39457272991	1.12942984233834	0.191424826874629	0.000748899590126383	LAMC1	3915	laminin subunit gamma 1
ENSG00000125124.12	415.23861029301	1.12907947609589	0.182688251194302	0.000524400808126622	BBS2	583	Bardet-Biedl syndrome 2
ENSG00000167397.15	533.560272395547	1.12905541968257	0.165895338559786	0.000230651623690308	VKORC1	79001	vitamin K epoxide reductase complex subunit 1
ENSG00000122729.19	302.682318276157	1.12631124871898	0.158428891742497	0.000148096817384853	ACO1	48	aconitase 1
ENSG00000071242.12	87.0642806698114	1.12453068958597	0.189448187697717	0.000752000760978129	RPS6KA2	6196	ribosomal protein S6 kinase A2
ENSG00000204520.14	1686.57534785324	1.12293044528912	0.0756324157243677	2.14232005659456e-11	MICA	100507436	MHC class I polypeptide-related sequence A
ENSG00000164823.11	131.976922129146	1.12209528637364	0.194632951454695	0.000921774925143314	OSGIN2	734	oxidative stress induced growth inhibitor family member 2
ENSG00000047932.14	434.466782035466	1.12047459499147	0.113733758946898	1.90030773562664e-06	GOPC	57120	golgi associated PDZ and coiled-coil motif containing
ENSG00000183255.12	583.427923062813	1.12023783428019	0.122542212023121	6.44255682867037e-06	PTTG1IP	754	PTTG1 interacting protein
ENSG00000176907.5	768.899741344373	1.11863897231705	0.126049715907052	1.01302704350037e-05	TCIM	56892	transcriptional and immune response regulator
ENSG00000213885.4	149.747887124453	1.11848168100199	0.233865143337868	0.0031757469528761	NA	NA	NA
ENSG00000101000.6	146.395632943772	1.11813407647875	0.241672210205209	0.00374692100065426	PROCR	10544	protein C receptor
ENSG00000149084.13	959.499424050787	1.11774885813415	0.075910911707078	4.36886078119783e-11	HSD17B12	51144	hydroxysteroid 17-beta dehydrogenase 12
ENSG00000149131.16	701.616649914046	1.11517482708313	0.125521884239691	1.06402609784821e-05	SERPING1	710	serpin family G member 1
ENSG00000010404.18	741.71256670829	1.1144374314201	0.149939875256561	0.000107305789813491	IDS	3423	iduronate 2-sulfatase
ENSG00000174007.8	116.661467604386	1.11323553071535	0.233738151353286	0.00337934940390578	CEP19	84984	centrosomal protein 19
ENSG00000109466.14	129.98163442536	1.11224015215147	0.179868323107918	0.000632010612288604	KLHL2	11275	kelch like family member 2
ENSG00000103485.19	85.9127879376759	1.11173967417533	0.191253020058634	0.000963618318201261	QPRT	23475	quinolinate phosphoribosyltransferase
ENSG00000167291.16	111.001631502125	1.11104991088133	0.187871623681039	0.000849404837897699	TBC1D16	125058	TBC1 domain family member 16
ENSG00000287765.1	166.120170195692	1.1100134785443	0.173365358096871	0.000483232303535575	NA	NA	NA
ENSG00000049860.14	1209.93964191595	1.10924000684774	0.135004421780482	3.53973792336615e-05	HEXB	3074	hexosaminidase subunit beta
ENSG00000034677.13	352.31691745643	1.10704476080541	0.130741748557908	2.44707008787395e-05	RNF19A	25897	ring finger protein 19A, RBR E3 ubiquitin protein ligase
ENSG00000100647.8	394.60830303022	1.10448752643264	0.119411492353345	7.55704334301236e-06	SUSD6	9766	sushi domain containing 6
ENSG00000164236.12	70.9870118861483	1.10417200772622	0.207262007222141	0.00184502977534643	ANKRD33B	651746	ankyrin repeat domain 33B
ENSG00000115446.11	325.741101962269	1.10361947109737	0.13574330880732	4.39532772829987e-05	UNC50	25972	unc-50 inner nuclear membrane RNA binding protein
ENSG00000010704.18	276.631782027174	1.1024250012372	0.156249231644794	0.000227058723514792	HFE	3077	homeostatic iron regulator
ENSG00000198380.12	919.859816287109	1.10201512080728	0.0788013197817342	5.58310667593429e-10	GFPT1	2673	glutamine--fructose-6-phosphate transaminase 1
ENSG00000235823.3	56.3095327840349	1.10120071304109	0.246519549441727	0.00492504864292417	OLMALINC	90271	oligodendrocyte maturation-associated long intergenic non-coding RNA
ENSG00000187498.16	1584.77410978493	1.09951208865941	0.108245862879649	1.79352443531309e-06	COL4A1	1282	collagen type IV alpha 1 chain
ENSG00000106460.19	617.875612192513	1.0977829818235	0.158219119468212	0.000287016200581628	TMEM106B	54664	transmembrane protein 106B
ENSG00000172465.14	882.943764830431	1.09691582384987	0.225682554749244	0.00341570325002741	TCEAL1	9338	transcription elongation factor A like 1
ENSG00000136861.18	238.65772156112	1.09501370894492	0.147357405381795	0.000142844234673008	CDK5RAP2	55755	CDK5 regulatory subunit associated protein 2
ENSG00000110651.11	539.337945809459	1.09393561581301	0.148959600370038	0.000163867245091618	CD81	975	CD81 molecule
ENSG00000099194.6	1953.15881907549	1.09134726008366	0.0715740303617963	4.52806640002117e-11	SCD	6319	stearoyl-CoA desaturase
ENSG00000144659.13	245.517340296664	1.08841817590758	0.113718957379699	6.18320163674821e-06	SLC25A38	54977	solute carrier family 25 member 38
ENSG00000171155.8	7451.5380158297	1.08694470356788	0.0797600570649872	2.7317734041196e-09	C1GALT1C1	29071	C1GALT1 specific chaperone 1
ENSG00000164830.18	674.133115932762	1.08683001256221	0.0926532980534448	1.29373618642673e-07	OXR1	55074	oxidation resistance 1
ENSG00000143543.15	88.90955578519	1.08568140499537	0.215199994267438	0.00299463796022648	JTB	10899	jumping translocation breakpoint
ENSG00000171604.12	89.4118749469285	1.0853847982903	0.232353953297456	0.00452827426856759	CXXC5	51523	CXXC finger protein 5
ENSG00000136144.12	220.550658063924	1.08532265063038	0.144086249614986	0.0001437151653858	RCBTB1	55213	RCC1 and BTB domain containing protein 1
ENSG00000188706.13	409.349365583892	1.08414811650898	0.160163328469424	0.000410364565729763	ZDHHC9	51114	zinc finger DHHC-type containing 9
ENSG00000103319.12	154.57388702809	1.08335455547983	0.182073603825966	0.00108032115214725	EEF2K	29904	eukaryotic elongation factor 2 kinase
ENSG00000104213.13	497.040935818177	1.08289693954629	0.134604069734685	7.49212079423103e-05	PDGFRL	5157	platelet derived growth factor receptor like
ENSG00000012660.14	2111.24261714191	1.0825212996095	0.117739161440842	1.25637226046275e-05	ELOVL5	60481	ELOVL fatty acid elongase 5
ENSG00000164776.9	443.662438794811	1.08104109553988	0.13061469871588	5.16831759607103e-05	PHKG1	5260	phosphorylase kinase catalytic subunit gamma 1
ENSG00000113595.15	76.9338418110382	1.07949601645913	0.197397251971212	0.00197158154994262	TRIM23	373	tripartite motif containing 23
ENSG00000146278.11	182.766856669135	1.079488686241	0.194158695265841	0.00176601002245015	PNRC1	10957	proline rich nuclear receptor coactivator 1
ENSG00000149428.19	106.220862530091	1.07464621569419	0.22282041099365	0.00414302513966827	HYOU1	10525	hypoxia up-regulated 1
ENSG00000108107.14	938.723137896152	1.07381122454867	0.140632027894131	0.000151671557238139	RPL28	6158	ribosomal protein L28
ENSG00000116044.16	1426.52609435367	1.07363635560391	0.0868424189783073	5.98979857585237e-08	NFE2L2	4780	nuclear factor, erythroid 2 like 2
ENSG00000171100.14	124.21869362616	1.07257501835551	0.174057930157784	0.000944481347948592	MTM1	4534	myotubularin 1
ENSG00000004864.13	104.151775009288	1.07052228035481	0.213660277537096	0.00354549658261607	SLC25A13	10165	solute carrier family 25 member 13
ENSG00000136003.15	259.924023431107	1.06979746551539	0.184570415549748	0.00151720106418139	ISCU	23479	iron-sulfur cluster assembly enzyme
ENSG00000139921.13	1602.58218126802	1.0690120136072	0.125966382577215	4.78367409976792e-05	TMX1	81542	thioredoxin related transmembrane protein 1
ENSG00000184384.14	259.104832664634	1.06658203627548	0.135163954397456	0.000117289687767094	MAML2	84441	mastermind like transcriptional coactivator 2
ENSG00000132406.12	236.346073214992	1.06604170164267	0.121952121532299	3.680506869632e-05	TMEM128	85013	transmembrane protein 128
ENSG00000119328.12	154.536041066733	1.06363690269665	0.19883458200188	0.00263559737310238	ABITRAM	54942	actin binding transcription modulator
ENSG00000081087.15	574.724536981703	1.06329322345922	0.138431716669737	0.000164845590604698	OSTM1	28962	osteoclastogenesis associated transmembrane protein 1
ENSG00000184500.16	87.6459805793977	1.06151589172598	0.191769393721422	0.0021692124822947	PROS1	5627	protein S
ENSG00000134996.12	549.537658993413	1.0607778174363	0.112185351867724	1.35595204478434e-05	OSTF1	26578	osteoclast stimulating factor 1
ENSG00000105835.12	1384.57513412339	1.05535096921534	0.202640156438912	0.0033253588948133	NAMPT	10135	nicotinamide phosphoribosyltransferase
ENSG00000118495.19	109.917815311695	1.05456397121675	0.165874300066723	0.000925532295173131	PLAGL1	5325	PLAG1 like zinc finger 1
ENSG00000155893.13	167.191254062576	1.05311443956982	0.151576379679888	0.000489939370997365	PXYLP1	92370	2-phosphoxylose phosphatase 1
ENSG00000106688.12	131.324751194604	1.05114335149369	0.174531089491839	0.00145503641383621	SLC1A1	6505	solute carrier family 1 member 1
ENSG00000056097.16	644.448252819764	1.0499287976747	0.146146632579425	0.000397065488960117	ZFR	51663	zinc finger RNA binding protein
ENSG00000165282.14	163.764501409986	1.04973171349753	0.211240500027851	0.00440830501431402	PIGO	84720	phosphatidylinositol glycan anchor biosynthesis class O
ENSG00000164506.14	480.573010123257	1.04931903629429	0.152415455350117	0.00056046080994959	STXBP5	134957	syntaxin binding protein 5
ENSG00000153975.10	202.608958806835	1.04815822143992	0.139081935386756	0.000270318112515088	ZUP1	221302	zinc finger containing ubiquitin peptidase 1
ENSG00000175283.8	161.976888530142	1.04737208149735	0.195831744419398	0.00303726080382968	DOLK	22845	dolichol kinase
ENSG00000135541.21	595.307554825896	1.04258621995964	0.121344135952594	7.39291855516309e-05	AHI1	54806	Abelson helper integration site 1
ENSG00000120820.12	2696.96059226623	1.0424800597831	0.0838867993919261	1.87019227078751e-07	GLT8D2	83468	glycosyltransferase 8 domain containing 2
ENSG00000136827.12	190.651789718886	1.04215029785863	0.205313288032617	0.00420610450518019	TOR1A	1861	torsin family 1 member A
ENSG00000052841.15	693.959675088404	1.04175154752335	0.170537717012572	0.0014651676859919	TTC17	55761	tetratricopeptide repeat domain 17
ENSG00000087116.16	612.071317816829	1.04144838408117	0.104693834970234	1.0332884462343e-05	ADAMTS2	9509	ADAM metallopeptidase with thrombospondin type 1 motif 2
ENSG00000103222.19	170.148765681844	1.040847249245	0.188826390407049	0.00273752414493412	ABCC1	4363	ATP binding cassette subfamily C member 1
ENSG00000124222.22	222.988446562828	1.0401322810026	0.178609339299417	0.00197799419795241	STX16	8675	syntaxin 16
ENSG00000239305.7	254.692759704868	1.03896288024032	0.1368979636832	0.000295587735623783	RNF103	7844	ring finger protein 103
ENSG00000189067.12	18611.3850011464	1.03463111232741	0.12426894670545	0.000115792170381162	LITAF	9516	lipopolysaccharide induced TNF factor
ENSG00000117448.13	1201.25188235473	1.03455049386686	0.149868344546968	0.000665349825426364	AKR1A1	10327	aldo-keto reductase family 1 member A1
ENSG00000230074.3	144.565912800485	1.03260226276333	0.202007378885927	0.00441913683005256	NA	NA	NA
ENSG00000147123.10	202.10339617381	1.03175230401635	0.193360649051337	0.00360209908374211	NDUFB11	54539	NADH:ubiquinone oxidoreductase subunit B11
ENSG00000268362.6	120.131980120038	1.03079430162898	0.188823025784876	0.0032281125331791	NA	NA	NA
ENSG00000253738.2	574.077574097353	1.0305388998364	0.115074094828435	5.48999571138341e-05	OTUD6B-AS1	100506365	OTUD6B antisense RNA 1 (head to head)
ENSG00000137509.11	3106.18793966556	1.02989196902541	0.114699905339019	5.32800132828424e-05	PRCP	5547	prolylcarboxypeptidase
ENSG00000112305.15	332.85332543034	1.02966902618228	0.125049369438667	0.000147217887662501	SMAP1	60682	small ArfGAP 1
ENSG00000101236.17	557.456447886722	1.02908280458594	0.124244674710422	0.000134242753117209	RNF24	11237	ring finger protein 24
ENSG00000120697.9	1847.33927819394	1.02861130794255	0.0773862811059065	6.22396759930708e-08	ALG5	29880	ALG5 dolichyl-phosphate beta-glucosyltransferase
ENSG00000107789.16	228.092045251286	1.02805086934751	0.15422578012137	0.000910588623310037	MINPP1	9562	multiple inositol-polyphosphate phosphatase 1
ENSG00000170962.13	666.243226094207	1.02763977227463	0.0834184492399986	4.26612361322354e-07	PDGFD	80310	platelet derived growth factor D
ENSG00000185808.13	549.283808567125	1.02751769346861	0.132798820449685	0.000302792199092375	PIGP	51227	phosphatidylinositol glycan anchor biosynthesis class P
ENSG00000184203.8	431.567165748083	1.02303774237103	0.183769961720657	0.00306307936579487	PPP1R2	5504	protein phosphatase 1 regulatory inhibitor subunit 2
ENSG00000117500.13	881.946101987537	1.0224540481259	0.134138162126386	0.000373525016319274	TMED5	50999	transmembrane p24 trafficking protein 5
ENSG00000156504.16	173.14180810565	1.02095252718612	0.181812182218185	0.00296915341508934	FAM122B	159090	family with sequence similarity 122B
ENSG00000013441.16	592.877276527556	1.01976054590864	0.118561120853709	0.0001121810147483	CLK1	1195	CDC like kinase 1
ENSG00000102804.15	163.258270345511	1.01689609992614	0.136729065351289	0.000476658597920894	TSC22D1	8848	TSC22 domain family member 1
ENSG00000048405.10	122.736309836152	1.01541748198018	0.187716696412317	0.00387604664388519	ZNF800	168850	zinc finger protein 800
ENSG00000021826.17	76.2834829552569	1.01469235350507	0.188997762413451	0.00402814541205454	CPS1	1373	carbamoyl-phosphate synthase 1
ENSG00000183011.13	229.094571291633	1.01312369536499	0.170630066713534	0.00241721182275523	NAA38	84316	N(alpha)-acetyltransferase 38, NatC auxiliary subunit
ENSG00000260228.6	550.324125830437	1.01004176856474	0.121467914129799	0.000193988155042378	LOC102724163	102724163	uncharacterized LOC102724163
ENSG00000129636.13	701.337722666344	1.00971064489053	0.131198242787529	0.000406512315567789	ITFG1	81533	integrin alpha FG-GAP repeat containing 1
ENSG00000054983.17	133.2014949335	1.00849366287128	0.174736135162591	0.00289305995980077	GALC	2581	galactosylceramidase
ENSG00000140391.15	1214.92687919453	1.00839899425338	0.0959264060293172	1.10659771810335e-05	TSPAN3	10099	tetraspanin 3
ENSG00000147955.17	159.571345089532	1.00651697803455	0.162548247747309	0.00198440855983394	SIGMAR1	10280	sigma non-opioid intracellular receptor 1
ENSG00000136867.11	129.186240658491	1.00582922843242	0.175696004046754	0.0032106187844963	SLC31A2	1318	solute carrier family 31 member 2
ENSG00000130024.15	323.297399852637	1.00500539510278	0.123117393549501	0.000264936475265938	PHF10	55274	PHD finger protein 10
ENSG00000116132.12	644.362010825867	1.00367303052325	0.131370294886158	0.000463614602115116	PRRX1	5396	paired related homeobox 1
ENSG00000204397.8	685.818112999389	1.00088948382105	0.164918289263901	0.00243171881971733	CARD16	114769	caspase recruitment domain family member 16
ENSG00000068912.14	993.723623775105	0.998057688375557	0.0780011814139102	5.83276547638228e-07	ERLEC1	27248	endoplasmic reticulum lectin 1
ENSG00000067064.11	2752.75664495014	0.993870644213856	0.094633615468927	1.69938211636592e-05	IDI1	3422	isopentenyl-diphosphate delta isomerase 1
ENSG00000134851.13	479.828713929488	0.992422313273976	0.15091518537712	0.00162629500230809	TMEM165	55858	transmembrane protein 165
ENSG00000140450.9	183.142739150735	0.990904748160414	0.133150959122032	0.000703105712728404	ARRDC4	91947	arrestin domain containing 4
ENSG00000141696.13	468.030171751535	0.989651215096612	0.118513871612961	0.000288433731615388	P3H4	10609	prolyl 3-hydroxylase family member 4 (inactive)
ENSG00000050426.16	575.147646123144	0.989381939377306	0.139775220029965	0.00101883158023918	LETMD1	25875	LETM1 domain containing 1
ENSG00000052126.14	161.03480979281	0.985392373098404	0.176694815832227	0.00450628031776049	PLEKHA5	54477	pleckstrin homology domain containing A5
ENSG00000122359.18	826.034565998801	0.983086804129454	0.15077115871588	0.00190779365423556	ANXA11	311	annexin A11
ENSG00000061987.16	313.067366833754	0.981721679410001	0.162447327722878	0.00307170402230261	MON2	23041	MON2 homolog, regulator of endosome-to-Golgi trafficking
ENSG00000226950.7	493.81846343552	0.979946214894359	0.106862058660264	0.000125904546769598	DANCR	57291	differentiation antagonizing non-protein coding RNA
ENSG00000100219.16	1004.53972524861	0.979329509162057	0.098315689677749	5.01136734257611e-05	XBP1	7494	X-box binding protein 1
ENSG00000107537.14	563.990449885616	0.979029527972305	0.133608138757949	0.000929298503119564	PHYH	5264	phytanoyl-CoA 2-hydroxylase
ENSG00000164040.18	2337.68815019458	0.978161211803166	0.103802634686392	0.000101902478481791	PGRMC2	10424	progesterone receptor membrane component 2
ENSG00000164647.9	391.945627776707	0.97592150957492	0.118216701657399	0.000402718356047716	STEAP1	26872	STEAP family member 1
ENSG00000143753.13	1127.79151248838	0.974356558875235	0.162848748458062	0.00357378610310072	DEGS1	8560	delta 4-desaturase, sphingolipid 1
ENSG00000130635.16	659.692928122637	0.974161647354466	0.136839007392781	0.00122635019411567	COL5A1	1289	collagen type V alpha 1 chain
ENSG00000162493.16	1136.20390841699	0.973181549492126	0.0921573189009467	2.94126984654486e-05	PDPN	10630	podoplanin
ENSG00000155660.11	520.657912563987	0.972158764627063	0.141931098574197	0.00163754945127229	PDIA4	9601	protein disulfide isomerase family A member 4
ENSG00000133065.11	148.306381628545	0.970530589436404	0.173559599209446	0.00498531954044308	SLC41A1	254428	solute carrier family 41 member 1
ENSG00000138600.10	730.774405238921	0.969233232180985	0.118842491045572	0.000501253439014261	SPPL2A	84888	signal peptide peptidase like 2A
ENSG00000117906.14	710.879696414803	0.962892695572168	0.112548007384372	0.000385977708770826	RCN2	5955	reticulocalbin 2
ENSG00000225733.6	889.14988314134	0.962631056839298	0.101708186488756	0.000141108759171274	FGD5-AS1	100505641	FGD5 antisense RNA 1
ENSG00000059758.8	136.820049774968	0.961489214952151	0.164622177105833	0.0047172836150531	CDK17	5128	cyclin dependent kinase 17
ENSG00000163728.11	328.89491392023	0.952629279970177	0.136303679474178	0.00191414345300448	TTC14	151613	tetratricopeptide repeat domain 14
ENSG00000153989.8	466.89471117289	0.948728599319445	0.107455957579056	0.000391490515810466	NUS1	116150	NUS1 dehydrodolichyl diphosphate synthase subunit
ENSG00000173674.11	791.697557209464	0.947468658545616	0.137783306710778	0.00232383241084103	EIF1AX	1964	eukaryotic translation initiation factor 1A X-linked
ENSG00000165650.12	361.078331985131	0.947276246723744	0.12825793313016	0.00149620310845635	PDZD8	118987	PDZ domain containing 8
ENSG00000090520.11	307.766967960545	0.941297411492377	0.150127467656056	0.00421661390439357	DNAJB11	51726	DnaJ heat shock protein family (Hsp40) member B11
ENSG00000218510.8	585.659693991571	0.936974420612166	0.112770785110396	0.000771236897679126	LINC00339	29092	long intergenic non-protein coding RNA 339
ENSG00000001036.14	1317.93650057036	0.934607153654605	0.0933272817909026	0.000161932613155244	FUCA2	2519	alpha-L-fucosidase 2
ENSG00000158604.15	1370.65292286613	0.934401251890574	0.126672668613173	0.0018327162732609	TMED4	222068	transmembrane p24 trafficking protein 4
ENSG00000130224.15	185.85209345696	0.930971310130975	0.144921520812347	0.00429060251300696	LRCH2	57631	leucine rich repeats and calponin homology domain containing 2
ENSG00000051108.15	548.201620856466	0.926684447109239	0.108774894368356	0.000784548072719012	HERPUD1	9709	homocysteine inducible ER protein with ubiquitin like domain 1
ENSG00000117335.19	4048.95255327917	0.925130444216814	0.135540238521655	0.00342483087641574	CD46	4179	CD46 molecule
ENSG00000198663.16	1079.87255694019	0.925103638495401	0.0838947185208903	7.79621951113384e-05	C6orf89	221477	chromosome 6 open reading frame 89
ENSG00000133138.20	361.69459909164	0.924910765473543	0.120454529002471	0.00167767789797043	TBC1D8B	54885	TBC1 domain family member 8B
ENSG00000125827.9	440.135283692895	0.924501956841001	0.111363198559363	0.00100281075788905	TMX4	56255	thioredoxin related transmembrane protein 4
ENSG00000076043.10	1054.33109943764	0.922311934976954	0.0793349442520634	4.32755701102301e-05	REXO2	25996	RNA exonuclease 2
ENSG00000091947.10	1350.17758157187	0.920979748350429	0.131684125319299	0.00320189464247353	TMEM101	84336	transmembrane protein 101
ENSG00000148848.14	1680.02379469389	0.920945194474643	0.080535079328528	5.81708224295489e-05	ADAM12	8038	ADAM metallopeptidase domain 12
ENSG00000197496.6	663.055886904147	0.920896425656623	0.121466751216184	0.00196517404988198	SLC2A10	81031	solute carrier family 2 member 10
ENSG00000115306.16	823.873521216147	0.917303257699394	0.113278347304142	0.00138495818556974	SPTBN1	6711	spectrin beta, non-erythrocytic 1
ENSG00000044574.8	8418.71764724755	0.915980294680427	0.0867722590167082	0.00015903408526279	HSPA5	3309	heat shock protein family A (Hsp70) member 5
ENSG00000100906.10	644.034294683645	0.91497521049492	0.136118929468545	0.00427999510374899	NFKBIA	4792	NFKB inhibitor alpha
ENSG00000100644.17	2688.13886698316	0.914625018070872	0.0734205940218055	2.34291168471266e-05	HIF1A	3091	hypoxia inducible factor 1 subunit alpha
ENSG00000132581.10	3578.03582882849	0.914228812691122	0.103459994636963	0.000777869313161195	SDF2	6388	stromal cell derived factor 2
ENSG00000141429.13	483.786887245658	0.912841701136475	0.101739567028116	0.000742703028222466	GALNT1	2589	polypeptide N-acetylgalactosaminyltransferase 1
ENSG00000080822.17	2633.72492336358	0.904400502460458	0.135427419625224	0.00496103564487421	CLDND1	56650	claudin domain containing 1
ENSG00000185728.17	664.545413036178	0.900694011350962	0.105218851130215	0.00134558980319041	YTHDF3	253943	YTH N6-methyladenosine RNA binding protein 3
ENSG00000132840.10	768.636098682904	0.89518170114579	0.128688470141632	0.00486602264895233	BHMT2	23743	betaine--homocysteine S-methyltransferase 2
ENSG00000151491.14	849.828484357592	0.894853601181175	0.0955559000401346	0.000797967989846835	EPS8	2059	epidermal growth factor receptor pathway substrate 8
ENSG00000090487.11	739.798295542057	0.890211253142264	0.101327148152655	0.00144496046855082	SPG21	51324	SPG21 abhydrolase domain containing, maspardin
ENSG00000152377.14	2313.00276841236	0.887630494517553	0.0677082131253219	3.88278156357829e-05	SPOCK1	6695	SPARC (osteonectin), cwcv and kazal like domains proteoglycan 1
ENSG00000155380.11	546.135482390872	0.877147082242546	0.0940690376518902	0.00125925090321588	SLC16A1	6566	solute carrier family 16 member 1
ENSG00000103121.9	775.275784538826	0.876198197126429	0.108111712025278	0.00309763519084704	CMC2	56942	C-X9-C motif containing 2
ENSG00000023734.11	1515.8082026542	0.870673373869252	0.0766496744153501	0.000368443269119203	STRAP	11171	serine/threonine kinase receptor associated protein
ENSG00000110422.12	311.928772401229	0.863491178317487	0.111273109267321	0.00487777432227034	HIPK3	10114	homeodomain interacting protein kinase 3
ENSG00000113732.9	10030.6665332151	0.854465121378124	0.0971455155779707	0.00319316881642712	ATP6V0E1	8992	ATPase H+ transporting V0 subunit e1
ENSG00000163463.11	1014.19200479229	0.854203864533036	0.0888252068200685	0.00185739271127086	KRTCAP2	200185	keratinocyte associated protein 2
ENSG00000114902.14	6032.78612340907	0.819824608779052	0.0767477680990092	0.00266655895804152	SPCS1	28972	signal peptidase complex subunit 1
ENSG00000226445.2	2325.6353973576	0.817847165940734	0.0720951443644497	0.00193962076040257	NA	NA	NA
ENSG00000134970.14	1150.51805993234	0.805815864004059	0.079166763361051	0.00494896275733973	TMED7	51014	transmembrane p24 trafficking protein 7
ENSG00000109971.14	40291.0325024682	-0.788627234100642	0.065564611570884	0.0038960558885694	HSPA8	3312	heat shock protein family A (Hsp70) member 8
ENSG00000140259.7	1265.5886562139	-0.794521834246412	0.0687606443096533	0.00390606748347545	MFAP1	4236	microfibril associated protein 1
ENSG00000116120.11	2192.22607224476	-0.795336406932533	0.0709509417522758	0.00442998948044982	FARSB	10056	phenylalanyl-tRNA synthetase subunit beta
ENSG00000118985.16	3123.1420115765	-0.833753190969212	0.0834530526474902	0.00259718953458011	ELL2	22936	elongation factor for RNA polymerase II 2
ENSG00000168028.14	11271.5186793282	-0.834432740269639	0.0576366256858417	0.000141976377108125	RPSA	3921	ribosomal protein SA
ENSG00000005194.15	2879.98836911731	-0.839460783099691	0.0751232883351049	0.00105944107800889	CIAPIN1	57019	cytokine induced apoptosis inhibitor 1
ENSG00000117859.19	871.71613170459	-0.840934561772067	0.0870374541515145	0.00258952120681263	OSBPL9	114883	oxysterol binding protein like 9
ENSG00000177889.10	3361.76717170417	-0.847433414135956	0.0847400572187928	0.00173615891782458	UBE2N	7334	ubiquitin conjugating enzyme E2 N
ENSG00000169814.15	1267.50571432264	-0.851179903732594	0.0992635880099845	0.00388604988290284	BTD	686	biotinidase
ENSG00000074800.16	32243.1758720593	-0.853615291640749	0.0815944040479685	0.00107611416485345	ENO1	2023	enolase 1
ENSG00000185787.15	6762.20521461702	-0.858326284910301	0.0980896388831335	0.00291833303622467	MORF4L1	10933	mortality factor 4 like 1
ENSG00000156261.13	8483.77039247142	-0.858724999498606	0.0617012683403941	7.00544252332877e-05	CCT8	10694	chaperonin containing TCP1 subunit 8
ENSG00000106605.11	1119.33849189838	-0.86031574377906	0.102282188894273	0.00352666914740797	BLVRA	644	biliverdin reductase A
ENSG00000116030.16	7195.51709647784	-0.870099841663873	0.114485959821934	0.00483139867229402	SUMO1	7341	small ubiquitin like modifier 1
ENSG00000173559.13	1251.69045098541	-0.873050500714992	0.0902019805550069	0.00108455425184875	NABP1	64859	nucleic acid binding protein 1
ENSG00000102007.11	399.194202319402	-0.878831040287117	0.10866660351125	0.00293525251407012	PLP2	5355	proteolipid protein 2
ENSG00000255639.3	876.264574215751	-0.879719731718348	0.0991587721012442	0.00165464474687905	NA	NA	NA
ENSG00000108091.11	324.421497454291	-0.883706943845603	0.118989554178438	0.00430120916261642	CCDC6	8030	coiled-coil domain containing 6
ENSG00000062485.19	1284.01016707541	-0.885447770316925	0.104419032814656	0.0019460069064498	CS	1431	citrate synthase
ENSG00000196262.14	20615.8893409165	-0.885777785540028	0.0883518965233081	0.000629337309390224	PPIA	5478	peptidylprolyl isomerase A
ENSG00000116489.13	3155.58176925496	-0.88648011661824	0.0756095892728029	0.000144586627638931	CAPZA1	829	capping actin protein of muscle Z-line subunit alpha 1
ENSG00000156831.8	789.064241196695	-0.890094904522118	0.0856584744755216	0.000412305493367029	NSMCE2	286053	NSE2 (MMS21) homolog, SMC5-SMC6 complex SUMO ligase
ENSG00000120699.13	1145.15722200945	-0.892280289316828	0.111567560428564	0.00245370346113711	EXOSC8	11340	exosome component 8
ENSG00000131373.15	1022.46315935269	-0.893720613339694	0.124437370246168	0.00426938761292982	HACL1	26061	2-hydroxyacyl-CoA lyase 1
ENSG00000116161.18	1329.23016153693	-0.897599489975168	0.115748498384269	0.00265105429095478	CACYBP	27101	calcyclin binding protein
ENSG00000145779.8	556.688591254044	-0.901608403104368	0.113126332564679	0.00209482728942933	TNFAIP8	25816	TNF alpha induced protein 8
ENSG00000198331.10	295.191261322799	-0.902027684836408	0.130850357561762	0.00460565295451377	HYLS1	219844	HYLS1 centriolar and ciliogenesis associated
ENSG00000211460.12	1337.10872923303	-0.904016411045259	0.0972389848839918	0.000694214832150332	TSN	7247	translin
ENSG00000163820.15	279.137024900746	-0.904593045853103	0.127556034996645	0.00379625783502196	FYCO1	79443	FYVE and coiled-coil domain containing 1
ENSG00000141030.13	1371.52711103368	-0.904890053745446	0.122237108012783	0.00298613980605047	COPS3	8533	COP9 signalosome subunit 3
ENSG00000163510.14	401.951972859209	-0.906452244519933	0.128618188968432	0.00380615868893525	CWC22	57703	CWC22 spliceosome associated protein homolog
ENSG00000145431.11	788.500447163951	-0.908416244673006	0.109342954996976	0.00139990187882514	PDGFC	56034	platelet derived growth factor C
ENSG00000133789.15	510.019418971405	-0.913484562766528	0.106458304783322	0.000986968398899539	SWAP70	23075	switching B cell complex subunit SWAP70
ENSG00000084623.11	11421.5125854161	-0.914887564377824	0.100411722356304	0.000634737005107058	EIF3I	8668	eukaryotic translation initiation factor 3 subunit I
ENSG00000144036.15	358.435874485852	-0.915513711619649	0.122282852855978	0.00235249738670731	EXOC6B	23233	exocyst complex component 6B
ENSG00000118263.15	239.953674601184	-0.917395046821487	0.136021007855565	0.0039972334326061	KLF7	8609	Kruppel like factor 7
ENSG00000170017.12	1029.98661004781	-0.919289784278836	0.0931905588996125	0.000314474328176396	ALCAM	214	activated leukocyte cell adhesion molecule
ENSG00000111144.10	1735.65967398675	-0.920973755545093	0.0991672388628559	0.000467960659505103	LTA4H	4048	leukotriene A4 hydrolase
ENSG00000100764.14	5798.23790419352	-0.921699497383469	0.105074142126826	0.000727298370781543	PSMC1	5700	proteasome 26S subunit, ATPase 1
ENSG00000181852.18	670.420426444158	-0.921709702430784	0.122123632551321	0.00201652166031473	RNF41	10193	ring finger protein 41
ENSG00000111237.19	2363.82480137672	-0.922891325906465	0.115840039106279	0.00138993662631281	VPS29	51699	VPS29 retromer complex component
ENSG00000071127.17	953.269719844794	-0.924180272336552	0.101801590591945	0.00052913563493148	WDR1	9948	WD repeat domain 1
ENSG00000198522.14	813.433352968488	-0.924705449183452	0.0992232129982031	0.000422142459858043	GPN1	11321	GPN-loop GTPase 1
ENSG00000165669.14	1035.01749765871	-0.924905024212754	0.135103076727463	0.00338839725434607	FAM204A	63877	family with sequence similarity 204 member A
ENSG00000162520.15	654.59431979727	-0.925831551557667	0.0935333640611576	0.000245321531312633	SYNC	81493	syncoilin, intermediate filament protein
ENSG00000152242.11	202.584274401406	-0.926727632904586	0.140516447237704	0.00396666100104714	C18orf25	147339	chromosome 18 open reading frame 25
ENSG00000134001.14	2580.92940275416	-0.930801296433072	0.114041007480348	0.000998843519856164	EIF2S1	1965	eukaryotic translation initiation factor 2 subunit alpha
ENSG00000145687.16	1160.02562731413	-0.931352813550237	0.10237558528671	0.000442417276629781	SSBP2	23635	single stranded DNA binding protein 2
ENSG00000169288.18	887.542017750715	-0.932343119474275	0.149035446295073	0.00476258928579545	MRPL1	65008	mitochondrial ribosomal protein L1
ENSG00000113312.11	1878.93795274012	-0.935416164484675	0.126430571984634	0.00177200350536597	TTC1	7265	tetratricopeptide repeat domain 1
ENSG00000164022.17	1164.75770910066	-0.935533523044643	0.121102596668805	0.00135535698376073	AIMP1	9255	aminoacyl tRNA synthetase complex interacting multifunctional protein 1
ENSG00000120526.11	812.038188136531	-0.937835049563893	0.108985097016577	0.00061614267527154	NUDCD1	84955	NudC domain containing 1
ENSG00000151287.17	529.594237584454	-0.937863854001391	0.117710568842758	0.00104309128909626	TEX30	93081	testis expressed 30
ENSG00000111229.16	10546.0074984771	-0.940442214770506	0.114903642003954	0.00081819304036943	ARPC3	10094	actin related protein 2/3 complex subunit 3
ENSG00000130741.11	2302.41342017917	-0.940754532564127	0.140828853456802	0.00302019070350719	EIF2S3	1968	eukaryotic translation initiation factor 2 subunit gamma
ENSG00000011638.10	842.011692594603	-0.944571088974133	0.1534873518353	0.00444084475440594	TMEM159	57146	transmembrane protein 159
ENSG00000138029.14	4766.04308712768	-0.945849052783732	0.0626388361731384	2.13622263932624e-07	HADHB	3032	hydroxyacyl-CoA dehydrogenase trifunctional multienzyme complex subunit beta
ENSG00000131747.15	389.330323505976	-0.947028131417805	0.139710370031318	0.00252844397143152	TOP2A	7153	DNA topoisomerase II alpha
ENSG00000123505.18	1572.64849990669	-0.947644280886778	0.0951064613207715	0.000120311589651465	AMD1	262	adenosylmethionine decarboxylase 1
ENSG00000130119.16	482.512074499741	-0.947896429173651	0.124556146764135	0.00117625705232454	GNL3L	54552	G protein nucleolar 3 like
ENSG00000113068.10	4314.90685965862	-0.949692883973651	0.123998200393901	0.00110583158829172	PFDN1	5201	prefoldin subunit 1
ENSG00000157379.14	639.847915937202	-0.951793900647871	0.12051090508222	0.00085293560197889	DHRS1	115817	dehydrogenase/reductase 1
ENSG00000168894.10	1528.05453948863	-0.952799624382298	0.15448770813752	0.00393631514910768	RNF181	51255	ring finger protein 181
ENSG00000025772.8	318.26127963489	-0.955300766625863	0.149570411230573	0.00321935874553096	TOMM34	10953	translocase of outer mitochondrial membrane 34
ENSG00000147416.11	694.34895082586	-0.956790814961577	0.101232459966366	0.000165823305706187	ATP6V1B2	526	ATPase H+ transporting V1 subunit B2
ENSG00000103187.8	595.333054507156	-0.957216605968046	0.128818203216547	0.00120341880551932	COTL1	23406	coactosin like F-actin binding protein 1
ENSG00000044115.21	3628.4373603947	-0.957243904730874	0.106218965236033	0.000275838587542929	CTNNA1	1495	catenin alpha 1
ENSG00000120690.16	248.389230862755	-0.958712630033602	0.155093015763215	0.00364015814500952	ELF1	1997	E74 like ETS transcription factor 1
ENSG00000119707.14	1783.94838945813	-0.958798413390336	0.107757558721766	0.000311542735248441	RBM25	58517	RNA binding motif protein 25
ENSG00000108424.10	2405.35565730649	-0.962944976284813	0.142176798423264	0.00204245794536088	KPNB1	3837	karyopherin subunit beta 1
ENSG00000117054.13	757.722561892133	-0.9678076121104	0.127592878177299	0.000874266198349237	ACADM	34	acyl-CoA dehydrogenase medium chain
ENSG00000018699.13	237.837866244725	-0.970385152314513	0.155308203670888	0.00290145201960496	TTC27	55622	tetratricopeptide repeat domain 27
ENSG00000006530.18	580.361178332436	-0.970982553984998	0.111446687703372	0.00028279459653737	AGK	55750	acylglycerol kinase
ENSG00000182985.17	253.133322037168	-0.972259634132053	0.132369627946244	0.00102285405350771	CADM1	23705	cell adhesion molecule 1
ENSG00000183283.16	7752.97000266341	-0.972662992107282	0.101472590393842	9.54180841831888e-05	DAZAP2	9802	DAZ associated protein 2
ENSG00000010278.14	2439.54609984634	-0.972800300071551	0.154268205228776	0.00271373765655674	CD9	928	CD9 molecule
ENSG00000103064.15	293.948483377157	-0.972930596360351	0.147231798862793	0.00206852123253196	SLC7A6	9057	solute carrier family 7 member 6
ENSG00000133226.17	880.787574183536	-0.97866263333399	0.141361297502338	0.00142490286382388	SRRM1	10250	serine and arginine repetitive matrix 1
ENSG00000101367.9	1782.51078845697	-0.978724154112714	0.0797217044879345	2.58608172014139e-06	MAPRE1	22919	microtubule associated protein RP/EB family member 1
ENSG00000113231.13	636.967942857425	-0.979612011991227	0.102353149491311	8.34169439392996e-05	PDE8B	8622	phosphodiesterase 8B
ENSG00000100353.18	6021.47826803118	-0.980328224134867	0.0814351882531883	3.42159244764217e-06	EIF3D	8664	eukaryotic translation initiation factor 3 subunit D
ENSG00000134294.14	4687.59608597654	-0.981067034549794	0.0904247551565497	1.56304039963707e-05	SLC38A2	54407	solute carrier family 38 member 2
ENSG00000166128.13	510.710656972928	-0.981239206941059	0.153315480434886	0.00220390916181282	RAB8B	51762	RAB8B, member RAS oncogene family
ENSG00000153048.11	126.720380882422	-0.982942601812751	0.158803223045504	0.00267434750093041	CARHSP1	23589	calcium regulated heat stable protein 1
ENSG00000169083.17	267.903941437643	-0.98310620318169	0.172685363332918	0.00411153791348461	AR	367	androgen receptor
ENSG00000013583.10	312.283543482755	-0.9866350118363	0.172930400843305	0.0039767824084049	HEBP1	50865	heme binding protein 1
ENSG00000152767.17	1952.06108235509	-0.986747509994687	0.147351163482636	0.00154915721561	FARP1	10160	FERM, ARH/RhoGEF and pleckstrin domain protein 1
ENSG00000244405.8	389.653642536244	-0.986962679610493	0.119113870683061	0.000332690704490955	ETV5	2119	ETS variant transcription factor 5
ENSG00000126067.12	2940.28495950548	-0.987309799350927	0.114803321084123	0.000219901870527598	PSMB2	5690	proteasome 20S subunit beta 2
ENSG00000175216.15	1740.02131544616	-0.989181723912929	0.141681430810145	0.00112310873746421	CKAP5	9793	cytoskeleton associated protein 5
ENSG00000163605.15	270.260710357278	-0.990151761726646	0.142848977632414	0.00115827540968008	PPP4R2	151987	protein phosphatase 4 regulatory subunit 2
ENSG00000078304.19	1146.95597804014	-0.991115365934942	0.142857206161368	0.00113619076173174	PPP2R5C	5527	protein phosphatase 2 regulatory subunit B'gamma
ENSG00000132967.9	1147.03049281006	-0.991384774246486	0.16651023815693	0.00295218362930535	NA	NA	NA
ENSG00000156136.10	228.582585040489	-0.994401816476237	0.127266634812872	0.000450739155115236	DCK	1633	deoxycytidine kinase
ENSG00000145388.15	357.282648038344	-0.994695578817293	0.176434322603339	0.00384606026062222	METTL14	57721	methyltransferase like 14
ENSG00000092010.15	4670.82800013879	-0.995410283929119	0.0849922334894419	3.12975190928038e-06	PSME1	5720	proteasome activator subunit 1
ENSG00000182195.9	219.795429883361	-0.996745087953027	0.174173756463349	0.00350791304376832	LDOC1	23641	LDOC1 regulator of NFKB signaling
ENSG00000135972.9	1145.61630166745	-0.996855159776187	0.0906014985358754	8.33631389137452e-06	MRPS9	64965	mitochondrial ribosomal protein S9
ENSG00000107554.17	116.0534332957	-0.997474716938994	0.166723252071623	0.00272164438071715	DNMBP	23268	dynamin binding protein
ENSG00000145246.14	498.928675560947	-1.00153076386386	0.129681212084525	0.00044655005369394	ATP10D	57205	ATPase phospholipid transporting 10D (putative)
ENSG00000147130.14	134.959207213406	-1.00251101766753	0.173667524476501	0.00314094406372507	ZMYM3	9203	zinc finger MYM-type containing 3
ENSG00000068878.15	427.403172844658	-1.00383906040138	0.174476151996265	0.00316704338162554	PSME4	23198	proteasome activator subunit 4
ENSG00000148688.13	738.848440800501	-1.00589192419417	0.125658458312819	0.000321985762419505	RPP30	10556	ribonuclease P/MRP subunit p30
ENSG00000112183.15	111.992039605707	-1.00643867261694	0.185966544275927	0.00423769728809419	RBM24	221662	RNA binding motif protein 24
ENSG00000128944.13	437.608658950468	-1.00689630570691	0.152744180115012	0.00131664418413979	KNSTRN	90417	kinetochore localized astrin (SPAG5) binding protein
ENSG00000065357.20	586.789834011002	-1.00740088136175	0.105342298628416	4.19449038158932e-05	DGKA	1606	diacylglycerol kinase alpha
ENSG00000112406.5	166.800269138221	-1.00891147986716	0.159881630274568	0.00168926377152572	HECA	51696	hdc homolog, cell cycle regulator
ENSG00000133816.15	469.87520101024	-1.01174772443174	0.149763737513293	0.00103902646895743	MICAL2	9645	microtubule associated monooxygenase, calponin and LIM domain containing 2
ENSG00000162959.13	738.283636098874	-1.01192169222151	0.154323698499883	0.0012545115773481	MEMO1	51072	mediator of cell motility 1
ENSG00000140105.18	2513.47754785384	-1.01213589827	0.0948969946331401	8.57835084660356e-06	WARS1	7453	tryptophanyl-tRNA synthetase 1
ENSG00000122335.17	119.984887193567	-1.01260807006633	0.165230764447022	0.00195877173817206	SERAC1	84947	serine active site containing 1
ENSG00000120833.14	264.483466963864	-1.01517842866302	0.132826935413266	0.000393346423499778	SOCS2	8835	suppressor of cytokine signaling 2
ENSG00000123737.12	745.899525604642	-1.01567131932504	0.119402362569845	0.000130029196498109	EXOSC9	5393	exosome component 9
ENSG00000106484.16	371.805281171225	-1.01755374527938	0.141166647962276	0.000618763006835705	MEST	4232	mesoderm specific transcript
ENSG00000182919.14	1071.67870335496	-1.01755644460513	0.177517764788817	0.00276946214595767	C11orf54	28970	chromosome 11 open reading frame 54
ENSG00000164692.18	25562.0014261924	-1.02176465538856	0.17873439553978	0.00269791260833659	COL1A2	1278	collagen type I alpha 2 chain
ENSG00000145632.15	182.027933126359	-1.02368910634477	0.157637749257199	0.00115382538566286	PLK2	10769	polo like kinase 2
ENSG00000110315.7	1166.20015118026	-1.02381401560074	0.10728409930587	2.89328011446819e-05	RNF141	50862	ring finger protein 141
ENSG00000129680.16	310.507768937949	-1.02546284495843	0.152083770849563	0.000877841296702692	MAP7D3	79649	MAP7 domain containing 3
ENSG00000204516.10	163.740588005502	-1.02574458145054	0.184504757215335	0.00300315619620776	MICB	4277	MHC class I polypeptide-related sequence B
ENSG00000145780.8	253.361427842319	-1.02657703160648	0.16750913945752	0.00164891993141089	FEM1C	56929	fem-1 homolog C
ENSG00000107651.13	722.922916408453	-1.02745293120588	0.180423503748074	0.0026125224795338	SEC23IP	11196	SEC23 interacting protein
ENSG00000164828.18	468.50989207738	-1.02760311182867	0.100065445259607	9.2711626212749e-06	SUN1	23353	Sad1 and UNC84 domain containing 1
ENSG00000164902.14	1479.29056386786	-1.02814393890766	0.104021007348095	1.57766841411832e-05	PHAX	51808	phosphorylated adaptor for RNA export
ENSG00000102898.12	2783.34364498826	-1.02830729515459	0.0873984980643552	1.00490867947856e-06	NUTF2	10204	nuclear transport factor 2
ENSG00000116791.14	698.793197879226	-1.03164815709199	0.141201708986287	0.000438305580077327	CRYZ	1429	crystallin zeta
ENSG00000115271.11	193.78019612229	-1.03182847150639	0.173286639726851	0.00186361241673692	GCA	25801	grancalcin
ENSG00000171475.14	1642.75600231802	-1.03242606580896	0.178288714919261	0.00219695260158114	WIPF2	147179	WAS/WASL interacting protein family member 2
ENSG00000164032.12	9618.79156659728	-1.03598139435406	0.138800394490299	0.000365099542407279	H2AZ1	3015	H2A.Z variant histone 1
ENSG00000169239.13	230.758360022435	-1.03724942254996	0.202802239537686	0.00422715398942957	CA5B	11238	carbonic anhydrase 5B
ENSG00000111445.14	253.405470134859	-1.03745699602069	0.184953778655051	0.00254366983796759	RFC5	5985	replication factor C subunit 5
ENSG00000143156.14	822.127755178238	-1.03902248026552	0.0952240502174438	2.67487010160543e-06	NME7	29922	NME/NM23 family member 7
ENSG00000151276.23	90.349249461033	-1.03932175102389	0.193463851419626	0.00325441232477268	MAGI1	9223	membrane associated guanylate kinase, WW and PDZ domain containing 1
ENSG00000064199.6	266.334957882337	-1.04539345264228	0.161714386336885	0.000918033541928321	SPA17	53340	sperm autoantigenic protein 17
ENSG00000185088.14	5502.45841338132	-1.04586069696423	0.169722337835047	0.00127821707096284	RPS27L	51065	ribosomal protein S27 like
ENSG00000166451.13	431.351190191869	-1.04611504320284	0.141967813018409	0.000347075709331104	CENPN	55839	centromere protein N
ENSG00000125821.12	248.215689604438	-1.04771089536938	0.179552833049238	0.00177803728586212	DTD1	92675	D-aminoacyl-tRNA deacylase 1
ENSG00000114480.13	1293.34090372747	-1.04880005987027	0.0766276943391554	1.28495091611306e-08	GBE1	2632	1,4-alpha-glucan branching enzyme 1
ENSG00000005175.10	468.31545582311	-1.05295871114218	0.156890210197678	0.000654086025857615	RPAP3	79657	RNA polymerase II associated protein 3
ENSG00000058056.9	237.394983757491	-1.05721948524379	0.213527991811919	0.00419559064166827	USP13	8975	ubiquitin specific peptidase 13
ENSG00000205758.12	908.456366082015	-1.0577232575806	0.122299943274613	4.71006949890285e-05	CRYZL1	9946	crystallin zeta like 1
ENSG00000106524.9	309.971493388611	-1.05822079161526	0.143523602833605	0.00028559835413287	ANKMY2	57037	ankyrin repeat and MYND domain containing 2
ENSG00000197646.8	996.421538326295	-1.06230346676322	0.101188976094337	2.70454713035293e-06	PDCD1LG2	80380	programmed cell death 1 ligand 2
ENSG00000173473.11	355.105356026715	-1.06251326077763	0.102641641183241	3.27343417899943e-06	SMARCC1	6599	SWI/SNF related, matrix associated, actin dependent regulator of chromatin subfamily c member 1
ENSG00000213190.4	1064.3653909151	-1.06353460163806	0.0895225628149961	2.30210019716003e-07	MLLT11	10962	MLLT11 transcription factor 7 cofactor
ENSG00000181467.5	87.326374538722	-1.0639511718355	0.210272547000063	0.00356435553800214	RAP2B	5912	RAP2B, member of RAS oncogene family
ENSG00000162702.8	881.058719650048	-1.0640985794018	0.0857787860390577	7.04842231595929e-08	ZNF281	23528	zinc finger protein 281
ENSG00000185917.13	214.525963617325	-1.06439999008198	0.157846335226806	0.000553085959811494	SETD4	54093	SET domain containing 4
ENSG00000178980.15	1569.52675513559	-1.06510068290408	0.1267956922477	6.15387589231807e-05	SELENOW	6415	selenoprotein W
ENSG00000248578.1	92.1745418156132	-1.0663972831773	0.199432571268729	0.00255128090903451	NA	NA	NA
ENSG00000196141.14	271.221307328137	-1.067229381342	0.179796477209369	0.00130220636011246	SPATS2L	26010	spermatogenesis associated serine rich 2 like
ENSG00000167460.17	3818.55799591711	-1.06729673822913	0.0987679354451318	1.44428323457588e-06	TPM4	7171	tropomyosin 4
ENSG00000122870.12	832.802628789216	-1.0689157796276	0.1010967069731	1.98931047194782e-06	BICC1	80114	BicC family RNA binding protein 1
ENSG00000137752.24	1002.99412397959	-1.07109246507017	0.0851955047496943	4.62121823212859e-08	CASP1	834	caspase 1
ENSG00000110442.12	1828.95560719446	-1.07206468158797	0.122578797541358	3.21425580473226e-05	COMMD9	29099	COMM domain containing 9
ENSG00000143924.19	322.498085884762	-1.07304370428106	0.197022496184013	0.00214872279190404	EML4	27436	EMAP like 4
ENSG00000113456.19	741.329389689745	-1.07331041160772	0.152858797277481	0.000366769786272158	RAD1	5810	RAD1 checkpoint DNA exonuclease
ENSG00000156675.16	132.051966947274	-1.07533055431539	0.183668175529115	0.00133591148512779	RAB11FIP1	80223	RAB11 family interacting protein 1
ENSG00000165169.11	3379.67172179264	-1.07577831477152	0.0828010606339137	1.66568409771789e-08	DYNLT3	6990	dynein light chain Tctex-type 3
ENSG00000249209.2	302.224684744102	-1.07602145775907	0.184652613868945	0.00136517909756655	NA	NA	NA
ENSG00000100897.17	104.819705484484	-1.07653603862383	0.185540573634708	0.00140489295251319	DCAF11	80344	DDB1 and CUL4 associated factor 11
ENSG00000198682.13	2249.99581831048	-1.07664030381707	0.0781297677866181	3.26292825814759e-09	PAPSS2	9060	3'-phosphoadenosine 5'-phosphosulfate synthase 2
ENSG00000216775.3	87.5018998755872	-1.07743050584364	0.208815902015764	0.00281833523681057	LOC730101	730101	uncharacterized LOC730101
ENSG00000139350.11	213.365984937638	-1.07876430277923	0.179943788800224	0.00107190819583992	NEDD1	121441	NEDD1 gamma-tubulin ring complex targeting factor
ENSG00000150760.12	356.246083502696	-1.07877077015688	0.145765021995487	0.000191819060423705	DOCK1	1793	dedicator of cytokinesis 1
ENSG00000272921.1	751.622200793782	-1.08019817495578	0.115547780433131	1.04343791505935e-05	NA	NA	NA
ENSG00000122566.21	6301.34133105681	-1.08175028860976	0.134468620905468	7.74413971708798e-05	HNRNPA2B1	3181	heterogeneous nuclear ribonucleoprotein A2/B1
ENSG00000114861.21	1408.99038736964	-1.08227026613605	0.136961251601159	8.92228174858892e-05	FOXP1	27086	forkhead box P1
ENSG00000145348.17	303.088270428544	-1.08278800683122	0.163760984517132	0.000508111638788066	TBCK	93627	TBC1 domain containing kinase
ENSG00000242372.8	3719.9594912175	-1.08304624089557	0.0978626236733558	5.68086434227457e-07	EIF6	3692	eukaryotic translation initiation factor 6
ENSG00000241837.7	6356.50988627853	-1.08335035078125	0.145559617339664	0.000166807705301373	ATP5PO	539	ATP synthase peripheral stalk subunit OSCP
ENSG00000213047.13	134.269203240915	-1.08379946398838	0.155879055316893	0.000342226677336822	DENND1B	163486	DENN domain containing 1B
ENSG00000115053.16	1202.74499369998	-1.0842839113792	0.178778630536539	0.00093307627319739	NCL	4691	nucleolin
ENSG00000151881.14	320.562372988827	-1.08532903142155	0.188808422226067	0.00136026625709621	TMEM267	64417	transmembrane protein 267
ENSG00000240356.6	87.1741535441503	-1.08551214372484	0.233803184077364	0.00468366868043724	NA	NA	NA
ENSG00000147065.17	660.910519163871	-1.08773427336918	0.10543129651412	1.85714900848411e-06	MSN	4478	moesin
ENSG00000244509.4	1997.83222055507	-1.08814060997774	0.092904817916544	1.24901178800512e-07	APOBEC3C	27350	apolipoprotein B mRNA editing enzyme catalytic subunit 3C
ENSG00000251022.6	186.654683773862	-1.09289333952293	0.225592642174709	0.00355492835000248	THAP9-AS1	100499177	THAP9 antisense RNA 1
ENSG00000114450.10	338.903400297385	-1.09487353224144	0.15580721534666	0.000262267903109807	GNB4	59345	G protein subunit beta 4
ENSG00000157483.9	130.04250675548	-1.09607504433332	0.201267421108238	0.00171844815155294	MYO1E	4643	myosin IE
ENSG00000138641.18	253.028162788237	-1.09656216906322	0.136686854970002	6.11093721552528e-05	HERC3	8916	HECT and RLD domain containing E3 ubiquitin protein ligase 3
ENSG00000189184.11	870.509507340144	-1.09792818095364	0.127494939750287	2.28186049369573e-05	PCDH18	54510	protocadherin 18
ENSG00000079332.15	4198.80209766725	-1.09801131604847	0.0796195025664242	8.85301647836037e-10	SAR1A	56681	secretion associated Ras related GTPase 1A
ENSG00000124496.12	71.6652972477898	-1.09876520869718	0.215625897688384	0.00255889205892417	TRERF1	55809	transcriptional regulating factor 1
ENSG00000251562.8	12462.7764675825	-1.0998129258569	0.233019358080649	0.00383607588217008	MALAT1	378938	metastasis associated lung adenocarcinoma transcript 1
ENSG00000106785.15	64.212399755053	-1.10001132596	0.212840886167911	0.0023309812812183	TRIM14	9830	tripartite motif containing 14
ENSG00000141510.17	230.526106225917	-1.10107677360735	0.129453964386322	2.57506803675465e-05	TP53	7157	tumor protein p53
ENSG00000152382.6	181.921533195529	-1.10129301657659	0.169575572932912	0.000470132458173415	TADA1	117143	transcriptional adaptor 1
ENSG00000155158.20	113.681176975389	-1.10139569371048	0.171269160102021	0.000510421339281779	TTC39B	158219	tetratricopeptide repeat domain 39B
ENSG00000075391.16	194.086683572962	-1.1014541750207	0.152902907701792	0.000176942551399407	RASAL2	9462	RAS protein activator like 2
ENSG00000166226.13	6926.84106453027	-1.10258632882205	0.134666036251311	4.12994381423556e-05	CCT2	10576	chaperonin containing TCP1 subunit 2
ENSG00000108828.16	434.8066755781	-1.10272358990965	0.171123576643803	0.000492194447335923	VAT1	10493	vesicle amine transport 1
ENSG00000183688.4	404.159279034433	-1.10272713685134	0.131050936219583	2.91717423865589e-05	RFLNB	359845	refilin B
ENSG00000154511.12	2231.07074412324	-1.10279834734923	0.099267262295789	3.06004997061794e-07	DIPK1A	388650	divergent protein kinase domain 1A
ENSG00000034510.6	9832.00805517988	-1.10721483239229	0.0900799712944221	2.08073203993899e-08	TMSB10	9168	thymosin beta 10
ENSG00000112081.17	8795.12764608102	-1.10771386701802	0.0861617209256242	5.78592189282983e-09	SRSF3	6428	serine and arginine rich splicing factor 3
ENSG00000138663.9	3212.65568758864	-1.11055867625231	0.105845916383504	7.42958424093996e-07	COPS4	51138	COP9 signalosome subunit 4
ENSG00000166025.18	178.251809282531	-1.11073272923212	0.152589396527859	0.000139383546513248	AMOTL1	154810	angiomotin like 1
ENSG00000213516.10	228.035621258717	-1.11114745246784	0.162527855142163	0.000273072229414141	RBMXL1	494115	RBMX like 1
ENSG00000168575.10	163.875723467353	-1.11132967559781	0.151206950284442	0.000122673063796816	SLC20A2	6575	solute carrier family 20 member 2
ENSG00000060982.15	285.731082016585	-1.11257876826955	0.141071442955799	5.57135101760056e-05	BCAT1	586	branched chain amino acid transaminase 1
ENSG00000115419.13	734.956389057905	-1.11370856241242	0.157328680728745	0.000179028157442923	GLS	2744	glutaminase
ENSG00000011052.21	106.829336114013	-1.11395762880642	0.233001761423428	0.00330754809497547	NME1-NME2	654364	NME1-NME2 readthrough
ENSG00000196511.14	70.8664059185945	-1.1193908820979	0.232115331463029	0.00294371171270804	TPK1	27010	thiamin pyrophosphokinase 1
ENSG00000131171.13	3503.66672044784	-1.1197356402977	0.0909335085697444	1.33880313132307e-08	SH3BGRL	6451	SH3 domain binding glutamate rich protein like
ENSG00000113638.14	251.239035254111	-1.11976578809118	0.132238398919255	1.91405830153982e-05	TTC33	23548	tetratricopeptide repeat domain 33
ENSG00000096063.16	976.850889542296	-1.12048151739438	0.136633963186742	2.98981240859178e-05	SRPK1	6732	SRSF protein kinase 1
ENSG00000158161.16	436.267666172804	-1.12102219874609	0.183131610632312	0.000626668593277832	EYA3	2140	EYA transcriptional coactivator and phosphatase 3
ENSG00000150594.7	121.830068152359	-1.12223750795098	0.227058744868213	0.00252084975399097	ADRA2A	150	adrenoceptor alpha 2A
ENSG00000229847.9	190.994999346315	-1.1235203020949	0.167789988052428	0.000289857883292559	EMX2OS	196047	EMX2 opposite strand/antisense RNA
ENSG00000196459.14	316.949736955449	-1.12408118472284	0.13662485231927	2.68543867970261e-05	TRAPPC2	6399	trafficking protein particle complex 2
ENSG00000160014.17	198.968114510422	-1.12524271144186	0.181925973115875	0.000548265879251467	CALM3	808	calmodulin 3
ENSG00000185650.10	1602.38216687669	-1.12706429723228	0.14111993440502	3.85325799972418e-05	ZFP36L1	677	ZFP36 ring finger protein like 1
ENSG00000188783.6	146.695954406619	-1.12754669265566	0.167936887288599	0.000267616581186683	PRELP	5549	proline and arginine rich end leucine rich repeat protein
ENSG00000128923.11	553.663024785572	-1.12817793316194	0.256147986724707	0.00453928047000786	MINDY2	54629	MINDY lysine 48 deubiquitinase 2
ENSG00000163191.6	3832.97477621456	-1.12920023670115	0.136393447662797	2.2024506464162e-05	S100A11	6282	S100 calcium binding protein A11
ENSG00000143398.20	259.117359629167	-1.13308612409411	0.140762463745992	3.1131703469941e-05	PIP5K1A	8394	phosphatidylinositol-4-phosphate 5-kinase type 1 alpha
ENSG00000136193.17	686.980602788381	-1.13314556493934	0.0963552167844887	2.85105178169735e-08	SCRN1	9805	secernin 1
ENSG00000035141.8	667.203826859782	-1.13431177903164	0.108854148113881	4.68114887773136e-07	FAM136A	84908	family with sequence similarity 136 member A
ENSG00000144524.17	82.8996864710693	-1.1366527390332	0.221840295217806	0.0018143587275416	COPS7B	64708	COP9 signalosome subunit 7B
ENSG00000151414.15	1024.18221170761	-1.13669838665218	0.0833977956569412	3.14982462711437e-10	NEK7	140609	NIMA related kinase 7
ENSG00000122545.20	4471.84184110308	-1.13698446722705	0.113420317910626	9.10660083065697e-07	SEPTIN7	989	septin 7
ENSG00000167325.15	1138.82348509409	-1.13957234551087	0.10775536875408	3.22495868514607e-07	RRM1	6240	ribonucleotide reductase catalytic subunit M1
ENSG00000138771.16	617.40178101737	-1.14031977248306	0.119320996896109	2.03566172822996e-06	SHROOM3	57619	shroom family member 3
ENSG00000142230.13	1653.44664138587	-1.14057691792202	0.0721990572588782	8.5003601171648e-13	SAE1	10055	SUMO1 activating enzyme subunit 1
ENSG00000112419.14	1650.78606798447	-1.14081471497953	0.0912573026887224	4.44426391522697e-09	PHACTR2	9749	phosphatase and actin regulator 2
ENSG00000095002.15	83.674519642633	-1.1418884394589	0.210971151906332	0.001207973506833	MSH2	4436	mutS homolog 2
ENSG00000101745.17	532.778417496617	-1.14338511920024	0.17822541386509	0.000343838612891577	ANKRD12	23253	ankyrin repeat domain 12
ENSG00000147251.15	142.653891383647	-1.14417705870545	0.173814357683845	0.000266270585148643	DOCK11	139818	dedicator of cytokinesis 11
ENSG00000170043.12	65.2480788801705	-1.14713001858755	0.215358456304626	0.00128299842536885	TRAPPC1	58485	trafficking protein particle complex 1
ENSG00000164305.19	121.086969646374	-1.14723992863528	0.236497945912627	0.00238120423768615	CASP3	836	caspase 3
ENSG00000134058.12	1214.80840484087	-1.14880004541831	0.107103941380097	1.70681055137147e-07	CDK7	1022	cyclin dependent kinase 7
ENSG00000136108.15	207.782648482498	-1.14949144769067	0.245775422168767	0.00282657059669417	CKAP2	26586	cytoskeleton associated protein 2
ENSG00000101333.16	80.850203887856	-1.15002608824727	0.214143622020759	0.00117173115419869	PLCB4	5332	phospholipase C beta 4
ENSG00000103021.9	85.333335078654	-1.15084153330596	0.221965376139328	0.00152775418528884	CCDC113	29070	coiled-coil domain containing 113
ENSG00000172939.9	408.649185938893	-1.15153978322439	0.122274112152018	2.05959371580341e-06	OXSR1	9943	oxidative stress responsive kinase 1
ENSG00000136527.18	1295.37071923261	-1.15197604596349	0.159823427080869	8.86245383850569e-05	TRA2B	6434	transformer 2 beta homolog
ENSG00000184319.16	287.081680067967	-1.15214795760432	0.142523713421371	2.10861424702239e-05	NA	NA	NA
ENSG00000130150.12	988.266202222536	-1.15226393003843	0.106524218783513	1.12214708904542e-07	MOSPD2	158747	motile sperm domain containing 2
ENSG00000101335.10	168.165133233216	-1.1530133870984	0.165222660233159	0.000121095661069446	MYL9	10398	myosin light chain 9
ENSG00000118473.22	527.304619757184	-1.15324673093983	0.132209906215522	7.05066076154582e-06	SGIP1	84251	SH3GL interacting endocytic adaptor 1
ENSG00000143079.15	306.300191965861	-1.15355154103957	0.228990134409384	0.00175406161059991	CTTNBP2NL	55917	CTTNBP2 N-terminal like
ENSG00000116497.18	262.817233411211	-1.15657781750865	0.190528041804922	0.000454989349867185	S100PBP	64766	S100P binding protein
ENSG00000155016.18	179.464791164157	-1.15701047668312	0.143816482582231	2.09022446644945e-05	CYP2U1	113612	cytochrome P450 family 2 subfamily U member 1
ENSG00000152104.12	1816.19285156052	-1.15810309494727	0.083580898003933	6.21124555588514e-11	PTPN14	5784	protein tyrosine phosphatase non-receptor type 14
ENSG00000145604.16	173.645803133784	-1.15991256401474	0.195590079887005	0.000543456672718766	SKP2	6502	S-phase kinase associated protein 2
ENSG00000065308.5	1426.96643355192	-1.16033884225218	0.0717599679614021	1.23993041642275e-13	TRAM2	9697	translocation associated membrane protein 2
ENSG00000279118.1	70.7466032192146	-1.16220415011219	0.229306483447452	0.00160409096598218	NA	NA	NA
ENSG00000035403.17	2365.30978406477	-1.16324760076588	0.0869003803429158	1.8556710672351e-10	VCL	7414	vinculin
ENSG00000163558.13	325.282553323923	-1.16449996208623	0.1995906023794	0.000610930052971096	PRKCI	5584	protein kinase C iota
ENSG00000240747.7	111.464273788892	-1.16566183964341	0.239217081608507	0.0020229793746325	KRBOX1	100506243	KRAB box domain containing 1
ENSG00000134769.21	94.0867924975148	-1.16685993485076	0.195375610084198	0.000478840361985757	DTNA	1837	dystrobrevin alpha
ENSG00000145349.17	941.129669128707	-1.16812940065771	0.153293556212267	3.76563596481173e-05	CAMK2D	817	calcium/calmodulin dependent protein kinase II delta
ENSG00000080493.17	67.7176812405384	-1.16857874783113	0.241916512265836	0.00210142457334587	SLC4A4	8671	solute carrier family 4 member 4
ENSG00000150867.14	157.979817524185	-1.17118576844845	0.16166343082951	6.86548144537402e-05	PIP4K2A	5305	phosphatidylinositol-5-phosphate 4-kinase type 2 alpha
ENSG00000108468.15	293.376618267656	-1.17123204734374	0.134861948910168	5.52760041625561e-06	CBX1	10951	chromobox 1
ENSG00000149600.11	150.629529257527	-1.17235022461668	0.165565399532762	8.39787022801336e-05	COMMD7	149951	COMM domain containing 7
ENSG00000157191.20	393.538659288634	-1.17336583677961	0.181412003381512	0.000218711680668436	NECAP2	55707	NECAP endocytosis associated 2
ENSG00000143776.18	483.3348397905	-1.17526451473412	0.184740501789483	0.000256955187039105	CDC42BPA	8476	CDC42 binding protein kinase alpha
ENSG00000173706.14	1219.18944847263	-1.17827750796801	0.118804700458359	4.55753649759391e-07	HEG1	57493	heart development protein with EGF like domains 1
ENSG00000110031.12	88.8017270957122	-1.17852942180615	0.251009773777557	0.00230242745433463	LPXN	9404	leupaxin
ENSG00000172785.18	1115.58405531589	-1.18237019253614	0.126738947493577	1.36399526465109e-06	CBWD1	55871	COBW domain containing 1
ENSG00000093072.18	215.377642793697	-1.18238211945841	0.18394042810054	0.000214013267854981	ADA2	51816	adenosine deaminase 2
ENSG00000187123.15	71.2133566742112	-1.18307283275238	0.21998172776969	0.000906868919945679	LYPD6	130574	LY6/PLAUR domain containing 6
ENSG00000036054.13	703.510661434257	-1.1832163567328	0.0930799791074524	4.95897304140442e-10	TBC1D23	55773	TBC1 domain family member 23
ENSG00000084112.15	414.265286227393	-1.18358690921573	0.172977240674601	0.000105932775542731	SSH1	54434	slingshot protein phosphatase 1
ENSG00000178053.19	278.495192010516	-1.18435432686914	0.192009547185322	0.000325016519452739	MLF1	4291	myeloid leukemia factor 1
ENSG00000104067.16	506.5568906713	-1.18445128500233	0.206394381192392	0.000565413984263586	TJP1	7082	tight junction protein 1
ENSG00000103642.12	203.301685025347	-1.18747392122974	0.138718926426913	5.25269890114098e-06	LACTB	114294	lactamase beta
ENSG00000104356.11	153.513943303034	-1.18890784875541	0.147970789171721	1.28048345916213e-05	POP1	10940	POP1 homolog, ribonuclease P/MRP subunit
ENSG00000148468.17	114.027626845469	-1.18895761681869	0.206882685780719	0.000536280190088709	FAM171A1	221061	family with sequence similarity 171 member A1
ENSG00000099968.18	454.007870605834	-1.19205648739514	0.182561322801594	0.000158071851839865	BCL2L13	23786	BCL2 like 13
ENSG00000108187.16	355.487054048753	-1.19642328157481	0.239531276061839	0.00137998453899455	PBLD	64081	phenazine biosynthesis like protein domain containing
ENSG00000154447.15	276.542489771979	-1.19694684188793	0.245943009202278	0.00163188740299061	SH3RF1	57630	SH3 domain containing ring finger 1
ENSG00000164751.15	1481.54378303885	-1.19808041630275	0.104312761167023	6.66773468357518e-09	PEX2	5828	peroxisomal biogenesis factor 2
ENSG00000072501.18	525.052358425856	-1.20096117072572	0.239044858876515	0.00126398955893583	SMC1A	8243	structural maintenance of chromosomes 1A
ENSG00000069974.16	77.3224740202903	-1.20125375547978	0.204454108180602	0.000404613424517517	RAB27A	5873	RAB27A, member RAS oncogene family
ENSG00000198919.13	259.074584471371	-1.20127706456142	0.185097121909602	0.000156210380251545	DZIP3	9666	DAZ interacting zinc finger protein 3
ENSG00000237187.9	289.600681113958	-1.20141759160846	0.242505566018395	0.00143993944215495	NR2F1-AS1	441094	NR2F1 antisense RNA 1
ENSG00000058668.14	2251.1959517508	-1.20353646309128	0.081640725988594	7.87482522567198e-13	ATP2B4	493	ATPase plasma membrane Ca2+ transporting 4
ENSG00000180011.7	224.788705597795	-1.20624031747863	0.197328492335708	0.000274455619529387	ZADH2	284273	zinc binding alcohol dehydrogenase domain containing 2
ENSG00000119318.13	408.84147661294	-1.20770259848487	0.138906260222392	2.82872765632342e-06	RAD23B	5887	RAD23 homolog B, nucleotide excision repair protein
ENSG00000164741.15	863.134640383397	-1.20802480421951	0.180734420005549	0.000103904509176546	DLC1	10395	DLC1 Rho GTPase activating protein
ENSG00000135316.18	3526.38399468911	-1.20810586009105	0.109009155892023	1.47828097489804e-08	SYNCRIP	10492	synaptotagmin binding cytoplasmic RNA interacting protein
ENSG00000029639.11	424.696070983827	-1.20837108259204	0.143359726338742	4.73463125941718e-06	TFB1M	51106	transcription factor B1, mitochondrial
ENSG00000131711.15	563.099787239976	-1.20907593936684	0.156721081332505	1.65292694539942e-05	MAP1B	4131	microtubule associated protein 1B
ENSG00000096746.17	2250.74375886344	-1.20911171481673	0.113839131895205	4.22031874834635e-08	HNRNPH3	3189	heterogeneous nuclear ribonucleoprotein H3
ENSG00000253276.3	401.797483098545	-1.20961230714492	0.119302664538486	1.18369812224407e-07	CCDC71L	168455	coiled-coil domain containing 71 like
ENSG00000135930.14	2147.83118078696	-1.20968954868564	0.250223160448751	0.00155459375803497	EIF4E2	9470	eukaryotic translation initiation factor 4E family member 2
ENSG00000123975.5	715.446512960886	-1.21006098589833	0.157392961105411	1.73071292788031e-05	CKS2	1164	CDC28 protein kinase regulatory subunit 2
ENSG00000185567.7	172.901394109096	-1.21035465088769	0.154766743360989	1.34314379705306e-05	AHNAK2	113146	AHNAK nucleoprotein 2
ENSG00000138735.16	307.710363015558	-1.21073424995049	0.173603672833587	6.37140078205662e-05	PDE5A	8654	phosphodiesterase 5A
ENSG00000186352.9	35.1412199394355	-1.21191627408554	0.298125469239887	0.00417456387814105	ANKRD37	353322	ankyrin repeat domain 37
ENSG00000147996.16	474.552891295039	-1.21324981103748	0.244289206077001	0.00124978308305809	CBWD5	220869	COBW domain containing 5
ENSG00000031691.7	157.299746958585	-1.21484120434547	0.158113653927143	1.62258689286976e-05	CENPQ	55166	centromere protein Q
ENSG00000147872.10	3386.04363686798	-1.21621910880096	0.0623563842812192	0	PLIN2	123	perilipin 2
ENSG00000162385.11	438.931377641535	-1.21649651009077	0.180859307859312	8.68531814457357e-05	MAGOH	4116	mago homolog, exon junction complex subunit
ENSG00000277462.2	54.0509334101177	-1.21925437747444	0.247280626147667	0.00126872997680036	ZNF670	93474	zinc finger protein 670
ENSG00000003393.15	197.945585234852	-1.21984556596684	0.226887104061215	0.000697165071657919	ALS2	57679	alsin Rho guanine nucleotide exchange factor ALS2
ENSG00000149269.9	208.201734988436	-1.22023385214464	0.135976961751461	1.33250643377135e-06	PAK1	5058	p21 (RAC1) activated kinase 1
ENSG00000137404.14	42.5852201306538	-1.22179677068516	0.294062736470144	0.00358322722211575	NRM	11270	nurim
ENSG00000134369.15	466.425030383264	-1.22374158316659	0.117754566937674	4.88273501488275e-08	NAV1	89796	neuron navigator 1
ENSG00000111110.12	71.7389167609921	-1.22580548563319	0.230117477741768	0.000709110175466588	PPM1H	57460	protein phosphatase, Mg2+/Mn2+ dependent 1H
ENSG00000204072.3	174.165287443844	-1.22684026646369	0.216455029617553	0.000432166900576373	NA	NA	NA
ENSG00000118939.17	384.419806751403	-1.22980533721867	0.125494663564215	1.78549883314579e-07	UCHL3	7347	ubiquitin C-terminal hydrolase L3
ENSG00000076053.10	771.426144372284	-1.23179827237338	0.112115475403374	9.0100713965077e-09	RBM7	10179	RNA binding motif protein 7
ENSG00000165527.7	906.358361484268	-1.23523483295586	0.0999289180641612	2.15690894937818e-10	ARF6	382	ADP ribosylation factor 6
ENSG00000092969.12	100.843241557102	-1.23712022057966	0.271915689064844	0.00190145510774001	TGFB2	7042	transforming growth factor beta 2
ENSG00000140950.16	107.449933491279	-1.23846459178959	0.286509217378777	0.00264330467651069	MEAK7	57707	MTOR associated protein, eak-7 homolog
ENSG00000224287.2	151.782688914608	-1.23884338928357	0.188833782961277	9.04288971711501e-05	MSL3P1	151507	MSL complex subunit 3 pseudogene 1
ENSG00000115232.14	324.492936022691	-1.2401144220755	0.128497963305717	2.10471084089296e-07	ITGA4	3676	integrin subunit alpha 4
ENSG00000111011.18	1955.98212921033	-1.24157673449926	0.156712208433292	7.33593046721247e-06	RSRC2	65117	arginine and serine rich coiled-coil 2
ENSG00000136122.17	72.0086792018182	-1.24427064752152	0.201300354093806	0.000160000777352281	BORA	79866	BORA aurora kinase A activator
ENSG00000152455.16	131.969529636648	-1.24550855697679	0.179536222903508	4.26034236319996e-05	SUV39H2	79723	suppressor of variegation 3-9 homolog 2
ENSG00000143106.13	7650.52077094311	-1.24642156130747	0.27579151502265	0.00187617482229101	PSMA5	5686	proteasome 20S subunit alpha 5
ENSG00000213189.5	69.9649740515957	-1.24663549345714	0.239083844392659	0.000724258979156816	NA	NA	NA
ENSG00000239713.9	133.68541273288	-1.24899082893206	0.187338492772186	7.05287730623578e-05	APOBEC3G	60489	apolipoprotein B mRNA editing enzyme catalytic subunit 3G
ENSG00000123374.11	192.842103653336	-1.24963034745962	0.221615333274771	0.000387793008745239	CDK2	1017	cyclin dependent kinase 2
ENSG00000265491.5	264.370891146273	-1.25049418787499	0.2198872646179	0.000371816014652322	RNF115	27246	ring finger protein 115
ENSG00000074590.13	217.130457851953	-1.25149426130662	0.14618648139983	1.77251368221164e-06	NUAK1	9891	NUAK family kinase 1
ENSG00000175899.14	751.24797548694	-1.25324549528922	0.170383362937948	1.76312438296689e-05	A2M	2	alpha-2-macroglobulin
ENSG00000169231.13	96.14082272385	-1.25327451586037	0.293602866876233	0.00262020089018837	THBS3	7059	thrombospondin 3
ENSG00000137449.16	149.46227869281	-1.25491658479538	0.154402512522994	3.994280853667e-06	CPEB2	132864	cytoplasmic polyadenylation element binding protein 2
ENSG00000128641.19	832.792163943619	-1.25497027513332	0.120132596894322	1.99648488229988e-08	MYO1B	4430	myosin IB
ENSG00000139641.12	1024.94479372899	-1.25656520560519	0.180270705543093	3.73713929535882e-05	ESYT1	23344	extended synaptotagmin 1
ENSG00000142669.15	2741.83050592871	-1.25830431177135	0.265570074314491	0.00129739368206784	SH3BGRL3	83442	SH3 domain binding glutamate rich protein like 3
ENSG00000123240.17	801.6773331028	-1.26025626663138	0.118629778669783	1.13036617848982e-08	OPTN	10133	optineurin
ENSG00000081154.12	2106.60896603536	-1.26063092987208	0.274360394440456	0.00157651616111517	PCNP	57092	PEST proteolytic signal containing nuclear protein
ENSG00000152518.8	9461.23751247736	-1.26126063359927	0.12462216569608	3.91692613458067e-08	ZFP36L2	678	ZFP36 ring finger protein like 2
ENSG00000172954.13	425.603665080194	-1.26173917896757	0.109193720045424	7.78720302980582e-10	LCLAT1	253558	lysocardiolipin acyltransferase 1
ENSG00000146281.6	64.9189766436204	-1.26437175899133	0.215316635050742	0.000241568931588046	PM20D2	135293	peptidase M20 domain containing 2
ENSG00000117519.16	1142.41841706036	-1.26647943212363	0.0882484361119192	2.0157755466048e-13	CNN3	1266	calponin 3
ENSG00000119771.15	56.9339930787675	-1.266850484494	0.236221643570188	0.000505819087978495	KLHL29	114818	kelch like family member 29
ENSG00000182240.16	127.38778304959	-1.26693033665297	0.219248893412452	0.000271687700711507	BACE2	25825	beta-secretase 2
ENSG00000182197.11	1174.96590609774	-1.26722910506633	0.0945280776577072	3.05157407769681e-12	EXT1	2131	exostosin glycosyltransferase 1
ENSG00000150753.12	10213.3240515838	-1.26730344069348	0.0645700167484817	0	CCT5	22948	chaperonin containing TCP1 subunit 5
ENSG00000138119.17	840.416175840875	-1.2685370187129	0.107560691263215	4.2065051355378e-10	MYOF	26509	myoferlin
ENSG00000176102.13	367.845025643071	-1.26883787423116	0.196215265189316	7.95587526067505e-05	CSTF3	1479	cleavage stimulation factor subunit 3
ENSG00000162783.11	75.8261246029469	-1.26996329476753	0.198968895092282	8.98238614378971e-05	IER5	51278	immediate early response 5
ENSG00000065882.16	104.068470001024	-1.27012818059785	0.213644934303285	0.000197244648332326	TBC1D1	23216	TBC1 domain family member 1
ENSG00000151572.18	108.945940839463	-1.2731187852808	0.199075205739001	8.56835846244782e-05	ANO4	121601	anoctamin 4
ENSG00000083799.17	361.50581606112	-1.27427154572584	0.201618690624933	9.60532287501492e-05	CYLD	1540	CYLD lysine 63 deubiquitinase
ENSG00000128656.14	516.421581871609	-1.27518723678005	0.097893641958126	7.83403231999975e-12	CHN1	1123	chimerin 1
ENSG00000185480.11	111.94711424611	-1.27605480268913	0.214819017860203	0.000183235495559704	PARPBP	55010	PARP1 binding protein
ENSG00000250786.2	89.2156162278527	-1.27668880827004	0.22181399123503	0.000259604281372727	SNHG18	100505806	small nucleolar RNA host gene 18
ENSG00000153179.13	110.894576784183	-1.2775101626653	0.179828845011448	2.18304827791361e-05	RASSF3	283349	Ras association domain family member 3
ENSG00000102172.16	979.292942220179	-1.27775157423933	0.096247303777947	3.17679908431956e-12	SMS	6611	spermine synthase
ENSG00000177732.8	25.3453888097926	-1.28341506595983	0.336139329352943	0.00408004429133538	SOX12	6666	SRY-box transcription factor 12
ENSG00000042088.14	198.575114030516	-1.28545720721343	0.185527647841009	2.7992338756746e-05	TDP1	55775	tyrosyl-DNA phosphodiesterase 1
ENSG00000167699.13	2036.88345832862	-1.28665494020647	0.176556941944423	1.36876541841754e-05	GLOD4	51031	glyoxalase domain containing 4
ENSG00000164292.13	3325.87371019798	-1.28898008769918	0.0847800893053618	2.4429311355232e-15	RHOBTB3	22836	Rho related BTB domain containing 3
ENSG00000175745.14	64.4441529498103	-1.28942661264465	0.261707808386435	0.000828381761485075	NR2F1	7025	nuclear receptor subfamily 2 group F member 1
ENSG00000152359.15	165.660363428121	-1.29016332323326	0.163764059700623	4.0817004045637e-06	POC5	134359	POC5 centriolar protein
ENSG00000105976.15	410.896599530772	-1.29099114509497	0.176525853670404	1.23250616968595e-05	MET	4233	MET proto-oncogene, receptor tyrosine kinase
ENSG00000219481.10	348.610503292462	-1.29115670967482	0.110053642873857	2.49632368111684e-10	NBPF1	55672	NBPF member 1
ENSG00000110841.14	158.576451767787	-1.29681263708368	0.224993110802671	0.000215171726003556	PPFIBP1	8496	PPFIA binding protein 1
ENSG00000091140.14	1745.26235942861	-1.29698967861383	0.105446715781158	3.5275669808909e-11	DLD	1738	dihydrolipoamide dehydrogenase
ENSG00000173517.10	258.419250451292	-1.29814099865001	0.196127857871077	4.3613664277696e-05	PEAK1	79834	pseudopodium enriched atypical kinase 1
ENSG00000231607.12	64.4905834487027	-1.29830944999385	0.23148176033766	0.000284193828628386	DLEU2	8847	deleted in lymphocytic leukemia 2
ENSG00000148498.16	174.520421938562	-1.30066538350734	0.166144129936287	3.86553299844157e-06	PARD3	56288	par-3 family cell polarity regulator
ENSG00000151612.18	174.463319086207	-1.30169932187616	0.188795946893701	2.48928566584099e-05	ZNF827	152485	zinc finger protein 827
ENSG00000271425.9	43.9036011017996	-1.30460700065864	0.285530698118719	0.00127346989636626	NBPF10	100132406	NBPF member 10
ENSG00000109452.12	243.246653853859	-1.30482742413715	0.228344520751736	0.000217525017929394	INPP4B	8821	inositol polyphosphate-4-phosphatase type II B
ENSG00000154839.10	97.7981373974108	-1.3072887618033	0.212586432219627	9.66878874673483e-05	SKA1	220134	spindle and kinetochore associated complex subunit 1
ENSG00000181163.13	26559.092801349	-1.31054435608542	0.0896730977566213	9.4239324628771e-15	NPM1	4869	nucleophosmin 1
ENSG00000139684.15	6518.67482139401	-1.31104759777903	0.118292272005869	8.03344219557174e-10	ESD	2098	esterase D
ENSG00000164253.14	1747.07766887645	-1.31262466113877	0.107950982138449	3.40635085824308e-11	WDR41	55255	WD repeat domain 41
ENSG00000166483.11	453.619714850965	-1.31262792321054	0.113173847986663	1.9135797782518e-10	WEE1	7465	WEE1 G2 checkpoint kinase
ENSG00000089159.16	168.138812964579	-1.31275541595001	0.264717050327498	0.000691269270572845	PXN	5829	paxillin
ENSG00000156876.10	66.0247856000765	-1.31768870965625	0.225377052079428	0.000155300402306052	SASS6	163786	SAS-6 centriolar assembly protein
ENSG00000110492.15	121.319135832651	-1.3182646133232	0.25394360009313	0.000461448641632363	MDK	4192	midkine
ENSG00000129250.12	132.746920561563	-1.31853818307731	0.170669401685585	3.78082177442082e-06	KIF1C	10749	kinesin family member 1C
ENSG00000175592.9	49.4878469413862	-1.3224595753238	0.291734707972589	0.00122172786230948	FOSL1	8061	FOS like 1, AP-1 transcription factor subunit
ENSG00000047578.13	27.9082037659922	-1.32298175017927	0.321262159423237	0.00225988605303931	KIAA0556	23247	KIAA0556
ENSG00000152223.15	286.684572803219	-1.32380472604846	0.122355303826785	1.24243434407309e-09	EPG5	57724	ectopic P-granules autophagy protein 5 homolog
ENSG00000197879.17	229.818748176248	-1.3265761879704	0.183766411422775	9.83651418516848e-06	MYO1C	4641	myosin IC
ENSG00000112118.20	356.16066868972	-1.32691016665494	0.155881045936004	6.30311831258879e-07	MCM3	4172	minichromosome maintenance complex component 3
ENSG00000241644.2	44.541724939002	-1.32702696896334	0.272717310218794	0.000733428589732891	INMT	11185	indolethylamine N-methyltransferase
ENSG00000134802.17	96.7929173992297	-1.3274096345357	0.252031880471486	0.000395206302220253	SLC43A3	29015	solute carrier family 43 member 3
ENSG00000271383.7	117.526886549369	-1.32950598651635	0.233897034832505	0.000186413850438044	NBPF19	101060226	NBPF member 19
ENSG00000115091.12	1721.55320280383	-1.33053444997833	0.116950393395572	2.42674422857555e-10	ACTR3	10096	actin related protein 3
ENSG00000198563.14	447.792591833324	-1.33088483412597	0.160281110311724	9.45554905186383e-07	DDX39B	7919	DExD-box helicase 39B
ENSG00000067533.6	432.184489389556	-1.33269419992077	0.175779870466445	4.49382163049535e-06	RRP15	51018	ribosomal RNA processing 15 homolog
ENSG00000213719.8	3133.70585595043	-1.33290210815272	0.0928922491292511	1.04598371487047e-14	CLIC1	1192	chloride intracellular channel 1
ENSG00000146425.11	4927.55856186733	-1.33421475220139	0.133533211257335	1.15520367030108e-08	DYNLT1	6993	dynein light chain Tctex-type 1
ENSG00000135749.19	34.4306032766121	-1.33485352045943	0.343738654545039	0.00302872253352043	PCNX2	80003	pecanex 2
ENSG00000188158.15	91.7872087633199	-1.3383764783198	0.265988885919199	0.000531516387939279	NHS	4810	NHS actin remodeling regulator
ENSG00000263731.1	51.513746722928	-1.33917610426799	0.277598036970936	0.000730359171513884	NA	NA	NA
ENSG00000148925.10	394.121283735718	-1.33986056690875	0.140295130230804	3.27671438778554e-08	BTBD10	84280	BTB domain containing 10
ENSG00000114648.12	173.726564470806	-1.34140343881923	0.213436553385535	5.44932225930435e-05	KLHL18	23276	kelch like family member 18
ENSG00000184860.10	40.8518835251475	-1.34168054735071	0.281076606055733	0.000767949330899681	SDR42E1	93517	short chain dehydrogenase/reductase family 42E, member 1
ENSG00000103591.13	901.804778778193	-1.34207642881706	0.168565522638964	1.66939798790985e-06	AAGAB	79719	alpha and gamma adaptin binding protein
ENSG00000119139.20	84.2581841082038	-1.34212859007353	0.201996738653646	2.7528695069231e-05	TJP2	9414	tight junction protein 2
ENSG00000108055.9	453.029352509179	-1.34373441978256	0.152305436845374	2.20124427877852e-07	SMC3	9126	structural maintenance of chromosomes 3
ENSG00000272414.6	71.3134627952987	-1.34375215654668	0.221135758281034	8.11897995581477e-05	FAM47E-STBD1	100631383	FAM47E-STBD1 readthrough
ENSG00000171488.15	60.225025731122	-1.34495354120402	0.24334396025744	0.000229452458300164	LRRC8C	84230	leucine rich repeat containing 8 VRAC subunit C
ENSG00000136044.12	372.897821957739	-1.34586114925682	0.148625455226317	9.83720517935591e-08	APPL2	55198	adaptor protein, phosphotyrosine interacting with PH domain and leucine zipper 2
ENSG00000070950.10	129.185510251059	-1.3470770411359	0.364448357391741	0.00375674824850374	RAD18	56852	RAD18 E3 ubiquitin protein ligase
ENSG00000137198.10	135.239031871074	-1.34730118270476	0.1631139195996	8.13434365850485e-07	GMPR	2766	guanosine monophosphate reductase
ENSG00000083857.14	1064.505373917	-1.35490712468691	0.144029704068284	3.69486062150619e-08	FAT1	2195	FAT atypical cadherin 1
ENSG00000078142.13	718.490005950481	-1.35492089703532	0.184028979774526	5.63962442136267e-06	PIK3C3	5289	phosphatidylinositol 3-kinase catalytic subunit type 3
ENSG00000118655.7	66.1354513448065	-1.35600567954805	0.296583563654142	0.000975209782309522	DCLRE1B	64858	DNA cross-link repair 1B
ENSG00000091651.9	81.79239287097	-1.35737741968748	0.190288809590441	8.74342488377629e-06	ORC6	23594	origin recognition complex subunit 6
ENSG00000085449.15	319.916625674499	-1.35827028208294	0.183924260358958	4.98818228755244e-06	WDFY1	57590	WD repeat and FYVE domain containing 1
ENSG00000170144.20	1468.32297063724	-1.35929379738729	0.189451315626868	7.7831182839346e-06	HNRNPA3	220988	heterogeneous nuclear ribonucleoprotein A3
ENSG00000184584.13	173.229349760815	-1.35989361488133	0.174096564874171	1.96661138642787e-06	STING1	340061	stimulator of interferon response cGAMP interactor 1
ENSG00000144802.11	153.124470410658	-1.36027911385244	0.338069830715116	0.00218999077754857	NFKBIZ	64332	NFKB inhibitor zeta
ENSG00000122786.20	26370.7234881052	-1.36267518159413	0.100973416730886	1.01667415477556e-13	CALD1	800	caldesmon 1
ENSG00000204147.10	96.8675959527201	-1.36431493395461	0.364251581559939	0.00333431883161864	ASAH2B	653308	N-acylsphingosine amidohydrolase 2B
ENSG00000091436.17	1986.94022599074	-1.36837386024869	0.0764601546430559	0	MAP3K20	51776	mitogen-activated protein kinase kinase kinase 20
ENSG00000102390.11	1015.76358180516	-1.3686559993826	0.125039148328635	3.78995168600931e-10	PBDC1	51260	polysaccharide biosynthesis domain containing 1
ENSG00000168502.17	177.454489605744	-1.37252080390357	0.216623185188394	3.91245591725195e-05	MTCL1	23255	microtubule crosslinking factor 1
ENSG00000116106.12	48.8461666145724	-1.37316682934227	0.32621801243445	0.00157101835499451	EPHA4	2043	EPH receptor A4
ENSG00000138801.9	1501.43489023405	-1.37331499679087	0.0975734909112479	5.53106004309845e-15	PAPSS1	9061	3'-phosphoadenosine 5'-phosphosulfate synthase 1
ENSG00000115107.20	79.257006791155	-1.37455457884712	0.337456708360147	0.00189511528268052	STEAP3	55240	STEAP3 metalloreductase
ENSG00000066629.17	497.098771355839	-1.37503151906973	0.125542554702751	2.89195719903666e-10	EML1	2009	EMAP like 1
ENSG00000164924.18	6571.44356356171	-1.37583013682857	0.101865996781994	4.71384018805681e-14	YWHAZ	7534	tyrosine 3-monooxygenase/tryptophan 5-monooxygenase activation protein zeta
ENSG00000172301.11	89.1931750005137	-1.37720907771102	0.250622124838241	0.000185351773448865	COPRS	55352	coordinator of PRMT5 and differentiation stimulator
ENSG00000135622.13	42.4649807122534	-1.37810914044031	0.296053334474242	0.000764721020391436	SEMA4F	10505	ssemaphorin 4F
ENSG00000267484.1	63.1875956964488	-1.38215138417067	0.303026925378355	0.000867139198113781	NA	NA	NA
ENSG00000171792.11	423.286186084836	-1.38284548465144	0.208815582839033	1.86269254078676e-05	RHNO1	83695	RAD9-HUS1-RAD1 interacting nuclear orphan 1
ENSG00000198056.15	99.6360160837699	-1.38386324902401	0.20941902335407	1.965752673071e-05	PRIM1	5557	DNA primase subunit 1
ENSG00000144677.15	917.659574672346	-1.38629467163639	0.135643519296781	2.01496990816053e-09	CTDSPL	10217	CTD small phosphatase like
ENSG00000170624.13	40.2135671656189	-1.3873994071556	0.354468521075951	0.00234532335846995	SGCD	6444	sarcoglycan delta
ENSG00000182481.9	5837.49983945134	-1.38838742970915	0.0837571683705591	0	KPNA2	3838	karyopherin subunit alpha 2
ENSG00000148019.13	75.0638840417839	-1.39259129062712	0.32193323356242	0.0011988859144049	CEP78	84131	centrosomal protein 78
ENSG00000148426.13	18.5603023075543	-1.39882197129229	0.411368927808111	0.00479687674307348	PROSER2	254427	proline and serine rich 2
ENSG00000072110.13	2786.05716452368	-1.39960543308965	0.190138792740228	3.31002250315019e-06	ACTN1	87	actinin alpha 1
ENSG00000066697.14	350.478995962126	-1.4008451050202	0.130637472421372	3.69315562771274e-10	MSANTD3	91283	Myb/SANT DNA binding domain containing 3
ENSG00000132256.19	476.794839215262	-1.40159854779783	0.167379988158132	3.14201477697653e-07	TRIM5	85363	tripartite motif containing 5
ENSG00000151689.13	132.895409201667	-1.40256841465575	0.19072569677526	3.23685068159875e-06	INPP1	3628	inositol polyphosphate-1-phosphatase
ENSG00000094916.16	1157.29713798448	-1.40359376034084	0.113796008570927	1.81107895235392e-12	CBX5	23468	chromobox 5
ENSG00000153904.20	1232.92443716351	-1.40503843970706	0.100891174238627	2.9639421714695e-15	DDAH1	23576	dimethylarginine dimethylaminohydrolase 1
ENSG00000114019.14	721.822756386087	-1.40528759918358	0.106584095820357	6.99401926449892e-14	AMOTL2	51421	angiomotin like 2
ENSG00000099260.11	480.531879342766	-1.40700481339023	0.126824648487415	7.69413156880111e-11	PALMD	54873	palmdelphin
ENSG00000182963.10	297.707677379766	-1.4077104904204	0.183274316016304	1.49637384821036e-06	GJC1	10052	gap junction protein gamma 1
ENSG00000112769.20	366.214308364517	-1.41011594677557	0.144852844188491	5.25299204183922e-09	LAMA4	3910	laminin subunit alpha 4
ENSG00000101928.13	911.140622471987	-1.41054162981338	0.137382551646255	9.14749088390128e-10	MOSPD1	56180	motile sperm domain containing 1
ENSG00000137094.14	20.2279103752432	-1.4112226200561	0.386467769823782	0.00324562873142672	DNAJB5	25822	DnaJ heat shock protein family (Hsp40) member B5
ENSG00000077514.9	172.167809224108	-1.41266962433231	0.254762266617092	0.000127540597981378	POLD3	10714	DNA polymerase delta 3, accessory subunit
ENSG00000149177.13	44.0825498581091	-1.41270643563254	0.288771321075367	0.000440361862870882	PTPRJ	5795	protein tyrosine phosphatase receptor type J
ENSG00000214106.9	32.5753826560009	-1.41333781766304	0.317636093291494	0.000895909924341495	NA	NA	NA
ENSG00000122068.13	881.271975914094	-1.41453634048258	0.175409720925239	5.60675096649096e-07	FYTTD1	84248	forty-two-three domain containing 1
ENSG00000116774.12	1329.78285781229	-1.41545348178561	0.210143260035268	1.09580292290526e-05	OLFML3	56944	olfactomedin like 3
ENSG00000132530.17	116.410429787641	-1.41677110282853	0.257635917265217	0.000136806413433352	XAF1	54739	XIAP associated factor 1
ENSG00000105810.9	256.336046074603	-1.42006096845146	0.132813794539503	2.5663249493586e-10	CDK6	1021	cyclin dependent kinase 6
ENSG00000138668.19	801.202177620343	-1.42355846450883	0.145796007446875	4.53717437950729e-09	HNRNPD	3184	heterogeneous nuclear ribonucleoprotein D
ENSG00000146376.11	272.25043237934	-1.42356047695282	0.27168289097933	0.000231851651035761	ARHGAP18	93663	Rho GTPase activating protein 18
ENSG00000149054.16	66.4978717198702	-1.42621795572703	0.281916528257433	0.000328060757763916	ZNF215	7762	zinc finger protein 215
ENSG00000148154.10	701.453279582268	-1.4263196779756	0.114249003080483	5.04753627167956e-13	UGCG	7357	UDP-glucose ceramide glucosyltransferase
ENSG00000213782.7	2427.4915425495	-1.42654390217194	0.108290989711615	3.77266860432463e-14	DDX47	51202	DEAD-box helicase 47
ENSG00000150510.16	222.783512993906	-1.42654819826667	0.144205333753124	2.60545250338832e-09	FAM124A	220108	family with sequence similarity 124 member A
ENSG00000164649.20	101.342191922228	-1.42703042472861	0.178308283545406	5.5360644642746e-07	CDCA7L	55536	cell division cycle associated 7 like
ENSG00000286156.1	59.1507757847138	-1.42906121947575	0.246760994141494	7.5924039550635e-05	NA	NA	NA
ENSG00000198155.5	22.4369895366655	-1.42980081552552	0.367561277060086	0.00208823404286324	ZNF876P	642280	zinc finger protein 876, pseudogene
ENSG00000243701.7	79.0973418101608	-1.43050281810449	0.244557193308725	6.68341039181096e-05	DUBR	344595	DPPA2 upstream binding RNA
ENSG00000026025.16	6926.93070159698	-1.43081232450334	0.121052535638364	4.44320902208081e-12	VIM	7431	vimentin
ENSG00000237515.9	19.2599856645434	-1.43246765951165	0.428578500706272	0.00472855928580384	SHISA9	729993	shisa family member 9
ENSG00000181544.15	90.430202665348	-1.43258451527648	0.25795699025038	0.000114326256521841	FANCB	2187	FA complementation group B
ENSG00000184743.13	1260.3177189144	-1.43342396966923	0.117901607563198	1.39490010037659e-12	ATL3	25923	atlastin GTPase 3
ENSG00000077152.11	708.072843084184	-1.43367851754663	0.123504492381966	8.41849980690188e-12	UBE2T	29089	ubiquitin conjugating enzyme E2 T
ENSG00000137124.8	265.082880032123	-1.43417406867986	0.12092520250537	3.42847452110215e-12	ALDH1B1	219	aldehyde dehydrogenase 1 family member B1
ENSG00000197061.4	130.116781581651	-1.43525199709244	0.195669088490654	2.41297527519422e-06	H4C3	8364	H4 clustered histone 3
ENSG00000128284.19	83.0365634934645	-1.43547566629685	0.27381845549258	0.000209449023715765	APOL3	80833	apolipoprotein L3
ENSG00000103966.11	47.8217673460383	-1.43670959971072	0.285169375075091	0.000318971345921359	EHD4	30844	EH domain containing 4
ENSG00000196275.14	66.8919297069923	-1.43791602620941	0.307627401461898	0.000570378443816018	GTF2IRD2	84163	GTF2I repeat domain containing 2
ENSG00000067057.17	277.184946546328	-1.43963154961915	0.233568937594173	3.16352726824894e-05	PFKP	5214	phosphofructokinase, platelet
ENSG00000285957.1	22.0335168630726	-1.43981099212621	0.383523361913935	0.00247584086984709	NA	NA	NA
ENSG00000147100.11	201.829057242189	-1.440686279696	0.135066355002875	1.58116801444823e-10	SLC16A2	6567	solute carrier family 16 member 2
ENSG00000196639.6	255.080543609923	-1.44170094185257	0.159465607934116	2.54545021807529e-08	HRH1	3269	histamine receptor H1
ENSG00000106367.15	60.5167081153541	-1.44264907118678	0.279081281275341	0.000239107380097854	AP1S1	1174	adaptor related protein complex 1 subunit sigma 1
ENSG00000056998.20	54.6899813971737	-1.44281234565717	0.232105336867388	2.73034074933977e-05	GYG2	8908	glycogenin 2
ENSG00000115875.19	2939.45936521146	-1.44537252778739	0.0705224908827084	0	SRSF7	6432	serine and arginine rich splicing factor 7
ENSG00000164111.15	16188.8525723558	-1.44574138653912	0.132877216176967	6.89209630618887e-11	ANXA5	308	annexin A5
ENSG00000132561.14	521.015619475035	-1.44630761593972	0.219749138859109	1.13991316536365e-05	MATN2	4147	matrilin 2
ENSG00000132109.10	214.790922013978	-1.44681611217092	0.186472487210241	7.72509272426748e-07	TRIM21	6737	tripartite motif containing 21
ENSG00000173334.4	89.6011361660548	-1.44864526045459	0.214699757428409	8.416340515809e-06	TRIB1	10221	tribbles pseudokinase 1
ENSG00000152795.17	2685.25073498017	-1.44899551142963	0.122169642868837	2.58520244796221e-12	HNRNPDL	9987	heterogeneous nuclear ribonucleoprotein D like
ENSG00000256229.8	29.4839189101042	-1.44974159881354	0.318214281057672	0.000656868505741061	ZNF486	90649	zinc finger protein 486
ENSG00000106034.18	252.380058455205	-1.45011828043054	0.17209536333887	1.16295254809882e-07	CPED1	79974	cadherin like and PC-esterase domain containing 1
ENSG00000180801.14	911.914081823203	-1.4506430246041	0.110678283718887	2.24647684351804e-14	ARSJ	79642	arylsulfatase family member J
ENSG00000270629.6	468.053626222041	-1.45082604089186	0.202655277761867	3.0594701503668e-06	NBPF14	25832	NBPF member 14
ENSG00000143499.14	78.4933072153283	-1.45235337627788	0.237078730139273	3.08821758727589e-05	SMYD2	56950	SET and MYND domain containing 2
ENSG00000280206.1	48.7650091391779	-1.45498318577556	0.287455073695547	0.000268966401232339	NA	NA	NA
ENSG00000127334.10	123.259272308175	-1.45555393476261	0.180796001565995	3.57689619904947e-07	DYRK2	8445	dual specificity tyrosine phosphorylation regulated kinase 2
ENSG00000151835.16	318.624353823484	-1.46043446074303	0.238285542184094	2.86945101201196e-05	SACS	26278	sacsin molecular chaperone
ENSG00000196739.15	45.5096604178375	-1.4615156207153	0.268738049279062	0.000116541066426696	COL27A1	85301	collagen type XXVII alpha 1 chain
ENSG00000070778.13	138.928021744569	-1.46291408405218	0.181996118408971	3.39578168858344e-07	PTPN21	11099	protein tyrosine phosphatase non-receptor type 21
ENSG00000138107.13	1658.43340995854	-1.46414938111293	0.115841044555824	1.1634501859164e-13	ACTR1A	10121	actin related protein 1A
ENSG00000156535.15	230.712481059484	-1.46521387712912	0.160126391579903	1.25838992978459e-08	CD109	135228	CD109 molecule
ENSG00000196873.15	465.302750083061	-1.46653830833397	0.200154173319241	1.81460335150449e-06	CBWD3	445571	COBW domain containing 3
ENSG00000162545.6	280.501626370206	-1.46664457158981	0.181405359687452	2.62754528089356e-07	CAMK2N1	55450	calcium/calmodulin dependent protein kinase II inhibitor 1
ENSG00000067225.18	1719.89003167957	-1.46762837224934	0.19490965184087	1.08240754921319e-06	PKM	5315	pyruvate kinase M1/2
ENSG00000121289.18	168.071363316401	-1.46801722803254	0.242208662747951	3.18877934509986e-05	CEP89	84902	centrosomal protein 89
ENSG00000135318.12	1988.00273280042	-1.46999675046687	0.0933904242923177	0	NT5E	4907	5'-nucleotidase ecto
ENSG00000120802.13	181.478568967088	-1.47001118441056	0.14261794501644	3.32396939128588e-10	TMPO	7112	thymopoietin
ENSG00000136205.17	1180.2323243979	-1.47101904920598	0.16900560744739	4.45425491613176e-08	TNS3	64759	tensin 3
ENSG00000137478.15	113.578807901577	-1.47148627178738	0.190970328479906	6.88324855738429e-07	FCHSD2	9873	FCH and double SH3 domains 2
ENSG00000116679.16	284.491771134092	-1.47272593376884	0.221143353564068	8.01642646971969e-06	IVNS1ABP	10625	influenza virus NS1A binding protein
ENSG00000166974.13	222.480479900524	-1.47381072405179	0.147219195850525	6.18936638711456e-10	MAPRE2	10982	microtubule associated protein RP/EB family member 2
ENSG00000185920.16	81.4600717115347	-1.47588102424408	0.290658735533124	0.000234260702770914	PTCH1	5727	patched 1
ENSG00000136824.19	251.323717997124	-1.47772420531028	0.36545773734446	0.00135046858767194	SMC2	10592	structural maintenance of chromosomes 2
ENSG00000276953.1	37.2124538392632	-1.47928323042526	0.294496480326561	0.000251715844423641	NA	NA	NA
ENSG00000145675.15	540.524847971031	-1.48152826498351	0.120919717004732	3.31099935542693e-13	PIK3R1	5295	phosphoinositide-3-kinase regulatory subunit 1
ENSG00000170734.12	350.541481809111	-1.48194782450188	0.206477112473152	2.30618134973457e-06	POLH	5429	DNA polymerase eta
ENSG00000196975.16	1816.3925627445	-1.48343284711349	0.0879978643407341	0	ANXA4	307	annexin A4
ENSG00000021645.19	335.393469107954	-1.48360843503922	0.19907749979387	1.12340758666201e-06	NRXN3	9369	neurexin 3
ENSG00000110002.16	123.92831153346	-1.48434872727864	0.180114818716873	1.22675391186258e-07	VWA5A	4013	von Willebrand factor A domain containing 5A
ENSG00000279094.3	35.7836502103057	-1.48483252841469	0.450776564864911	0.00437601250119323	LINC01670	105379487	long intergenic non-protein coding RNA 1670
ENSG00000181649.8	70.1025504586022	-1.48707829412741	0.271380764376792	9.22750287953397e-05	PHLDA2	7262	pleckstrin homology like domain family A member 2
ENSG00000038382.20	257.567327301518	-1.48782937091717	0.163486085680089	9.43615972637627e-09	TRIO	7204	trio Rho guanine nucleotide exchange factor
ENSG00000137203.13	118.749793810136	-1.49129805290819	0.167312842015952	1.80222336272658e-08	TFAP2A	7020	transcription factor AP-2 alpha
ENSG00000125753.14	78.6195558598454	-1.49131588201528	0.257083031422841	4.5683072679255e-05	VASP	7408	vasodilator stimulated phosphoprotein
ENSG00000143153.13	118.580346148993	-1.49240809629739	0.188561956674582	3.35188639510939e-07	ATP1B1	481	ATPase Na+/K+ transporting subunit beta 1
ENSG00000000460.17	87.9929797310655	-1.49249414783793	0.191489595634632	4.38093623170929e-07	C1orf112	55732	chromosome 1 open reading frame 112
ENSG00000137831.15	571.712600547135	-1.49852931263191	0.116011355640442	1.09831274083838e-14	UACA	55075	uveal autoantigen with coiled-coil domains and ankyrin repeats
ENSG00000166347.19	929.515328774406	-1.50027767611264	0.122821557348202	2.30027588294116e-13	CYB5A	1528	cytochrome b5 type A
ENSG00000170558.9	839.382191458393	-1.50307880294983	0.100139310429139	0	CDH2	1000	cadherin 2
ENSG00000178966.16	54.8775467329033	-1.50455273091802	0.266794191318481	6.19682770227223e-05	RMI1	80010	RecQ mediated genome instability 1
ENSG00000145833.16	388.273399561456	-1.50526436390853	0.139421265002734	2.42230262915633e-11	DDX46	9879	DEAD-box helicase 46
ENSG00000198467.15	513.583515007942	-1.50649668208058	0.289425067226311	0.000145463980427708	TPM2	7169	tropomyosin 2
ENSG00000076685.18	539.554608180871	-1.50701531653635	0.12883750427618	1.30490601822765e-12	NT5C2	22978	5'-nucleotidase, cytosolic II
ENSG00000128591.15	26.6749617374208	-1.50764822273612	0.368420912637414	0.00109730210255132	FLNC	2318	filamin C
ENSG00000134222.16	22.2555850200244	-1.50814254652164	0.361991717915375	0.000971344462940402	PSRC1	84722	proline and serine rich coiled-coil 1
ENSG00000142794.18	563.690052456988	-1.50942875184023	0.109902384966816	2.26770001300174e-16	NBPF3	84224	NBPF member 3
ENSG00000091656.19	167.455730840217	-1.50984908546328	0.192980637798961	3.48473775068834e-07	ZFHX4	79776	zinc finger homeobox 4
ENSG00000224905.7	25.6149553429416	-1.51291330243016	0.403778825934167	0.0019204977635039	NA	NA	NA
ENSG00000198796.7	489.119659045121	-1.51496015812667	0.126072194467253	3.51510788292909e-13	ALPK2	115701	alpha kinase 2
ENSG00000133687.16	502.398288404934	-1.51519688729454	0.134134281598161	3.7004083717578e-12	TMTC1	83857	transmembrane O-mannosyltransferase targeting cadherins 1
ENSG00000092841.18	89759.8850491842	-1.51527926303413	0.156175547206016	8.55998021031015e-10	MYL6	4637	myosin light chain 6
ENSG00000183323.13	35.3846509446455	-1.51635723219169	0.333712166949459	0.000494455089138108	CCDC125	202243	coiled-coil domain containing 125
ENSG00000138182.14	288.522669940412	-1.51706316547437	0.176631747314053	3.0245835756138e-08	KIF20B	9585	kinesin family member 20B
ENSG00000154473.18	2299.50957222034	-1.5206868794353	0.0925560773999022	0	BUB3	9184	BUB3 mitotic checkpoint protein
ENSG00000266920.1	22.4349510657622	-1.52088525764421	0.459081394718702	0.00381609667882705	NA	NA	NA
ENSG00000203668.2	82.3880448810351	-1.5242585806761	0.2256598801228	4.17071088975505e-06	CHML	1122	CHM like Rab escort protein
ENSG00000046889.19	62.8414624503871	-1.526090960724	0.45370412232455	0.00349857607851954	PREX2	80243	phosphatidylinositol-3,4,5-trisphosphate dependent Rac exchange factor 2
ENSG00000163918.10	552.782575012038	-1.527293444446	0.167757447495615	5.38165187746276e-09	RFC4	5984	replication factor C subunit 4
ENSG00000040275.17	343.869152994831	-1.53078921605718	0.227987218899356	4.35377740599453e-06	SPDL1	54908	spindle apparatus coiled-coil protein 1
ENSG00000168496.4	245.468378689997	-1.53173657948114	0.158636317770473	7.30282493646854e-10	FEN1	2237	flap structure-specific endonuclease 1
ENSG00000143367.16	139.239068384668	-1.53286092186294	0.161691099638148	1.3977504357727e-09	TUFT1	7286	tuftelin 1
ENSG00000171812.13	41.743906686658	-1.53424575193864	0.288813340933358	9.92655350609656e-05	COL8A2	1296	collagen type VIII alpha 2 chain
ENSG00000116117.18	135.597401708549	-1.53482111408158	0.178076914360748	2.25756698308924e-08	PARD3B	117583	par-3 family cell polarity regulator beta
ENSG00000187098.15	1220.86481526402	-1.53572104863802	0.124164831474772	4.26641835544948e-14	MITF	4286	melanocyte inducing transcription factor
ENSG00000105889.15	76.1821055882646	-1.53639208357821	0.249481060884806	1.47663137993256e-05	STEAP1B	256227	STEAP family member 1B
ENSG00000163617.11	34.3261648129304	-1.53762640777296	0.368678936599747	0.000856481708145857	CCDC191	57577	coiled-coil domain containing 191
ENSG00000145244.12	150.542493113367	-1.5392388072506	0.34292769627332	0.000498984444403164	CORIN	10699	corin, serine peptidase
ENSG00000110200.8	558.30182053442	-1.54218808089731	0.110589486196391	2.55330475204101e-17	ANAPC15	25906	anaphase promoting complex subunit 15
ENSG00000122707.12	508.67568395706	-1.54341001079719	0.0933302471139907	0	RECK	8434	reversion inducing cysteine rich protein with kazal motifs
ENSG00000196924.18	203.684077954646	-1.54342028661135	0.181645168620821	2.96382333416377e-08	FLNA	2316	filamin A
ENSG00000130147.16	364.432794798634	-1.5436274931911	0.132648795580118	5.48253036888345e-13	SH3BP4	23677	SH3 domain binding protein 4
ENSG00000124762.13	246.003398246029	-1.54434917203949	0.171965461609923	6.35852588625922e-09	CDKN1A	1026	cyclin dependent kinase inhibitor 1A
ENSG00000151422.13	568.238701499698	-1.54448882816013	0.337828168666245	0.000420165199609545	FER	2241	FER tyrosine kinase
ENSG00000100522.10	189.142594701197	-1.54851528195679	0.151120846099465	7.97312640892233e-11	GNPNAT1	64841	glucosamine-phosphate N-acetyltransferase 1
ENSG00000172766.19	144.000189836015	-1.55024490599039	0.200772837154873	2.89973723290899e-07	NAA16	79612	N(alpha)-acetyltransferase 16, NatA auxiliary subunit
ENSG00000166394.15	586.509835549383	-1.55141825237646	0.12573248004378	3.19536212996948e-14	CYB5R2	51700	cytochrome b5 reductase 2
ENSG00000107798.18	4999.04349483148	-1.55176976295181	0.1092302758149	3.56241478674032e-18	LIPA	3988	lipase A, lysosomal acid type
ENSG00000165092.13	11738.4673437955	-1.55216300559071	0.0947064921398356	0	ALDH1A1	216	aldehyde dehydrogenase 1 family member A1
ENSG00000181751.10	165.421772876119	-1.55226444192424	0.168158627329071	2.79509960840523e-09	C5orf30	90355	chromosome 5 open reading frame 30
ENSG00000154380.17	750.296203376855	-1.55274061786354	0.100612353505981	0	ENAH	55740	ENAH actin regulator
ENSG00000132423.12	482.701274855124	-1.55345017589834	0.127596721289085	5.65054708558708e-14	COQ3	51805	coenzyme Q3, methyltransferase
ENSG00000166889.14	61.8237923622259	-1.55429169898324	0.290440008281874	8.28585759968769e-05	PATL1	219988	PAT1 homolog 1, processing body mRNA decay factor
ENSG00000144554.10	66.8121546355022	-1.55507895334257	0.402921516380621	0.00143492659117301	FANCD2	2177	FA complementation group D2
ENSG00000198554.12	74.2126880666756	-1.55790071750271	0.238356060766055	5.69567858631903e-06	WDHD1	11169	WD repeat and HMG-box DNA binding protein 1
ENSG00000275832.5	86.1988278281373	-1.55836972391294	0.207675021084434	4.74349972979521e-07	ARHGAP23	57636	Rho GTPase activating protein 23
ENSG00000170545.17	76.7309282301851	-1.56004506454349	0.238128085808162	5.30632625472465e-06	SMAGP	57228	small cell adhesion glycoprotein
ENSG00000104889.6	46.7260586498721	-1.56254346128529	0.291769700417125	7.90218994514616e-05	RNASEH2A	10535	ribonuclease H2 subunit A
ENSG00000213246.7	760.278452296018	-1.5639728546298	0.230622005110025	2.89196913374231e-06	SUPT4H1	6827	SPT4 homolog, DSIF elongation factor subunit
ENSG00000100097.12	6369.20792710958	-1.56458566883172	0.0933854206323322	0	LGALS1	3956	galectin 1
ENSG00000204923.4	29.9362341635764	-1.56530309385455	0.342334703769257	0.000389635937972322	FBXO48	554251	F-box protein 48
ENSG00000178033.6	15.3856697485827	-1.57038354245569	0.488418074799097	0.00394642556013013	CALHM5	254228	calcium homeostasis modulator family member 5
ENSG00000183508.5	219.536293870856	-1.5705605365904	0.129789691206371	4.48776854884449e-14	TENT5C	54855	terminal nucleotidyltransferase 5C
ENSG00000134470.21	20.3612275613494	-1.5802609666041	0.431368511058717	0.00180829923197057	IL15RA	3601	interleukin 15 receptor subunit alpha
ENSG00000157680.15	91.9364468614323	-1.58111792095872	0.306883776731324	0.000110075741224047	DGKI	9162	diacylglycerol kinase iota
ENSG00000151718.16	868.476768308949	-1.58224002952586	0.0995254267688887	0	WWC2	80014	WW and C2 domain containing 2
ENSG00000143322.21	346.595477196296	-1.58249709467663	0.152898671545828	3.05950197681427e-11	ABL2	27	ABL proto-oncogene 2, non-receptor tyrosine kinase
ENSG00000112293.15	18.745193531433	-1.58337066163373	0.476775053126623	0.00326324673979552	GPLD1	2822	glycosylphosphatidylinositol specific phospholipase D1
ENSG00000158062.20	211.107940560921	-1.58916319693121	0.265100170298357	1.50508742497774e-05	UBXN11	91544	UBX domain protein 11
ENSG00000132849.20	66.1124601575827	-1.58954987142473	0.325196327844514	0.000181128819700141	PATJ	10207	PATJ crumbs cell polarity complex component
ENSG00000244578.1	18.6760056843679	-1.58990396971151	0.426619787894214	0.00158201566922577	LINC01391	103344930	long intergenic non-protein coding RNA 1391
ENSG00000129675.16	32.0850644170929	-1.59983337185082	0.334646656073072	0.000225862137872111	ARHGEF6	9459	Rac/Cdc42 guanine nucleotide exchange factor 6
ENSG00000163110.15	508.708126092265	-1.60177706902854	0.152004458582454	1.01541551186897e-11	PDLIM5	10611	PDZ and LIM domain 5
ENSG00000135069.14	690.226939565413	-1.6053644156951	0.164261947708781	1.74396683638963e-10	PSAT1	29968	phosphoserine aminotransferase 1
ENSG00000182606.16	332.995639541657	-1.60760148053762	0.117637341302652	1.0522312826564e-17	TRAK1	22906	trafficking kinesin protein 1
ENSG00000167601.12	2435.79994868536	-1.608553149976	0.0814421074288323	0	AXL	558	AXL receptor tyrosine kinase
ENSG00000137936.18	136.293420066216	-1.60934681627491	0.280325153067755	2.51046204799104e-05	BCAR3	8412	BCAR3 adaptor protein, NSP family member
ENSG00000117597.18	303.30800819289	-1.609632316357	0.139631393740871	3.02765875122653e-13	UTP25	27042	UTP25 small subunit processor component
ENSG00000119280.17	534.726541141906	-1.61133145110506	0.252385800343043	5.41598888898691e-06	C1orf198	84886	chromosome 1 open reading frame 198
ENSG00000249353.2	33.6049877548499	-1.61144357168332	0.331176961452486	0.000171796972587615	NA	NA	NA
ENSG00000131018.24	174.481945270314	-1.61170681520069	0.160122054490891	5.59610348612796e-11	SYNE1	23345	spectrin repeat containing nuclear envelope protein 1
ENSG00000075624.16	46282.9023660305	-1.61234318376028	0.124615492547391	3.58093908216477e-16	ACTB	60	actin beta
ENSG00000196876.17	44.6402574005967	-1.61394007296156	0.447074087938981	0.00180223576004558	SCN8A	6334	sodium voltage-gated channel alpha subunit 8
ENSG00000196584.3	19.3409972334317	-1.61970296729518	0.405788239932752	0.000903199966337492	XRCC2	7516	X-ray repair cross complementing 2
ENSG00000001460.18	68.9487151172493	-1.62325015010637	0.302293166715935	5.36819063765008e-05	STPG1	90529	sperm tail PG-rich repeat containing 1
ENSG00000186575.18	208.172015903115	-1.62517946712125	0.153671194725202	7.27020328202186e-12	NF2	4771	neurofibromin 2
ENSG00000276023.5	2022.9295663134	-1.6255656668289	0.0909590125313748	0	DUSP14	11072	dual specificity phosphatase 14
ENSG00000049192.15	89.3378551570704	-1.62603775982724	0.339470534435757	0.00019073473297832	ADAMTS6	11174	ADAM metallopeptidase with thrombospondin type 1 motif 6
ENSG00000013375.16	2530.63517329952	-1.62679143917026	0.0836093718412495	0	PGM3	5238	phosphoglucomutase 3
ENSG00000266903.2	15.0084645693206	-1.63038453173356	0.444703135350249	0.00156006375377491	NA	NA	NA
ENSG00000090097.21	20.9334277280943	-1.63079048815395	0.450806571913357	0.00169507404478855	PCBP4	57060	poly(rC) binding protein 4
ENSG00000138778.13	108.055676687839	-1.63446398660357	0.197320499059354	1.95551469827182e-08	CENPE	1062	centromere protein E
ENSG00000175928.6	26.5805784393309	-1.63486395216783	0.378579520925226	0.000481033196621091	LRRN1	57633	leucine rich repeat neuronal 1
ENSG00000118508.5	184.28964056083	-1.63730624206508	0.156899684967693	9.36857478995435e-12	RAB32	10981	RAB32, member RAS oncogene family
ENSG00000099917.17	14.8266467557905	-1.63961854788565	0.542104079855234	0.00461677951815351	MED15	51586	mediator complex subunit 15
ENSG00000198756.12	13.7660589750404	-1.64305107944242	0.520864534185487	0.00368837786778703	COLGALT2	23127	collagen beta(1-O)galactosyltransferase 2
ENSG00000222041.11	903.168398075329	-1.64580798482887	0.154274388071237	3.30261945246564e-12	CYTOR	112597	cytoskeleton regulator RNA
ENSG00000119943.13	35.5378136041322	-1.64735706441089	0.325146659769259	9.41497657276586e-05	PYROXD2	84795	pyridine nucleotide-disulphide oxidoreductase domain 2
ENSG00000087088.20	18.1469917659601	-1.6489654399477	0.430248114284815	0.00109304804098365	BAX	581	BCL2 associated X, apoptosis regulator
ENSG00000168899.5	226.727020571809	-1.65454972450111	0.145272100914165	1.94791462390436e-13	VAMP5	10791	vesicle associated membrane protein 5
ENSG00000137962.13	1125.67017781575	-1.65520118693817	0.13723588344146	6.71274049822106e-15	ARHGAP29	9411	Rho GTPase activating protein 29
ENSG00000196586.16	421.762428612668	-1.65643727773128	0.11877178817262	0	MYO6	4646	myosin VI
ENSG00000145016.16	101.197078743097	-1.65894620141822	0.364842144281816	0.000292716334377843	RUBCN	9711	rubicon autophagy regulator
ENSG00000143891.17	219.097694247825	-1.6612189653581	0.225850047348827	2.82135288090029e-07	GALM	130589	galactose mutarotase
ENSG00000176771.17	353.692706964319	-1.66772127446559	0.250580697910499	1.8357478790229e-06	NCKAP5	344148	NCK associated protein 5
ENSG00000250303.4	85.8063324768704	-1.66787776948497	0.265837778877987	4.88433946844363e-06	LINC02762	283140	long intergenic non-protein coding RNA 2762
[truncated: 891 more rows]
