# Supplementary material for: “All-In-One” Genetic Tool Assessing Endometrial Receptivity for Personalized Screening of Female Sex Steroid Hormones
Source: Front Cell Dev Biol. 2021 Feb 15;9:624053. doi: 10.3389/fcell.2021.624053 (PMC7917288; doi:10.3389/fcell.2021.624053)
Supplement: Supplementary Table 4 — Gene set enrichment analysis in terms of regulation by TFs based on TRED DB built on the preranked gene list by absolute value of LFC from DE analysis of decidualized vs. non-differentiated ESCs. [file Data_Sheet_4.CSV]

	ID	Description	setSize	enrichmentScore	NES	pvalue	p.adjust	qvalues	rank	leading_edge	core_enrichment
hsa04110	hsa04110	Cell cycle	116	-0.56684195089317	-2.01650730099356	2.22667557336896e-05	0.00340659105956729	0.00268660373943766	1686	tags=36%, list=11%, signal=33%	CREBBP/MCM6/PLK1/TP53/TFDP2/CDK7/SKP2/SMC1A/TGFB2/CDK2/WEE1/MCM3/SMC3/ORC6/YWHAZ/CDK6/BUB3/CDKN1A/MAD2L1/MCM5/CCNA2/CDC7/YWHAH/RBL1/MCM4/MCM2/SMAD3/CDC20/CDC6/PTTG1/CCND1/CDK1/TTK/CDC25C/BUB1/E2F2/MCM7/BUB1B/ORC1/CCNB2/CCNE2/CCNB1
hsa04810	hsa04810	Regulation of actin cytoskeleton	176	-0.477061634260429	-1.79428056867494	2.28806772680471e-05	0.00340659105956729	0.00268660373943766	3268	tags=41%, list=21%, signal=33%	PFN1/KRAS/FGF23/ITGA11/RAC1/GNG12/PPP1R12A/SSH3/GSN/ACTR3B/MYH11/MRAS/APC/ARPC5/PIP4K2C/LIMK2/CFL1/ARHGEF12/RHOA/NRAS/ARPC2/SPATA13/RRAS2/CHRM3/PDGFC/ARPC3/BAIAP2/BDKRB1/DOCK1/MSN/LIMK1/PIP5K1A/ACTG1/ITGA7/MYL9/VCL/PIP4K2A/SSH1/ITGA3/PAK1/ITGA4/RAC2/PXN/ACTR3/ACTN1/PIK3R1/ENAH/ARHGEF6/ACTB/PIK3CD/FN1/CFL2/ITGA2/FGF9/DIAPH1/CHRM2/MYH9/ACTN4/PDGFB/MYL12B/MYL12A/MYH10/EGF/EZR/MYLK/FGF5/ITGA6/IQGAP3/…
hsa03030	hsa03030	DNA replication	35	-0.716803212770556	-2.06785307796487	4.21407501053519e-05	0.00340659105956729	0.00268660373943766	2580	tags=66%, list=17%, signal=55%	RFC1/POLE/RPA3/PCNA/SSBP1/RFC5/MCM6/MCM3/LIG1/PRIM1/POLD3/RFC4/FEN1/RNASEH2A/MCM5/DNA2/MCM4/MCM2/POLA2/POLE2/RFC3/PRIM2/MCM7
hsa03460	hsa03460	Fanconi anemia pathway	51	-0.63526693338809	-1.97129629691981	4.27158753550757e-05	0.00340659105956729	0.00268660373943766	2850	tags=49%, list=18%, signal=40%	RAD51C/FANCM/FANCC/WDR48/MLH1/RPA3/FANCL/FANCG/FANCA/EME1/SLX1A/FAAP24/BRCA1/SLX4/BLM/FANCB/UBE2T/POLH/RMI1/FANCD2/RMI2/BRIP1/BRCA2/FANCI/RAD51
hsa00140	hsa00140	Steroid hormone biosynthesis	34	0.696431447876587	1.94348492639707	0.000209368278802413	0.013357696187594	0.0105345302386899	1931	tags=47%, list=12%, signal=41%	HSD11B1/CYP1B1/CYP1A1/UGT1A7/AKR1C1/CYP11A1/SRD5A3/AKR1C2/HSD17B6/CYP3A7/COMT/HSD17B2/HSD17B12/CYP3A5/HSD17B8/UGT1A8
hsa04080	hsa04080	Neuroactive ligand-receptor interaction	144	0.479013500146944	1.7021160740885	0.000377718222206234	0.0200820188139648	0.0158376587907526	1181	tags=20%, list=8%, signal=19%	EDNRB/PRL/SST/CNR1/FPR1/ADRA2C/CGA/GCG/MC4R/PTGER2/PTGFR/P2RY14/BDKRB2/PTGER4/PENK/GRIA4/EDN1/NPY1R/GLP2R/C3AR1/PRLR/LPAR1/UTS2/HTR2A/EDNRA/HTR4/GAL/P2RY1/C3
hsa04913	hsa04913	Ovarian steroidogenesis	35	0.673177030629459	1.88881027947161	0.000475809828327814	0.0215061012607025	0.0169607596149411	1889	tags=43%, list=12%, signal=38%	STAR/CGA/CYP1B1/IGF1/CYP1A1/LDLR/INSR/PTGS2/CYP11A1/ADCY3/IGF1R/HSD17B2/PLA2G4A/ADCY1/BMP6
hsa04530	hsa04530	Tight junction	134	-0.451937576222946	-1.64113806757938	0.000539337962650846	0.0215061012607025	0.0169607596149411	2430	tags=40%, list=16%, signal=34%	PARD6B/PRKAA1/ARPC5/RAB8A/MYL6B/MAP3K1/ERBB2/RHOA/ARPC2/PCNA/TUBA4A/SYNPO/ARPC3/SLC9A3R1/ARHGAP17/RAB8B/MAGI1/MSN/AMOTL1/ACTG1/MYL9/PRKCI/TJP1/F11R/PARD3/ACTR3/TJP2/ACTN1/AMOTL2/VASP/MYL6/PATJ/ACTB/NF2/JAM2/TUBA1B/TUBA1C/JUN/MYH9/ACTN4/MYL12B/CCND1/CFTR/TUBA1A/PPP2R2B/MYL12A/MYH10/EZR/NEDD4L/MPP4/CLDN11/CLDN1/ACTR3C
hsa03040	hsa03040	Spliceosome	136	-0.440655103723651	-1.6029980427831	0.000968010625605007	0.0343105988408886	0.0270590104701283	4264	tags=59%, list=28%, signal=43%	WBP11/ISY1/U2SURP/SNRPG/PRPF38B/ALYREF/LSM7/AQR/LSM2/U2AF1L5/RNVU1-7/SRSF2/PPIE/PPIH/HSPA1A/RBM17/TCERG1/SNRNP70/LSM6/DDX5/PHF5A/DHX8/CDC40/SF3B6/SNRPC/SLU7/HNRNPA1L2/SRSF10/CTNNBL1/HNRNPU/PRPF19/PPIL1/HNRNPC/SNRPD2/LSM3/SF3A2/BCAS2/FUS/PRPF18/HNRNPM/SNRPA1/SNW1/SNRPB2/SNRPA/HNRNPK/SF3B5/SRSF1/PRPF3/SNRPF/RBM22/SF3B1/SNRPE/HSPA1B/CDC5L/HNRNPA1/SRSF5/XAB2/PLRG1/HNRNPCL1/SNU13/MAGOHB/RBMX/HSPA8/SF3…
hsa04115	hsa04115	p53 signaling pathway	67	-0.532531834775924	-1.73732817901825	0.00108103433365044	0.0344849952434489	0.0271965479728899	1559	tags=27%, list=10%, signal=24%	TP53/CASP3/CDK2/STEAP3/CDK6/CDKN1A/BAX/DDB2/CCND1/RRM2/CDK1/PMAIP1/CCNB2/GTSE1/CCNE2/CCNB1/BBC3/THBS1
hsa04610	hsa04610	Complement and coagulation cascades	55	0.584335665239009	1.7869137911365	0.0012361402457297	0.0358480671261612	0.0282715328927653	2013	tags=47%, list=13%, signal=41%	CLU/THBD/F3/BDKRB2/SERPINB2/TFPI/CFD/PLAU/C3AR1/PLAT/PLAUR/C1S/CFHR3/CFH/C1R/VTN/C3/MASP1/F10/CD55/CD59/PROCR/SERPING1/PROS1/F8/CD46
hsa05204	hsa05204	Chemical carcinogenesis	52	0.583048627884535	1.76423196839259	0.00161553923318242	0.0429464179487661	0.0338696383097017	2018	tags=33%, list=13%, signal=29%	HSD11B1/CYP1B1/CYP1A1/UGT1A7/PTGS2/ADH4/MGST1/ADH1B/AKR1C2/SULT1A1/GSTM5/CYP3A7/EPHX1/CBR1/CYP3A5/UGT1A8/GSTM1
hsa00350	hsa00350	Tyrosine metabolism	21	0.724009386521954	1.82231119702972	0.00188323917137476	0.0430072921910387	0.0339176467040364	1371	tags=33%, list=9%, signal=30%	HGD/MAOB/MAOA/ADH4/ADH1B/COMT/MIF
hsa04060	hsa04060	Cytokine-cytokine receptor interaction	140	0.446312513664981	1.57992229629209	0.00205312922107159	0.0430072921910387	0.0339176467040364	1210	tags=21%, list=8%, signal=20%	PRL/CCL8/IL1RL1/CCL13/IL1R2/IL11/IL1RL2/IL18R1/IL1R1/CSF3R/IL1RN/CCR7/IL1B/CXCR4/CXCL1/TNFRSF1B/IL15/ACKR3/CCL7/BMP2/PRLR/BMP4/IFNGR1/TNFRSF10D/CXCR6/TNFRSF11B/PF4V1/IL13RA2/IL10RB/INHBB
hsa03050	hsa03050	Proteasome	43	-0.584161142442389	-1.75505524561857	0.00212544368636953	0.0430072921910387	0.0339176467040364	3782	tags=56%, list=24%, signal=42%	PSMA6/PSMA3/PSMC6/PSMA1/PSMD3/PSMB6/PSMB1/PSMB3/PSMD14/PSMB8/POMP/PSMA4/PSMC2/PSMA2/PSMD11/PSMB7/PSMD1/PSMC1/PSMB2/PSME1/PSME4/PSMA5/PSME2/PSMB9
hsa04978	hsa04978	Mineral absorption	40	0.615571545349335	1.7752377587279	0.00220950654353861	0.0430072921910387	0.0339176467040364	2878	tags=55%, list=19%, signal=45%	MT1G/MT2A/SLC40A1/ATP1B2/MT1A/MT1F/MT1X/ATP1B3/SLC30A1/MT1M/SLC26A6/FTL/SLC26A9/MT1E/STEAP1/TF/SLC39A4/TRPM6/STEAP2/ATP7A/CYBRD1/FTH1
hsa04064	hsa04064	NF-kappa B signaling pathway	79	0.513615330138587	1.67045269052115	0.00229192466221836	0.0430072921910387	0.0339176467040364	773	tags=14%, list=5%, signal=13%	LBP/CCL13/IL1R1/GADD45G/IL1B/BCL2A1/CXCL1/PTGS2/PLAU/TNFAIP3/CD14
