# Supplementary material for: “All-In-One” Genetic Tool Assessing Endometrial Receptivity for Personalized Screening of Female Sex Steroid Hormones
Source: Front Cell Dev Biol. 2021 Feb 15;9:624053. doi: 10.3389/fcell.2021.624053 (PMC7917288; doi:10.3389/fcell.2021.624053)
Supplement: Supplementary Table 5 — Gene set enrichment analysis in terms of regulation by TFs based on TRED DB build on the pre-ranked gene list by LFC from DE analysis of decidualized vs. non-differentiated ESCs. [file Data_Sheet_5.CSV]

	ID	Description	setSize	enrichmentScore	NES	pvalue	p.adjust	qvalues	rank	leading_edge	core_enrichment
CREB1	CREB1	CREB1	132	0.666502708186626	1.5261838324153	9.99990000099999e-06	6.44470223253375e-05	1.40356491452641e-05	2691	tags=41%, list=17%, signal=34%	IGFBP1/AQP2/PDE4D/PTGS1/CGA/NR4A2/ATF3/AREG/IL1B/TINAGL1/TSC22D3/ADRA1D/CXCR4/F3/PCSK1/TG/SLC19A1/SLC25A21/FLT1/PTGS2/SERPINB2/PENK/MYH10/CYP19A1/CYP11A1/CFTR/CCND1/HGF/CCN1/NR4A3/JUN/ERF/TFRC/PLAT/REN/ICAM1/B3GAT3/MCAM/FOS/HTR2A/IFNGR1/DIO2/EXO1/FN1/MITF/FLI1/PCSK6/PCK1/MUC1/DLD/CDK5/CEBPB/POLD2/TGFB2
E2F.4	E2F.4	E2F.4	239	0.575556847668691	1.33855112903223	9.99990000099999e-06	6.44470223253375e-05	1.40356491452641e-05	3476	tags=43%, list=22%, signal=34%	CDKN1C/KRT19/ABCG1/CYP1B1/RAD54L/ANLN/AURKB/CAV1/BIRC5/F3/ORC1/SLCO4A1/RAD51/KIF4A/TYMS/STMN1/E2F2/HMMR/NEK2/GINS1/SLC3A2/PTGS2/MKI67/CREG1/SH3BGR/PRC1/PPP2R2B/TTK/CDK1/DHFR/PRIM2/HMGB3/CENPA/CCND1/PTTG1/RFC3/TFAP2C/CDC6/POLE2/JUN/NDC80/TFRC/POLA2/TK1/RBL1/CKS1B/ID3/GNPTG/INSIG1/CTH/YWHAH/CCNA2/MCM5/MAD2L1/GINM1/CENPE/ACTB/SUPT4H1/KLF10/FEN1/RFC4/BUB3/BCL11A/SMC2/ABCA1/TMPO/GAL/HNRNPD/AKR7A2/THOP…
JUN	JUN	JUN	161	0.644568983050669	1.48477592234531	9.99990000099999e-06	6.44470223253375e-05	1.40356491452641e-05	3245	tags=46%, list=21%, signal=37%	IL24/LBP/NTRK1/CLU/PTGS1/OXTR/CGA/MMP1/KRT18/MMP12/PTGDS/CCR7/ATF3/MT1A/IGF1/MGP/ITGA6/APOE/F3/IL7R/VEGFA/SLC3A2/PTGS2/SERPINB2/PENK/MMP7/EDN1/CYP19A1/CYP11A1/TFPI2/CCND1/CCL7/MMP2/JUN/TFRC/PLAT/FGL2/ICAM1/CD44/TNC/PLAUR/VCAM1/COL1A1/LCP1/FOS/LOX/TNFAIP6/JAK3/PGR/CLN5/ESR1/CDKN1A/GNLY/ABCA1/HRH1/VIM/LAMA4/FOSL1/MTCH1/MET/ETS2/POLD2/PDE5A/NOL3/CNTN1/TXN/PLA2G4A/BCHE/DMD/HEXB/HFE/TP53/NCL/CCL5
NFKB1	NFKB1	NFKB1	142	0.671455274415094	1.54085441174934	9.99990000099999e-06	6.44470223253375e-05	1.40356491452641e-05	1640	tags=34%, list=11%, signal=31%	CD83/CXCL10/ABCG1/PTGS1/IL1R1/NR4A2/MMP1/IL1RN/CCR7/ATF3/AREG/VEGFC/PTHLH/IL1B/BIRC3/THBD/OGN/ITGA6/SERPINA3/APOE/APOC3/F3/AKR1C1/CXCL1/VEGFA/PTGS2/WT1/EDN1/CYP19A1/FYN/CYP11A1/CFTR/NPY1R/TFPI2/CCND1/BRCA2/PDGFB/HGF/ICAM1/TNC/PLAUR/ID1/VCAM1/COL1A1/FOS/MAP3K8/FN1/SDC4
SP1	SP1	SP1	233	0.635434737534482	1.47700872124213	9.99990000099999e-06	6.44470223253375e-05	1.40356491452641e-05	2569	tags=38%, list=17%, signal=32%	EDNRB/IGFBP1/CD83/CDKN1C/KRT19/STAR/ALB/ABCG1/OXTR/KRT18/RBP1/AREG/PTHLH/IL1B/CYP1A1/SERPINA3/ADRA1D/CAV1/CCNB1/SCNN1G/PSG1/BUB1B/CCN2/BDKRB2/INSR/KIT/CXCL1/VEGFA/PTGS2/SERPINB2/WT1/CDC25C/MYBL2/CYP19A1/CDK1/CYP11A1/CTSL/TFPI2/HMGA2/CCND1/PTN/COL11A1/PDGFB/MMP2/HK2/HSPB1/EFEMP1/JUN/SMAD3/FGL2/CD44/RORA/PLAUR/MCAM/SLC1A4/COL1A1/JUP/ITGA2/COL18A1/LOX/HTR2A/IFNGR1/EXO1/GPC3/CD14/FN1/JAK3/MPG/BAX/PGR…
TFAP2A	TFAP2A	TFAP2A	243	0.596761916998529	1.38837050454966	9.99990000099999e-06	6.44470223253375e-05	1.40356491452641e-05	3251	tags=41%, list=21%, signal=33%	ALOX15/AQP2/NTRK1/ICAM4/CD36/ANOS1/CLU/OXTR/CGA/PTGDS/MT1A/VEGFC/IGFBP5/ALOX5AP/SPHK1/SERPINA3/APOE/ADRA1D/CCNB1/SCNN1G/PSG1/F3/AKR1C1/SLC19A1/SLC25A21/KIT/IL7R/VEGFA/PTGS2/SERPINB2/PENK/BSG/FBLN1/MMP7/NME3/CFTR/NPY1R/COL11A1/HGF/MMP2/ITPR1/HK2/HSPB1/L1CAM/PLAT/ICAM1/PLAUR/TK1/MCAM/COL1A1/JUP/ITGA2/SLC13A4/LOX/MAN2B1/IFNGR1/GPC3/PIM1/SDC4/AGA/MPG/MIPEP/GCLC/MYO6/GAA/PGRMC1/GALNT3/CLN5/IGF1R/CDKN1…
TP53	TP53	TP53	232	0.570798653424021	1.32670296771766	9.99990000099999e-06	6.44470223253375e-05	1.40356491452641e-05	3513	tags=39%, list=23%, signal=31%	S100A8/VCAN/IL11/PTGS1/CGA/ATF3/PTHLH/IL1B/TIMP3/BIRC3/UNC5B/BBC3/CAV1/CCNB1/CDX1/BIRC5/MCM7/RAD51/SLC19A1/TYMS/STMN1/E2F2/VEGFA/PTGS2/MKI67/GAS1/CDC25C/FBLN1/TRIM22/PMAIP1/IL15/FBLN2/EPHA2/CCND1/BRCA2/DDB2/PTTG1/HGF/MMP2/EZH2/EFEMP1/TFRC/ING1/P2RX5/ANTXR1/MCM2/JAK2/TK1/P2RX6/SRGN/NDRG1/FOS/ABCC3/EPCAM/CCNA2/BAX/PCBP4/IL15RA/IGF1R/ESR1/NINJ1/CDKN1A/DUSP1/DDIT4/LIG1/RAD51B/BLM/NINJ2/ETS2/PRKAB1/LR…
USF1	USF1	USF1	77	0.668902280495234	1.50238870304414	9.99990000099999e-06	6.44470223253375e-05	1.40356491452641e-05	2404	tags=40%, list=16%, signal=34%	ALB/APOA2/CGA/THBS1/ID4/OGN/CYP1A1/APOE/CCNB1/APOC3/CXCR4/B4GALNT2/PSG1/SLC19A1/TYMS/PTGS2/CYP19A1/FGA/CCND1/BRCA2/HGF/CEACAM1/MYH9/SERPINE2/ESR1/DUSP1/SP3/CD2/ABCA1/CYP3A7/IGF2R
CEBPB	CEBPB	CEBPB	45	0.760107714221346	1.66537046354466	1.00004000160006e-05	6.44470223253375e-05	1.40356491452641e-05	1714	tags=47%, list=11%, signal=42%	PRL/IL24/ALB/PTGS1/CSF3R/GADD45G/IL1B/HP/HPX/F3/AKR1C1/INSR/PTGS2/CYP19A1/HGF/SMAD3/ICAM1/RAB4B/FOS/CD14/TNFAIP6
CEBPA	CEBPA	CEBPA	110	0.633454457887971	1.44189035791098	1.9999800002e-05	0.0001159988400116	2.52629052656842e-05	2476	tags=36%, list=16%, signal=31%	IGFBP1/LBP/STAR/ALB/CSF3R/MMP12/HP/SERPINC1/IGF1/HPX/ALOX5AP/UHRF1/LDLR/TSC22D3/CCNB1/PSG1/F3/PTGS2/EDN1/CFTR/FGA/CCND1/HGF/MMP2/IRS1/FGL2/ICAM1/TK1/ITGA2/CD14/FN1/CCNA2/CDKN1A/MMP11/TFAP2A/SAA1/PCK1/AGT/CYP3A7/COMT
AR	AR	AR	163	0.601087783437378	1.38505646415422	2.9999700003e-05	0.000133846153846154	2.91497975708502e-05	3314	tags=38%, list=21%, signal=30%	S100A8/CD83/HSD11B1/KRT19/ALB/CD36/PTGS1/ADAMTS4/AREG/STRA6/PTHLH/GADD45G/PLAAT4/SAT1/IGFBP5/CYP1A1/KLF5/APOE/PTGER2/APOC3/TG/PPARGC1A/SERPINF1/VEGFA/PTGS2/TNFRSF1B/UCP2/EDN1/CYP19A1/LPL/CCND1/HGF/FGB/JUN/PLAT/SMAD3/ICAM1/LCP1/ADAMTS3/ESR1/LIPA/CDKN1A/TNFRSF11B/NCOR2/STAT5B/PCK1/TRPS1/MUC1/CD38/NR1D1/TGFB2/MIF/SFTPB/NOL3/CDK7/SMPD1/CASP3/TMSB10/SCD/PNRC1/GATD3A/ACAA1
ESR1	ESR1	ESR1	84	0.654795513846653	1.47549800863697	2.9999700003e-05	0.000133846153846154	2.91497975708502e-05	2121	tags=38%, list=14%, signal=33%	KRT19/CGA/TIMP4/CYP1B1/FOXO1/GADD45G/IGF1/CYP1A1/TSC22D3/APOE/CAV1/B4GALNT2/PSG1/EGF/FBLN1/CYP19A1/CCND1/CCN1/TFAP2C/HSPB1/JUN/REN/CAV2/FOS/ITGA2/PGR/PTPRG/CDKN1A/TNFRSF11B/SP3/NT5E/CCN5
USF2	USF2	USF2	52	0.696715655551479	1.53787486634852	3e-05	0.000133846153846154	2.91497975708502e-05	2404	tags=46%, list=16%, signal=39%	ALB/APOA2/CGA/THBS1/APOE/CCNB1/APOC3/CXCR4/B4GALNT2/PSG1/TYMS/PTGS2/CYP19A1/FGA/BRCA2/CEACAM1/MYH9/SERPINE2/DUSP1/SP3/CD2/ABCA1/LAMA4/IGF2R
ETS1	ETS1	ETS1	116	0.611273059258959	1.39372441461526	5.99994000059999e-05	0.0002320023200232	5.05268210576843e-05	2678	tags=36%, list=17%, signal=30%	PRL/ICAM4/CSF3R/MMP1/KRT18/MMP12/PTHLH/THBD/ANGPT2/SLC19A1/KIT/FLT1/VEGFA/ANPEP/PTGS2/MMP7/BRCA2/CCL7/MMP2/TFRC/BMP4/REN/LIF/FGL2/TNC/B3GAT3/VCAM1/LCP1/FOS/KDR/ECE1/JAK3/AXL/CDKN1A/PCSK6/TFAP2A/IL13RA2/FOSL1/MET/ETS2/SURF1/ITGA4
ETS2	ETS2	ETS2	48	0.700249247601301	1.53927724164585	6.00006000060001e-05	0.0002320023200232	5.05268210576843e-05	3148	tags=56%, list=20%, signal=45%	NTRK1/CGA/CSF3R/MMP1/KRT18/FGF1/PTHLH/THBD/ANGPT2/FLT1/ANPEP/CDK1/CYP11A1/HBEGF/CCND1/JUN/LIF/FOS/JAK3/CCNA2/FLI1/SURF2/FOSL1/SURF1/NOL3/TP53/BRCA1
CEBPD	CEBPD	CEBPD	16	0.825951708683551	1.68616624070872	0.000222521164797152	0.000806639222389675	0.000175674603787225	1196	tags=69%, list=8%, signal=64%	GADD45G/IL1B/HPX/ALOX5AP/F3/PTGS2/CYP19A1/CFTR/CCND1/HGF/RAB4B
PPARG	PPARG	PPARG	60	0.657079819871036	1.45981534620209	0.000319996800032	0.00109175378834447	0.000237768520147616	1991	tags=38%, list=13%, signal=34%	CD83/CD36/ADAMTS4/PTHLH/GADD45G/SAT1/APOE/PTGER2/PPARGC1A/VEGFA/PTGS2/UCP2/EDN1/CYP19A1/LPL/CCND1/HGF/SMAD3/ADAMTS3/ESR1/LIPA/CDKN1A/TNFRSF11B
PGR	PGR	PGR	19	0.796158292056661	1.65019472347464	0.000352052465876057	0.00113439127893396	0.000247054362018286	1117	tags=47%, list=7%, signal=44%	IGFBP1/ALB/CGA/ITGA6/FKBP5/EGF/VEGFA/JUN/REN
RELA	RELA	RELA	62	0.647685253499105	1.44098345566336	0.000529994700053	0.00160402207103853	0.000349333300407666	2298	tags=35%, list=15%, signal=30%	CXCL10/IL1R1/MMP1/AREG/IL1B/BIRC3/APOC3/F3/CXCL1/PTGS2/WT1/CFTR/CCND1/BRCA2/HGF/ICAM1/VCAM1/COL1A1/FN1/PGR/MMP14/AGT
RARB	RARB	RARB	37	0.703852606218014	1.52634911451068	0.000560067208064968	0.00160402207103853	0.000349333300407666	1160	tags=32%, list=7%, signal=30%	S100A8/KRT19/PTHLH/PLAAT4/KLF5/TG/SERPINF1/PTGS2/CCND1/JUN/PLAT/ICAM1
RARG	RARG	RARG	26	0.744570945726919	1.57968171714225	0.000580766611927745	0.00160402207103853	0.000349333300407666	1160	tags=35%, list=7%, signal=32%	S100A8/PTHLH/PLAAT4/KLF5/TG/SERPINF1/CCND1/JUN/ICAM1
RARA	RARA	RARA	77	0.62579134068399	1.40555932924969	0.000619993800061999	0.00163452910925436	0.000355977301471004	3263	tags=43%, list=21%, signal=34%	S100A8/KRT19/ALB/AREG/STRA6/PTHLH/GADD45G/PLAAT4/KLF5/TG/SERPINF1/VEGFA/TNFRSF1B/CYP19A1/HGF/JUN/PLAT/ICAM1/ESR1/CDKN1A/NCOR2/STAT5B/PCK1/MUC1/CD38/TGFB2/MIF/SFTPB/CDK7/SMPD1/TMSB10/PNRC1/GATD3A
SP3	SP3	SP3	66	0.636993411124484	1.42093168062161	0.000739992600073999	0.00186606829583878	0.000406403258621876	2892	tags=42%, list=19%, signal=35%	IGFBP1/CD83/CYP1A1/F3/CXCL1/CYP11A1/CTSL/HMGA2/CCND1/PDGFB/TNC/RORA/COL1A1/EXO1/CD14/MIPEP/PGR/ESR1/CDKN1A/CDKN2B/NPR2/ABCA1/PFKP/CYP3A7/MET/DNASE2/NOL3/CNTN1
ATF2	ATF2	ATF2	23	0.749514753165152	1.57651574870675	0.000912152680325568	0.00220436897745346	0.000480080358066089	2229	tags=65%, list=14%, signal=56%	CGA/NR4A2/ATF3/APOC3/PTGS2/PENK/CCND1/JUN/PLAT/FOS/HLA-E/FN1/CDKN1A/NT5E/PCK1
STAT3	STAT3	STAT3	44	0.663334873104541	1.45161507570455	0.0015700785039252	0.00364258212910645	0.000793302823035889	3021	tags=48%, list=19%, signal=39%	LBP/OXTR/TIMP3/IGF1/BIRC5/VEGFA/CYP19A1/CCND1/HGF/JUN/RORA/B3GAT3/FOS/PIM1/JAK3/CDKN1A/MUC1/A2M/CEBPB/NOL3/SPIDR
NFIC	NFIC	NFIC	84	0.59739786566702	1.34615974379154	0.001909980900191	0.004260726623503	0.00092792594341263	3186	tags=37%, list=21%, signal=29%	APOA2/CGA/RBP1/TINAGL1/CYP1A1/F3/INSR/STMN1/PTGS2/WT1/EDN1/CYP11A1/TFPI2/DDB2/HGF/POLE2/JUN/PLAT/COL1A1/FOS/COL18A1/FN1/TFAP2A/AGT/POLD2/PIR/SFTPB/NOL3/TP53/KRT17/SCD
PPARA	PPARA	PPARA	40	0.66770315326108	1.45364529571341	0.00215012900774046	0.004559954400456	0.000993093517340689	1008	tags=30%, list=7%, signal=28%	CD36/PTGS1/GADD45G/CYP1A1/APOC3/VEGFA/PTGS2/EDN1/LPL/CITED2/CCND1/FGB
ETV4	ETV4	ETV4	53	0.638544177854456	1.41067830874233	0.00223	0.004559954400456	0.000993093517340689	3148	tags=53%, list=20%, signal=42%	MMP1/MMP12/APOH/SCNN1G/PSG6/PSG1/PTGS2/WT1/MMP7/MMP2/PLAUR/FOS/LOX/HTR2A/ECE1/FLI1/PCSK6/VIM/SURF2/NRG1/ETS2/SURF1/TXN/SLC6A6/PLA2G4A/BCHE/HFE/BRCA1
EGR1	EGR1	EGR1	76	0.602852692595206	1.35322255591961	0.002279977200228	0.004559954400456	0.000993093517340689	1792	tags=28%, list=12%, signal=25%	ANKRD1/DUSP4/THBS1/AREG/GCG/TIMP3/PCSK2/F3/PTGES/FLT1/VEGFA/WT1/TFPI2/CCND1/PDGFB/HGF/JUN/CD44/SLC1A4/FN1/BAX
HIF1A	HIF1A	HIF1A	64	0.618279868867336	1.37742481279243	0.002579974200258	0.00487409677550661	0.00106150927960217	2098	tags=34%, list=14%, signal=30%	IGFBP1/EGLN3/LINC01140/GPX3/BHLHE41/F3/FLT1/VEGFA/EDN1/SLC2A1/CCND1/B4GALT1/HK2/TFRC/RORA/KDR/BAX/VEGFD/ESR1/CDKN1A/TUFT1/NT5E
MYBL2	MYBL2	MYBL2	14	0.79189963620671	1.59506373427241	0.00260512069035698	0.00487409677550661	0.00106150927960217	1900	tags=57%, list=12%, signal=50%	CDKN1C/CLU/IGF1/IGFBP5/PSG1/COL1A1/RBL1/IGF1R
REL	REL	REL	16	0.768099205877129	1.56806134892494	0.00306472331516077	0.0055548110087289	0.00120975920335294	1160	tags=44%, list=7%, signal=41%	IL1B/F3/CXCL1/PTGS2/HGF/JUN/ICAM1
ATF1	ATF1	ATF1	60	0.612165594506597	1.36003070289551	0.004719952800472	0.00829567461901139	0.00180668049778832	2330	tags=35%, list=15%, signal=30%	NTRK1/CGA/IL1B/PCSK1/TG/SLC19A1/FLT1/PTGS2/MYH10/CDK1/CFTR/HGF/JUN/TFRC/PLAUR/ARNT2/FOS/FLI1/NT5E/AGT/MUC1
MYB	MYB	MYB	152	0.534372483383675	1.22883103981164	0.00754992450075499	0.0125809853419032	0.00273996051003336	2600	tags=26%, list=17%, signal=22%	CDKN1C/NTRK1/CLU/PTGS1/IGF1/IGFBP5/TSC22D3/CENPF/PSG1/F3/BUB1B/MCM7/RAD51/SLC25A21/HMMR/ANPEP/PTGS2/WT1/CDK1/RNF144A/EZH2/HMGB2/TK1/MCAM/PTPRC/COL1A1/RBL1/EXO1/EPCAM/CDC7/MAD2L1/PSAT1/CLN5/WDHD1/VIM/CTSO/MCM3/NPM1/TRAP1/CCT5
FOS	FOS	FOS	34	0.656238685058855	1.41616407227938	0.00759197391321744	0.0125809853419032	0.00273996051003336	1950	tags=38%, list=13%, signal=33%	CGA/MMP1/PTGDS/MT1A/PTGS2/PENK/CCND1/MMP2/PLAUR/NTF3/TNFAIP6/PGR/CDKN1A
CREM	CREM	CREM	12	0.76358457030801	1.51294703907838	0.0126994564714827	0.0204602354262777	0.00445594963911675	3251	tags=67%, list=21%, signal=53%	CCND1/JUN/PLAT/ICAM1/FOS/PCK1/PLN/GPX4
STAT1	STAT1	STAT1	40	0.624706751325401	1.36003855280506	0.0132907974478469	0.0208342230263546	0.00453739884421515	3390	tags=52%, list=22%, signal=41%	TIMP3/APOE/PTGFR/CYP19A1/HSPB1/JUN/GBP1/ICAM1/PSMB9/B3GAT3/FOS/PIM1/JAK3/CDKN1A/MUC1/MET/A2M/NOL3/TP53/CSF1/CD40
PPARD	PPARD	PPARD	20	0.685586907967196	1.42679363007893	0.0194827378320807	0.0297368103752811	0.00647625634307392	916	tags=30%, list=6%, signal=28%	HSD11B1/GADD45G/VEGFA/UCP2/LPL/CCND1
E2F.1	E2F.1	E2F.1	479	0.473538138195636	1.11547112165912	0.020319796802032	0.0302191849876373	0.00658131070511157	3911	tags=32%, list=25%, signal=24%	CLDN5/FPR1/OXTR/DUSP4/SULF2/DNER/MT1A/IL1B/GPX3/XAGE2/RAD54L/ALOX5AP/HUNK/OLFML1/PTGER2/MT1X/DIRAS2/ALG12/CLDN23/RAD51/JPH2/ITIH1/EGF/NEK2/SLC3A2/ARMC4/GGT5/CUZD1/GRIA4/EDN1/TMEM47/CDK1/CDCA3/PRIM2/FHIT/CCND1/WDR76/RFC3/CCN1/POLE2/PRDM1/NDC80/KCNC4/RBM3/POLA2/ARHGAP20/CHST15/PLAUR/TK1/C1S/GLIPR2/PTPRC/SSTR1/SP110/MKX/SRXN1/LOXL1/NT5DC3/GINS3/PCOLCE/PRAG1/ADD3/RDH16/ID3/DCLRE1C/FH/PEX5/MCM5/MPG/MI…
ERG	ERG	ERG	13	0.732081782406659	1.46308712806987	0.0220295840446521	0.0319428968647455	0.00695671075094276	2183	tags=62%, list=14%, signal=53%	MMP1/FLT1/ANPEP/MMP2/JUN/TNC/ESR1/VIM
SMAD1	SMAD1	SMAD1	27	0.647901951547163	1.37789762380876	0.0227878011173632	0.0322364015806601	0.00702063192319276	2193	tags=41%, list=14%, signal=35%	LBP/ANKRD1/TGFBI/EDN1/COL1A1/ID3/CDKN1A/CDKN2B/FLNA/TNFRSF11B/BAMBI
ARNT	ARNT	ARNT	10	0.75394933405088	1.46137789688815	0.0290940185200634	0.0401774541467542	0.0087500807579138	1836	tags=70%, list=12%, signal=62%	BHLHE41/EDN1/TFRC/ERO1A/FOS/PGR/PGRMC1
JUND	JUND	JUND	11	0.737962791030338	1.44689866108185	0.0317412708919411	0.042813807249595	0.00932424114328747	3245	tags=64%, list=21%, signal=50%	F3/HGF/PLAT/CDKN1A/FOSL1/CNTN1/CCL5
ELK1	ELK1	ELK1	22	0.651037532996819	1.36515451658793	0.0375248259674604	0.0494645433207433	0.0107726773112327	2929	tags=41%, list=19%, signal=33%	PRL/ACTG2/PDGFB/ACTA2/PLAT/FOS/ACTB/ACTA1/PRKCI
LEF1	LEF1	LEF1	20	0.655378748462241	1.36392660467748	0.0430750371769623	0.0555189368058626	0.012091238505814	2183	tags=40%, list=14%, signal=34%	DLL1/CD1D/MMP7/CCND1/CCL7/MITF/NT5E/VIM
FLI1	FLI1	FLI1	24	0.631894123872165	1.33258690914231	0.0481325222724403	0.0606888324304682	0.0132171685873978	2185	tags=42%, list=14%, signal=36%	MMP1/ANPEP/SLA/CCND1/MMP2/TNC/COL1A1/FOS/CDKN1A/UPP1
STAT5A	STAT5A	STAT5A	21	0.64438084805125	1.34658126020867	0.050010540158002	0.0617151346630663	0.0134406826852413	2528	tags=38%, list=16%, signal=32%	TIMP3/IGF1/CCND1/HGF/PIM1/ESR1/MUC1/MET
SPI1	SPI1	SPI1	51	0.555844195751809	1.22581227526959	0.0695393046069539	0.0840266597334027	0.01829981700183	3404	tags=37%, list=22%, signal=29%	CSF3R/MMP12/IL1RN/IL1B/JCHAIN/CFD/FOLR1/MMP2/DAB2/ICAM1/CD68/ITGA2/FLI1/CD58/CCL5/CSF1/GATD3A/CD40/MSR1
POU2F1	POU2F1	POU2F1	69	0.530720408501367	1.18633718640846	0.0844191558084419	0.0999247150385639	0.0217621883931537	3674	tags=38%, list=24%, signal=29%	PRL/ALB/PTGDS/OGN/TSC22D3/PSG1/BUB1B/AKR1C1/LPL/TFPI2/CCND1/FGL2/VCAM1/AKR1C2/TFAP2A/IL13RA2/MTCH1/ETS2/NOL3/ST6GAL1/BCHE/H2BC5/BDKRB1/PRRX1/PSAP/ERVW-1
SMAD4	SMAD4	SMAD4	29	0.583835140940348	1.24768806420572	0.0985329143566239	0.11264767065757	0.0245330680197974	1953	tags=31%, list=13%, signal=27%	AREG/PTHLH/PTGS2/EDN1/JUN/TNC/ESR1/CDKN1A/CDKN2B
BRCA1	BRCA1	BRCA1	16	0.636153018868819	1.29869547222222	0.0990522621299321	0.11264767065757	0.0245330680197974	4764	tags=69%, list=31%, signal=48%	AREG/DDB2/JAK2/IGF1R/ESR1/TP53/AR/ELK1/GADD45A/ETS1/PCNA
TAL1	TAL1	TAL1	13	0.655150382276386	1.30933744602619	0.102256115637427	0.114054898210976	0.0248395422601037	3940	tags=62%, list=25%, signal=46%	KIT/VEGFA/ID1/KDR/ID3/ID2/TCF7L1/RNF41
STAT5B	STAT5B	STAT5B	20	0.604169026695281	1.25735265472873	0.121126562437201	0.13255359662939	0.0288682969065822	2528	tags=35%, list=16%, signal=29%	TIMP3/IGF1/CCND1/PIM1/ESR1/MUC1/MET
ESR2	ESR2	ESR2	23	0.580281248214375	1.22055306133193	0.149021691191211	0.160060334983153	0.0348588751324471	4495	tags=61%, list=29%, signal=43%	JUN/CD68/PTPRC/FOS/MAD2L1/PGR/C3/EBAG9/STAT5A/PNRC1/CRYZ/CREBBP/MKNK2/SERPINE1
BCL6	BCL6	BCL6	12	0.628012028420282	1.24432705406921	0.169562403033074	0.178811261380333	0.0389425614621414	1468	tags=33%, list=9%, signal=30%	HDAC4/JUN/PRDM1/FOS
SMAD3	SMAD3	SMAD3	38	0.523607603529507	1.13705888926659	0.220817665413233	0.228704010606563	0.0498084959578721	3623	tags=34%, list=23%, signal=26%	ANKRD1/AREG/PTHLH/VEGFA/EDN1/JUN/TNC/NOL3/PEX6/LAMC1/COL7A1/CREBBP/AR
WT1	WT1	WT1	32	0.521055546826045	1.12028794634619	0.265843679034824	0.270507603228417	0.0589127266559166	3146	tags=34%, list=20%, signal=27%	THBS1/CCN2/SLC25A21/WT1/IGF1R/CDKN1A/MDK/CAT/NOL3/SLC6A6/TP53
E2F.2	E2F.2	E2F.2	167	0.448777463646739	1.03475246577484	0.355536444635554	0.355536444635554	0.077430804639322	4877	tags=37%, list=31%, signal=25%	MOB3B/ASB9/SLC2A13/RAD51/NEK2/PTGS2/ARMC4/GRIA4/MYL12A/CDCA3/POLE2/PRDM1/KCNC4/PLAUR/C1S/SSTR1/MKX/PCOLCE/PRAG1/ADD3/RDH16/TNFRSF10D/ENAH/TNS3/AGPAT4/CD320/SCML1/EMC10/CDKN2C/TGFB2/MAGOH/SSR4/ST6GAL1/DNAAF2/EPM2A/H2AZ1/STXBP5L/MFSD10/DOCK9/C11orf54/MEMO1/KNSTRN/MAPRE1/PKD1L1/CCDC33/TMED4/SEC11C/DCAF7/ANKRD54/BLVRA/MRPS6/ATG16L2/TUBA4A/SERPINE1/CLIP1/SOHLH2/ERH/TLCD1/IQCK/UTRN/C9orf72
